# Supplementary material for: Regulation of gene expression in roots of the pH-sensitive Vaccinium corymbosum and the pH-tolerant Vaccinium arboreum in response to near neutral pH stress using RNA-Seq
Source: BMC Genomics. 2017 Aug 7;18:580. doi: 10.1186/s12864-017-3967-0 (PMC5547544; doi:10.1186/s12864-017-3967-0)
Supplement: Supplementary file 3 — Lists of genes with differential expression in blueberry under pH stress. Significant genes in VC (A), VA (B) and their different response (C). Based on the quasi-likelihood F test. p < 0.05 after Benjamini & Hochberg false discovery rate (FDR) correction. (XLSX 1020 kb) [file 12864_2017_3967_MOESM3_ESM.xlsx]

## Sheet: Vcor 6.5 vs 4.5
A. List of DE genes in Vcor (6.5 vs 4.5)
gene_id	logFC	logCPM	F	PValue	FDR	trembl_uniprot	Evalue	uniprot_description	Ath_RefSeq	evalue	Ath_description	tair	symbol	EC	KEGGpath	AraCyc
CUFF.22809	-5.07653	4.81455	209.539	1.79781e-11	6.63229e-07	A0A118JUM8_CYNCS	8e-96	Cupin 1	NP_187246	4e-72	germin-like protein subfamily 1 member 7	AT3G05950	NA	NA	NA	NA
CUFF.4259	-4.52631	5.45232	164.453	1.36736e-10	2.52217e-06	A0A103XEL9_CYNCS	1e-28	Cupredoxin	NP_177368	2e-23	plastocyanin-like domain-containing protein	AT1G72230	NA	NA	NA	NA
CUFF.10374	-3.29544	4.80554	126.911	1.13762e-09	5.61003e-06	NA	NA	NA	NA	NA	NA	NA	NA	NA	NA	NA
CUFF.236	-4.30235	4.41962	135.384	6.74426e-10	5.61003e-06	A0A061DQL9_THECC	4e-37	Ralf-like 33, putative	NP_567476	3e-33	protein ralf-like 33	AT4G15800	RALFL33	NA	NA	NA
CUFF.28304	-3.61948	2.98806	129.643	9.57981e-10	5.61003e-06	A0A0B4VRZ0_SALMI	0	Cytochrome P450 CYP86A91	NP_182121	0	cytochrome P450, family 86, subfamily A, polypeptide 8	AT2G45970	CYP86A8	NA	NA	cutin biosynthesis|suberin monomers biosynthesis
CUFF.40209	-3.78898	4.90831	129.606	9.60181e-10	5.61003e-06	B9TAC6_RICCO	0	Receptor protein kinase CLAVATA1, putative	NP_194594	0	putative leucine-rich repeat transmembrane protein kinase	AT4G28650	NA	NA	NA	NA
CUFF.54833	-3.94169	1.96419	125.858	1.21656e-09	5.61003e-06	B9I5Q8_POPTR	0	Clavata1 receptor kinase family protein	NP_172335	0	CLV1-like leucine rich repeat transmembrane receptor-like protein kinase	AT1G08590	NA	NA	NA	NA
CUFF.8465	-3.92988	4.05831	141.286	4.76555e-10	5.61003e-06	I7AUB2_9ROSI	0	Putative hydroxycinnamoyl CoA shikimate/quinate hydroxycinnamoyl transferase	NP_199704	0	hydroxycinnamoyl-CoA shikimate/quinate hydroxycinnamoyl transferase	AT5G48930	HCT	2.3.1.133	00940;Phenylpropanoid biosynthesis|00941;Flavonoid biosynthesis|00945;Stilbenoid, diarylheptanoid and gingerol biosynthesis|01110;Biosynthesis of secondary metabolites	phenylpropanoid biosynthesis|simple coumarins biosynthesis|chlorogenic acid biosynthesis I|caffeoylglucarate biosynthesis|chlorogenic acid biosynthesis II
CUFF.1958	-6.01763	6.39583	119.414	1.85484e-09	7.60297e-06	A0A061GZH4_THECC	3e-146	Late embryogenesis abundant (LEA) protein-related	NP_200860	2e-142	late embryogenesis abundant protein-like protein	AT5G60520	NA	NA	NA	NA
CUFF.38453	-3.1562	3.68071	117.776	2.07139e-09	7.64157e-06	B9HEC0_POPTR	8e-12	Uncharacterized protein	NP_196515	2e-06	protein PRO-GLU-LEU|ILE|VAL-PRO-LYS 1	AT5G09530	PELPK1	NA	NA	NA
CUFF.14284	-5.33837	3.369	114.403	2.61119e-09	8.75722e-06	D7UCW0_VITVI	0	Laccase	NP_182180	5e-173	laccase 6	AT2G46570	LAC6	NA	NA	NA
CUFF.12615	-2.86728	5.26323	111.398	3.22571e-09	9.15381e-06	A0A061EMA1_THECC	8e-170	Leucine-rich repeat (LRR) family protein, putative	NP_188919	4e-158	leucine-rich repeat extensin-like protein 6	AT3G22800	NA	NA	NA	NA
CUFF.15287	-4.05299	3.19046	111.496	3.20325e-09	9.15381e-06	A0A0J8D3P3_BETVU	3e-32	Uncharacterized protein	NP_198432	4e-16	ankyrin repeat-containing protein	AT5G35830	NA	NA	NA	NA
CUFF.14638	-3.34962	3.0955	108.864	3.87013e-09	9.6995e-06	A0A124SI86_CYNCS	0	Cytochrome P450	NP_200694	0	cytochrome P450 86A1	AT5G58860	CYP86	1.14.-.-	00903;Limonene and pinene degradation|00945;Stilbenoid, diarylheptanoid and gingerol biosynthesis|01100;Metabolic pathways|01110;Biosynthesis of secondary metabolites	cutin biosynthesis|suberin monomers biosynthesis
CUFF.24649	-3.02264	3.68566	108.604	3.94385e-09	9.6995e-06	A0A061G4V9_THECC	1e-112	Glucose-methanol-choline oxidoreductase family protein isoform 1	NP_200008	9e-104	Glucose-methanol-choline (GMC) oxidoreductase family protein	AT5G51950	NA	NA	NA	cutin biosynthesis|suberin monomers biosynthesis
CUFF.2968	-3.04122	3.56056	107.482	4.281e-09	9.87066e-06	A0A061DPJ2_THECC	1e-41	Bifunctional inhibitor/lipid-transfer protein/seed storage 2S albumin superfamily protein	NP_001189779	5e-30	protein EMBRYO SAC DEVELOPMENT ARREST 4	AT2G48140	EDA4	NA	NA	NA
CUFF.47314	2.39342	5.02541	105.1	5.1074e-09	1.10834e-05	W9R224_9ROSA	6e-109	5'-methylthioadenosine/S-adenosylhomocysteine nucleosidase 2	NP_195591	3e-96	methylthioadenosine nucleosidase 1	AT4G38800	ATMTAN1	3.2.2.16	00270;Cysteine and methionine metabolism|01100;Metabolic pathways	<i>S</i>-methyl-5'-thioadenosine degradation I|<i>S</i>-methyl-5'-thioadenosine degradation II
CUFF.10367	-3.87947	3.62726	103.613	5.71231e-09	1.11732e-05	NA	NA	NA	NA	NA	NA	NA	NA	NA	NA	NA
CUFF.2654	-4.86047	5.559	103.516	5.75456e-09	1.11732e-05	A0A0B2Q009_GLYSO	3e-106	Prostaglandin G/H synthase 2	NP_186791	8e-100	alpha-dioxygenase	AT3G01420	ALPHA-DOX1	1.-.-.-	00592;alpha-Linolenic acid metabolism	fatty acid &alpha;-oxidation I
CUFF.9546	-5.48882	1.95213	102.295	6.31596e-09	1.16501e-05	D1GJ93_COFAR	2e-20	Hydroxycinnamoyl-CoA shikimate/quinate hydroxycinnamoyl transferase	NP_199704	4e-16	hydroxycinnamoyl-CoA shikimate/quinate hydroxycinnamoyl transferase	AT5G48930	HCT	2.3.1.133	00940;Phenylpropanoid biosynthesis|00941;Flavonoid biosynthesis|00945;Stilbenoid, diarylheptanoid and gingerol biosynthesis|01110;Biosynthesis of secondary metabolites	phenylpropanoid biosynthesis|simple coumarins biosynthesis|chlorogenic acid biosynthesis I|caffeoylglucarate biosynthesis|chlorogenic acid biosynthesis II
CUFF.48351	-4.29932	5.73551	101.14	6.90288e-09	1.21264e-05	L7RZC0_9ERIC	0	Salicylic acid carboxyl methyltransferase	NP_173394	2e-105	jasmonic acid carboxyl methyltransferase	AT1G19640	JMT	2.1.1.141	00592;alpha-Linolenic acid metabolism	NA
CUFF.13406	-5.81455	5.10958	99.4524	7.87262e-09	1.2862e-05	A0A103YHW1_CYNCS	1e-19	Stigma-specific protein Stig1	NP_683300	2e-14	stigma-specific stig1 family protein	AT1G11925	NA	NA	NA	NA
CUFF.13838	-2.26625	4.21796	99.2179	8.01891e-09	1.2862e-05	A0A061FYI8_THECC	0	COBRA-like extracellular glycosyl-phosphatidyl inositol-anchored protein family isoform 2	NP_568930	0	glycosylphosphatidylinositol-anchored protein COBRA	AT5G60920	COB	NA	NA	NA
CUFF.15017	-2.79203	3.82484	98.6497	8.38617e-09	1.28906e-05	B9RTL0_RICCO	9e-141	Calmodulin binding protein, putative	NP_193211	2e-78	protein IQ-domain 19	AT4G14750	IQD19	NA	NA	NA
CUFF.5764	-4.86774	3.82429	97.1717	9.43186e-09	1.3918e-05	K4D1B3_SOLLC	8e-65	Uncharacterized protein	NP_850009	6e-46	dirigent protein 23	AT2G21100	NA	NA	NA	NA
CUFF.10468	5.5421	4.1254	95.0387	1.12053e-08	1.50643e-05	A0A067JYQ4_JATCU	4e-130	Peroxidase	NP_181250	3e-113	peroxidase	AT2G37130	NA	1.11.1.7	00360;Phenylalanine metabolism|00940;Phenylpropanoid biosynthesis|01100;Metabolic pathways|01110;Biosynthesis of secondary metabolites	NA
CUFF.20724	-3.13646	5.36045	93.4567	1.27599e-08	1.50643e-05	A0A103YH69_CYNCS	0	Lipase, GDSL	NP_179935	0	GDSL esterase/lipase	AT2G23540	NA	NA	NA	triacylglycerol degradation
CUFF.29109	-2.71694	5.42026	93.1694	1.30671e-08	1.50643e-05	S8D0T3_9LAMI	7e-43	Uncharacterized protein	NP_175297	1e-38	transmembrane amino acid transporter family protein	AT1G48640	NA	NA	NA	NA
CUFF.39029	-3.44499	2.19973	94.4376	1.17698e-08	1.50643e-05	NA	NA	NA	NA	NA	NA	NA	NA	NA	NA	NA
CUFF.41916	-2.73683	6.50901	93.9186	1.22826e-08	1.50643e-05	A0A068USW9_COFCA	0	Cellulose synthase	NP_195645	0	cellulose synthase A catalytic subunit 2	AT4G39350	ATCESA2	NA	NA	cellulose biosynthesis
CUFF.48397	-4.72955	3.64364	94.6774	1.15409e-08	1.50643e-05	A0A059A000_EUCGR	8e-59	Peroxidase	NP_186768	2e-53	peroxidase 27	AT3G01190	NA	1.11.1.7	00360;Phenylalanine metabolism|00940;Phenylpropanoid biosynthesis|01100;Metabolic pathways|01110;Biosynthesis of secondary metabolites	NA
CUFF.59379	-4.25036	4.00116	93.4985	1.27159e-08	1.50643e-05	A0A061GZR4_THECC	3e-121	Cytochrome P450 94A1	NP_180337	2e-104	cytochrome P450, family 94, subfamily C, polypeptide 1	AT2G27690	CYP94C1	NA	NA	cutin biosynthesis|suberin monomers biosynthesis
CUFF.1957	-4.59902	3.47764	92.7741	1.35034e-08	1.50956e-05	A0A061GZH4_THECC	7e-28	Late embryogenesis abundant (LEA) protein-related	NP_200860	5e-26	late embryogenesis abundant protein-like protein	AT5G60520	NA	NA	NA	NA
CUFF.16801	-2.29144	5.26067	92.3274	1.40159e-08	1.52076e-05	W9REA4_9ROSA	0	Putative inactive receptor kinase	NP_200638	3e-156	leucine-rich repeat protein kinase family protein	AT5G58300	NA	NA	NA	NA
CUFF.4565	-3.42965	3.84474	90.204	1.67664e-08	1.71814e-05	A0A061FZT8_THECC	3e-47	Cupredoxin superfamily protein, putative	NP_680152	2e-47	cupredoxin superfamily protein	AT5G07475	NA	NA	NA	NA
CUFF.8860	-3.6927	2.17562	90.3371	1.65774e-08	1.71814e-05	A0A061FN74_THECC	2e-85	RNA-binding family protein isoform 2	NP_191037	1e-56	putative RNA binding protein	AT3G54770	ARP1	NA	NA	NA
CUFF.55964	-3.11179	4.87371	89.7786	1.73866e-08	1.73353e-05	A0A0B0MYK1_GOSAR	2e-22	Snakin-2	NP_565116	7e-19	GA-responsive GAST1 protein-like protein	AT1G75750	GASA1	NA	NA	NA
CUFF.17694	-3.55424	4.41662	89.3624	1.80181e-08	1.7393e-05	A0A067JKU4_JATCU	4e-59	Laccase	NP_187533	3e-50	laccase 7	AT3G09220	LAC7	NA	NA	NA
CUFF.46702	-5.6998	7.14023	89.1265	1.83873e-08	1.7393e-05	NA	NA	NA	NA	NA	NA	NA	NA	NA	NA	NA
CUFF.13402	-5.49621	3.97334	87.9533	2.03526e-08	1.87707e-05	A0A103YHW1_CYNCS	7e-23	Stigma-specific protein Stig1	NP_683300	4e-12	stigma-specific stig1 family protein	AT1G11925	NA	NA	NA	NA
CUFF.17116	-3.39455	5.72994	86.0896	2.39721e-08	2.01715e-05	D1GJ94_COFAR	0	Hydroxycinnamoyl-CoA shikimate/quinate hydroxycinnamoyl transferase	NP_851111	1e-177	omega-hydroxypalmitate O-feruloyl transferase	AT5G41040	ASFT	NA	NA	esterified suberin biosynthesis
CUFF.30305	-5.1993	2.22689	86.3177	2.3493e-08	2.01715e-05	NA	NA	NA	NA	NA	NA	NA	NA	NA	NA	NA
CUFF.34332	-3.51123	3.39876	86.3522	2.34214e-08	2.01715e-05	B9IL19_POPTR	1e-164	Nodulin family protein	NA	NA	NA	NA	NA	NA	NA	NA
CUFF.44786	-1.93973	4.91825	86.049	2.40586e-08	2.01715e-05	F6HRV2_VITVI	0	Kinesin-like protein	NP_193859	0	kinesin-like motor protein heavy chain	AT4G21270	ATK1	NA	NA	NA
CUFF.23230	-4.10307	3.3858	85.5614	2.51238e-08	2.05965e-05	A0A0B2RXX2_GLYSO	1e-49	Glucomannan 4-beta-mannosyltransferase 9	NP_195996	6e-43	glucomannan 4-beta-mannosyltransferase 9	AT5G03760	ATCSLA09	NA	NA	NA
CUFF.43022	-2.78804	7.15558	85.1489	2.6066e-08	2.09044e-05	F6HJA1_VITVI	0	Laccase	NP_196498	0	laccase 14	AT5G09360	LAC14	NA	NA	NA
CUFF.2463	-2.28714	5.13967	84.3789	2.79316e-08	2.19239e-05	A0A061G083_THECC	0	Microtubule associated protein family protein isoform 4	NP_199973	0	microtubule associated protein MAP65-3	AT5G51600	ATMAP65-3	NA	NA	NA
CUFF.1917	-2.88511	2.654	82.8017	3.2233e-08	2.42675e-05	A0A124SHF0_CYNCS	0	Glycosyl transferase, family 2	NP_200878	4e-56	glycosyltransferase family protein 2	AT5G60700	NA	NA	NA	NA
CUFF.26419	-5.00852	2.67415	82.9625	3.17625e-08	2.42675e-05	M1CCT6_SOLTU	3e-42	CASP-like protein	NP_181154	2e-32	casparian strip membrane protein 1	AT2G36100	CASP1	NA	NA	NA
CUFF.145	-3.50508	3.10786	82.0603	3.45052e-08	2.44794e-05	A0A078HXH4_BRANA	0.0007	BnaC04g01120D protein	NP_974828	6e-05	arabinogalactan protein 41	AT5G24105	AGP41	NA	NA	NA
CUFF.28694	-4.92592	6.45916	82.4552	3.32736e-08	2.44794e-05	A0A061FX82_THECC	2e-13	Disulfide bond formation protein B 2, putative	NP_190335	0.004	uncharacterized protein	AT3G47510	NA	NA	NA	NA
CUFF.5763	-3.48878	2.52496	82.1601	3.41893e-08	2.44794e-05	A0A061DYB1_THECC	5e-52	Disease resistance-responsive family protein, putative	NP_176762	3e-41	dirigent protein 21	AT1G65870	NA	NA	NA	NA
CUFF.11436	-3.01235	3.25987	81.5403	3.62049e-08	2.4734e-05	A0A103XNQ9_CYNCS	0.0006	Carbohydrate-binding domain family 9-like protein	NA	NA	NA	NA	NA	NA	NA	NA
CUFF.32695	-3.15633	3.26059	81.6434	3.58606e-08	2.4734e-05	A0A124SH43_CYNCS	3e-79	Late embryogenesis abundant protein, LEA-14	NP_566396	4e-73	NDR1/HIN1-Like protein 1	AT3G11660	NHL1	NA	NA	NA
CUFF.21011	-2.26382	4.50626	80.599	3.95224e-08	2.65095e-05	A0A061E3D6_THECC	0	Targeting protein for XKLP2, putative isoform 1	NP_973754	0	protein TPX2	AT1G03780	AtTPX2	NA	NA	NA
CUFF.23229	-3.31578	3.38415	80.2113	4.09862e-08	2.70004e-05	B9HL42_POPTR	0	4-mannan synthase family protein	NP_195996	0	glucomannan 4-beta-mannosyltransferase 9	AT5G03760	ATCSLA09	NA	NA	NA
CUFF.10369	-3.6214	5.94218	79.5548	4.36033e-08	2.82205e-05	NA	NA	NA	NA	NA	NA	NA	NA	NA	NA	NA
CUFF.8404	-4.90591	5.3681	79.2576	4.48489e-08	2.85262e-05	A0A061F803_THECC	1e-69	Late embryogenesis abundant (LEA) protein-related	NP_200248	5e-60	late embryogenesis abundant protein-like protein	AT5G54370	NA	NA	NA	NA
CUFF.5811	-2.6262	5.73975	79.0728	4.56431e-08	2.85393e-05	A0A061DJA3_THECC	0	Fatty acid amide hydrolase	NP_201249	2e-145	fatty acid amide hydrolase	AT5G64440	AtFAAH	NA	NA	NA
CUFF.37124	-2.1079	4.13565	78.6626	4.74623e-08	2.87038e-05	A0A061GAT6_THECC	0	Cyclin a2,3	NP_178153	5e-161	cyclin-A2-4	AT1G80370	CYCA2;4	NA	NA	NA
CUFF.9523	4.0867	5.51514	78.7859	4.69073e-08	2.87038e-05	A0A061EYM8_THECC	0	Major facilitator superfamily protein isoform 1	NP_181326	0	putative peptide/nitrate transporter	AT2G37900	NA	NA	NA	NA
CUFF.59157	-3.61395	6.26952	78.1222	4.99831e-08	2.97408e-05	B9HC38_POPTR	2e-24	Uncharacterized protein	NP_195829	3e-10	uncharacterized protein	AT5G02090	NA	NA	NA	NA
CUFF.32524	-3.07643	3.90537	77.8755	5.11832e-08	2.99714e-05	A0A059PRD8_SALMI	3e-117	MYB-related transcription factor	NP_172425	2e-93	myb domain protein 61	AT1G09540	ATMYB61	NA	NA	NA
CUFF.33803	-2.86581	6.67288	77.4699	5.32258e-08	3.06141e-05	A0A103YJ67_CYNCS	1e-111	BAG domain-containing protein	NP_196339	2e-100	BCL-2-associated athanogene 3	AT5G07220	ATBAG3	NA	NA	NA
gene.g14896.t1	-3.09263	4.30548	77.3321	5.39404e-08	3.06141e-05	NA	NA	NA	NA	NA	NA	NA	NA	NA	NA	NA
CUFF.10248	-1.78255	4.10162	77.0854	5.52465e-08	3.08803e-05	A0A118JVX6_CYNCS	0	DNA helicase	NP_192115	0	protein PROLIFERA	AT4G02060	MCM7	NA	03030;DNA replication	NA
24863_g	-4.4337	4.03444	75.8372	6.24149e-08	3.3861e-05	A0A061GDD7_THECC	2e-12	ROTUNDIFOLIA like 9	NP_001077714	3e-11	ROTUNDIFOLIA like 9 protein	AT1G53708	RTFL9	NA	NA	NA
CUFF.5766	-2.68068	3.90369	75.9359	6.18119e-08	3.3861e-05	K4D1B5_SOLLC	3e-62	Uncharacterized protein	NP_176762	6e-37	dirigent protein 21	AT1G65870	NA	NA	NA	NA
CUFF.7443	-2.47563	4.08284	75.6734	6.34297e-08	3.39128e-05	A8W7J7_CAMSI	0	Lipoxygenase	NP_175900	0	lipoxygenase 1	AT1G55020	ATLOX1	1.13.11.12	00592;alpha-Linolenic acid metabolism|01100;Metabolic pathways	NA
CUFF.25951	-4.09932	5.46407	75.345	6.55205e-08	3.45303e-05	B9H0I1_POPTR	0	Type IIIa membrane protein cp-wap13	NP_186872	0	UDP-arabinose mutase 1	AT3G02230	ATRGP1	NA	NA	NA
CUFF.575	-3.29343	3.10993	74.7612	6.94283e-08	3.60744e-05	I6WUX5_TOBAC	7e-160	Pleiotropic drug resistance transporter 5a	NP_172973	6e-148	ABC transporter G family member 35	AT1G15210	ABCG35	NA	NA	NA
CUFF.17059	-2.07796	4.07675	74.4097	7.19059e-08	3.68428e-05	W9R7E4_9ROSA	0	Kinesin-like protein KIF15	NP_189991	2e-167	kinesin motor protein-like protein	AT3G44050	NA	NA	NA	NA
CUFF.12969	-2.71127	5.39978	74.0766	7.43443e-08	3.75703e-05	A1XWY7_PETHY	3e-146	Coniferyl alcohol acyltransferase	NP_174567	4e-116	HXXXD-type acyl-transferase-like protein	AT1G32910	NA	NA	NA	eugenol and isoeugenol biosynthesis|volatile benzenoid biosynthesis I (ester formation)
CUFF.14977	-2.01744	4.38038	73.7665	7.66974e-08	3.82357e-05	A0A061E4S0_THECC	2e-140	Secretory carrier-associated membrane protein 1 isoform 1	NP_179680	2e-134	secretory carrier-associated membrane protein 1	AT2G20840	AtSCAMP3	NA	NA	NA
CUFF.28329	-3.06645	3.74145	73.1128	8.19321e-08	4.03008e-05	A0A0V0ISQ8_SOLCH	0	Putative tetratricopeptide repeat protein 28-like	NP_189435	0	tetratricopeptide repeat domain-containing protein	AT3G27960	KLCR2	NA	NA	NA
CUFF.15289	-3.89444	3.28612	72.5146	8.7072e-08	4.17165e-05	B9RI93_RICCO	3e-36	Ankyrin repeat-containing protein, putative	NP_188497	3e-32	ankyrin repeat-containing protein	AT3G18670	NA	NA	NA	NA
CUFF.43544	2.44671	3.05774	72.6068	8.62568e-08	4.17165e-05	B9RR90_RICCO	7e-122	Adipocyte plasma membrane-associated protein, putative	NP_566951	1e-47	strictosidine synthase-like 5	AT3G51430	SSL5	NA	NA	NA
CUFF.149	-1.95359	3.50535	72.3302	8.87275e-08	4.19647e-05	A0A151T2T3_CAJCA	0	DNA (Cytosine-5)-methyltransferase CMT3	NP_177135	0	DNA (cytosine-5)-methyltransferase CMT3	AT1G69770	CMT3	2.1.1.37	00270;Cysteine and methionine metabolism|01100;Metabolic pathways	NA
CUFF.10368	-4.14571	3.3496	71.1306	1.00391e-07	4.3571e-05	NA	NA	NA	NA	NA	NA	NA	NA	NA	NA	NA
CUFF.10565	-4.3351	2.52015	71.474	9.68877e-08	4.3571e-05	D9ZIV7_MALDO	2e-90	CAMTA domain class transcription factor	NP_191831	9e-92	xyloglucan 6-xylosyltransferase	AT3G62720	ATXT1	NA	NA	xyloglucan biosynthesis
CUFF.12305	2.97481	5.54861	71.1902	9.97728e-08	4.3571e-05	D8VD41_ACTDE	2e-38	Ethylene response factor 14	NP_200995	1e-33	ethylene-responsive transcription factor ERF114	AT5G61890	NA	NA	NA	NA
CUFF.13528	-2.34504	4.88936	71.6637	9.50105e-08	4.3571e-05	A0A061GUP4_THECC	0	ABC-2 type transporter family protein	NP_197442	0	ABC transporter G family member 23	AT5G19410	ABCG23	NA	NA	NA
CUFF.14188	-2.95466	4.57917	71.2767	9.88841e-08	4.3571e-05	A0A061FY50_THECC	0	Leucine-rich repeat transmembrane protein kinase family protein, putative	NP_177007	1e-95	leucine-rich repeat transmembrane protein kinase family protein	AT1G68400	NA	NA	NA	NA
CUFF.165	-5.13726	3.14578	71.2563	9.90923e-08	4.3571e-05	B9N9A5_POPTR	3e-86	Chain A family protein	NP_197797	2e-85	chitinase A	AT5G24090	ATCHIA	3.2.1.14	00520;Amino sugar and nucleotide sugar metabolism	chitin degradation II
CUFF.30748	-2.57815	5.51545	71.5807	9.58268e-08	4.3571e-05	A0A061F4D8_THECC	0	Kinesin motor family protein, putative	NP_188650	0	Kinesin motor family protein	AT3G20150	NA	NA	NA	NA
CUFF.12369	-3.67559	4.21734	70.6279	1.05777e-07	4.53745e-05	A0A061FG66_THECC	0	Growth-regulating factor 1	NP_179869	7e-81	growth-regulating factor 1	AT2G22840	AtGRF1	NA	NA	NA
CUFF.40424	-3.40702	4.09424	70.381	1.08538e-07	4.60239e-05	F6HDY1_VITVI	4e-64	Auxin-responsive protein	NP_974355	6e-51	auxin-responsive protein IAA7	AT3G23050	AXR2	NA	04075;Plant hormone signal transduction	NA
CUFF.10366	-3.08017	2.27745	70.1925	1.10701e-07	4.64077e-05	NA	NA	NA	NA	NA	NA	NA	NA	NA	NA	NA
CUFF.47176	-2.3336	4.90179	69.9768	1.13235e-07	4.6415e-05	F6I2X3_VITVI	0	3-ketoacyl-CoA synthase	NP_171620	0	3-ketoacyl-CoA synthase 1	AT1G01120	KCS1	NA	NA	very long chain fatty acid biosynthesis II|very long chain fatty acid biosynthesis I
CUFF.903	-2.26245	4.18541	69.9781	1.13219e-07	4.6415e-05	B9S3D6_RICCO	2e-135	C-4 methyl sterol oxidase, putative	NP_973777	9e-132	sterol 4-alpha-methyl-oxidase	AT1G07420	ATSMO1	1.14.13.72	00100;Steroid biosynthesis|01100;Metabolic pathways	plant sterol biosynthesis|plant sterol biosynthesis II
CUFF.16041	-4.56375	8.19274	69.6739	1.16902e-07	4.73914e-05	NA	NA	NA	NA	NA	NA	NA	NA	NA	NA	NA
CUFF.11629	-2.78557	3.39763	68.7856	1.28436e-07	5.06018e-05	A0A022RB77_ERYGU	2e-07	Uncharacterized protein	NP_190041	4e-05	fatty acyl-CoA reductase 5	AT3G44550	FAR5	NA	NA	wax esters biosynthesis I
CUFF.14650	-2.36541	3.5557	68.7492	1.28936e-07	5.06018e-05	B9S356_RICCO	0	Laccase	NP_565881	0	laccase-4	AT2G38080	ATLMCO4	NA	NA	NA
CUFF.5707	-2.40773	4.27884	68.8973	1.26919e-07	5.06018e-05	V4TQK9_9ROSI	5e-144	Uncharacterized protein	NP_177556	7e-104	uncharacterized protein	AT1G74160	TRM4	NA	NA	NA
CUFF.44774	2.81737	4.03851	68.4437	1.33209e-07	5.11898e-05	A0A061ESM2_THECC	0	Cytochrome P450	NP_180239	1e-132	cytochrome P450 734A1	AT2G26710	BAS1	NA	NA	brassinosteroids inactivation
CUFF.53632	-2.81204	3.8518	68.4611	1.32961e-07	5.11898e-05	A0A061DLM1_THECC	5e-71	Cytochrome b561/ferric reductase transmembrane with DOMON related domain, putative	NP_566313	2e-66	Cytochrome b561/ferric reductase transmembrane with DOMON related domain	AT3G07570	NA	NA	NA	NA
CUFF.9332	-2.56749	4.3577	68.0778	1.38534e-07	5.26873e-05	A0A061EGV9_THECC	3e-51	Myb domain protein 20	NP_197163	9e-45	myb domain protein 43	AT5G16600	AtMYB43	NA	NA	NA
CUFF.39034	-2.89571	3.88508	67.9571	1.40343e-07	5.28304e-05	A0A0V0IWY3_SOLCH	0	Putative lysine-specific demethylase-like	NP_199502	0	transcription factor jumonji (jmj) family protein / zinc finger (C5HC2 type) family protein	AT5G46910	NA	NA	NA	NA
CUFF.41924	-2.69711	6.75779	67.7557	1.43418e-07	5.34429e-05	A0A022PP77_ERYGU	0	Cellulose synthase	NP_195645	0	cellulose synthase A catalytic subunit 2	AT4G39350	ATCESA2	NA	NA	cellulose biosynthesis
CUFF.500	-2.59067	4.25568	66.7069	1.60697e-07	5.86957e-05	A0A061E5P1_THECC	2e-179	ARM repeat superfamily protein, putative isoform 1	NP_564273	9e-125	armadillo/beta-catenin-like repeat-containing protein	AT1G27210	NA	NA	NA	NA
CUFF.8207	-3.10325	6.58063	66.7174	1.60511e-07	5.86957e-05	A0A061E2D7_THECC	0	Cytochrome P450, family 86, subfamily B, polypeptide 1 isoform 1	NP_197710	7e-177	cytochrome P450 86B1	AT5G23190	CYP86B1	1.14.-.-	00903;Limonene and pinene degradation|00945;Stilbenoid, diarylheptanoid and gingerol biosynthesis|01100;Metabolic pathways|01110;Biosynthesis of secondary metabolites	suberin monomers biosynthesis
CUFF.22289	-2.56307	3.72952	66.2424	1.69076e-07	6.11509e-05	B9RYU6_RICCO	0	Valacyclovir hydrolase, putative	NP_194145	0	hydrolase, alpha/beta fold family protein	AT4G24140	NA	NA	NA	NA
CUFF.6776	-2.37572	2.85234	66.0368	1.72939e-07	6.19406e-05	A0A067EZR2_CITSI	4e-05	Uncharacterized protein	NA	NA	NA	NA	NA	NA	NA	NA
CUFF.41910	-2.62591	5.68847	65.8681	1.76181e-07	6.24953e-05	A0A068USW9_COFCA	2e-68	Cellulose synthase	NP_195645	9e-55	cellulose synthase A catalytic subunit 2	AT4G39350	ATCESA2	NA	NA	cellulose biosynthesis
CUFF.12322	-2.01577	4.94669	65.5703	1.82074e-07	6.28597e-05	M5XIB9_PRUPE	0	Uncharacterized protein	NP_191727	9e-116	lipase class 3 family protein	AT3G61680	NA	NA	NA	NA
CUFF.37696	-2.47347	3.87765	65.6485	1.80505e-07	6.28597e-05	A0A061EH35_THECC	0	Trichome birefringence-like 19	NP_197094	6e-176	protein trichome birefringence-like 19	AT5G15900	TBL19	NA	NA	NA
CUFF.9345	-3.26998	6.51316	65.558	1.8232e-07	6.28597e-05	S4WG09_SOLCH	0	Ovary receptor kinase 11	NP_564528	0	receptor-like kinase 1	AT1G48480	RKL1	NA	NA	NA
CUFF.15573	-3.64091	1.07106	65.3069	1.87466e-07	6.40353e-05	W9R0Q3_9ROSA	2e-31	GDSL esterase/lipase	NP_567758	5e-29	GDSL esterase/lipase	AT4G26790	NA	NA	NA	triacylglycerol degradation
CUFF.52251	-2.89512	3.30279	64.8775	1.9664e-07	6.65528e-05	B9MYI8_POPTR	0.0006	Uncharacterized protein	NA	NA	NA	NA	NA	NA	NA	NA
CUFF.6798	-2.69667	3.62815	64.7072	2.00417e-07	6.72143e-05	A0A118K577_CYNCS	8e-45	Concanavalin A-like lectin/glucanase, subgroup	NP_198445	3e-35	receptor-like cytoplasmic kinase VIA5	AT5G35960	NA	NA	NA	NA
CUFF.10399	-3.26636	4.86213	64.0586	2.15552e-07	6.91871e-05	V4RXA7_9ROSI	1e-11	Uncharacterized protein	NP_195521	2e-05	hydroxyproline-rich glycoprotein family protein	AT4G38080	NA	NA	NA	NA
CUFF.11027	-4.28276	4.15254	64.2358	2.11294e-07	6.91871e-05	NA	NA	NA	NP_001031005	0.08	sugar transporter ERD6-like 3	AT1G08920	ESL1	NA	NA	NA
CUFF.17704	-2.15595	5.22483	64.1857	2.1249e-07	6.91871e-05	A0A151TKZ3_CAJCA	0	DUF246 domain-containing protein At1g04910 family	NP_181334	0	O-fucosyltransferase family protein	AT2G37980	NA	NA	NA	NA
CUFF.22498	-3.17904	5.93363	64.3542	2.08503e-07	6.91871e-05	B9N1T8_POPTR	4e-111	Hydrolase family protein	NP_187698	5e-100	methyl esterase 17	AT3G10870	ATMES17	NA	NA	methyl indole-3-acetate interconversion
CUFF.58854	-3.62179	2.30189	64.0535	2.15676e-07	6.91871e-05	A0A061DPN7_THECC	7e-06	ROP binding protein kinases 1, putative	NA	NA	NA	NA	NA	NA	NA	NA
CUFF.12649	-2.39061	3.82214	63.444	2.31072e-07	7.3487e-05	A0A118JTP0_CYNCS	2e-152	Bromo adjacent homology (BAH) domain-containing protein	NP_565245	1e-104	chromomethylase 1	AT1G80740	CMT1	2.1.1.37	00270;Cysteine and methionine metabolism|01100;Metabolic pathways	NA
CUFF.14767	-2.17884	5.97793	63.3052	2.34749e-07	7.40182e-05	A0A061GMX4_THECC	0	ENTH/ANTH/VHS superfamily protein isoform 1	NP_198370	0	putative clathrin assembly protein	AT5G35200	NA	NA	NA	NA
CUFF.11622	-2.75388	5.98943	63.047	2.41757e-07	7.43221e-05	W9R5G3_9ROSA	2e-37	Fatty acyl-CoA reductase 3	NP_567936	3e-33	fatty acyl-CoA reductase CER4	AT4G33790	CER4	NA	NA	cuticular wax biosynthesis|wax esters biosynthesis I
CUFF.17749	-2.2335	3.45167	63.1171	2.39832e-07	7.43221e-05	A0A0B0N462_GOSAR	0	Condensin complex subunit 3	NP_198579	0	protein EMBRYO DEFECTIVE 2656	AT5G37630	EMB2656	NA	NA	NA
CUFF.55104	-1.62551	4.10481	63.0855	2.40698e-07	7.43221e-05	A0A0K1U270_NICBE	3e-110	Clade XVI lectin receptor kinase	NP_200394	4e-59	probable L-type lectin-domain containing receptor kinase S.7	AT5G55830	LecRK-S.7	NA	NA	NA
CUFF.47087	-2.27933	8.26481	62.8565	2.47076e-07	7.53294e-05	F6H311_VITVI	0	Cellulose synthase	NP_194967	0	cellulose synthase A catalytic subunit 1	AT4G32410	ANY1	NA	NA	cellulose biosynthesis
CUFF.11631	-3.81522	4.11883	62.6383	2.5333e-07	7.66032e-05	A0A061GWA9_THECC	3e-23	Jojoba acyl CoA reductase-related male sterility protein	NP_190042	2e-19	fatty acyl-CoA reductase 8	AT3G44560	FAR8	NA	NA	NA
CUFF.49881	2.14117	2.87967	62.2832	2.63887e-07	7.91469e-05	A0A061FQX7_THECC	8e-137	Leucine-rich repeat receptor-like protein kinase family protein, putative	NP_849538	3e-96	probable LRR receptor-like serine/threonine-protein kinase	AT4G08850	NA	NA	NA	NA
CUFF.28617	4.03547	1.96843	62.1925	2.66659e-07	7.93333e-05	A0A068UER8_COFCA	0	Non-specific serine/threonine protein kinase	NP_173166	5e-165	leucine-rich receptor-like protein kinase	AT1G17230	NA	NA	NA	NA
CUFF.18210	-2.37541	6.43067	62.0348	2.71561e-07	7.96095e-05	V5NXR0_VINMI	0	PDR protein 2	NP_180259	0	ABC transporter G family member 32	AT2G26910	ABCG32	NA	NA	NA
CUFF.28540	-3.04037	3.94319	62.0239	2.71904e-07	7.96095e-05	A0A061GUQ2_THECC	4e-160	Nitrate excretion transporter1, putative	NP_190151	8e-145	nitrate excretion transporter1	AT3G45650	AtNPF2.7	NA	NA	NA
CUFF.44798	-2.27236	5.0608	61.8538	2.77308e-07	8.05525e-05	B0CN60_NICBE	0	Myosin XI-F	NP_180749	0	myosin-like protein XIF	AT2G31900	ATMYO5	NA	NA	NA
CUFF.21709	-3.56212	1.89304	61.5915	2.85881e-07	8.11845e-05	E4MY52_EUTHA	6e-14	mRNA, clone: RTFL01-31-B08	NP_190157	8e-15	putative nitrate excretion transporter 6	AT3G45710	NA	NA	NA	NA
CUFF.37771	-2.57413	5.69979	61.5853	2.86086e-07	8.11845e-05	NA	NA	NA	NP_189031	0	DNA topoisomerase 2	AT3G23890	ATTOPII	NA	NA	NA
CUFF.43513	-2.93187	3.76505	61.6293	2.84628e-07	8.11845e-05	B6E2B5_VACCO	2e-178	Cinnamoyl-CoA reductase	NP_173047	7e-152	cinnamoyl coa reductase 1	AT1G15950	ATCCR1	1.2.1.44	00940;Phenylpropanoid biosynthesis|01100;Metabolic pathways|01110;Biosynthesis of secondary metabolites	phenylpropanoid biosynthesis
CUFF.10949	-2.02068	4.30606	61.4657	2.90093e-07	8.13083e-05	Q8H6L8_GOSHI	3e-152	Alpha-tubulin 4	NP_849388	3e-154	tubulin alpha-6 chain	AT4G14960	TUA6	NA	04145;Phagosome	NA
CUFF.28543	-3.54519	2.40794	61.441	2.9093e-07	8.13083e-05	Q6L3J1_SOLDE	2e-31	POT family protein	NP_190151	3e-25	nitrate excretion transporter1	AT3G45650	AtNPF2.7	NA	NA	NA
CUFF.25717	-3.45143	5.68323	61.3324	2.94635e-07	8.17248e-05	A0A022QNS6_ERYGU	6e-142	Peroxidase	NP_564948	2e-124	peroxidase 11	AT1G68850	NA	1.11.1.7	00360;Phenylalanine metabolism|00940;Phenylpropanoid biosynthesis|01100;Metabolic pathways|01110;Biosynthesis of secondary metabolites	NA
CUFF.25609	-2.92729	2.72377	61.131	3.01649e-07	8.30457e-05	W0B3X1_VITVI	0	Nitrate/nitrite transporter	NP_177024	2e-180	putative nitrite transporter	AT1G68570	AtNPF3.1	NA	NA	NA
CUFF.16621	1.61159	5.30502	60.9953	3.06475e-07	8.33264e-05	A0A061EJ86_THECC	2e-116	Homeobox-leucine zipper protein HAT5	NP_186796	1e-83	homeobox-leucine zipper protein HAT5	AT3G01470	ATHB-1	NA	NA	NA
CUFF.9161	-2.059	5.82134	60.9756	3.07186e-07	8.33264e-05	A0A103XES1_CYNCS	2e-107	Glycoside hydrolase, catalytic domain-containing protein	NP_181976	3e-91	beta glucosidase 17	AT2G44480	BGLU17	3.2.1.21	00460;Cyanoamino acid metabolism|00500;Starch and sucrose metabolism|00940;Phenylpropanoid biosynthesis|01110;Biosynthesis of secondary metabolites	NA
CUFF.23369	-5.39331	5.54452	60.8412	3.12065e-07	8.40321e-05	D1YSM4_ACTCH	7e-69	Bet v 1 related allergen	NP_173813	1e-13	MLP-like protein 423	AT1G24020	MLP423	NA	NA	NA
CUFF.10843	1.72401	3.41324	62.3554	3.22702e-07	8.56298e-05	I6U574_9ROSA	8e-37	Dehydration-responsive element binding protein	NP_179915	2e-29	ERF/AP2 transcription factor DEAR3	AT2G23340	DEAR3	NA	NA	NA
CUFF.28201	-2.88885	4.66753	60.4969	3.24962e-07	8.56298e-05	U5FGQ1_POPTR	0	Receptor protein kinase TMK1	NP_176789	0	transmembrane kinase 1	AT1G66150	TMK1	NA	NA	NA
CUFF.5191	-3.31527	4.49984	60.5817	3.21731e-07	8.56298e-05	F6GUI5_VITVI	0	Laccase	NP_196158	0	laccase 12	AT5G05390	LAC12	NA	NA	NA
gene.g14648.t1	-1.94217	8.11696	60.3983	3.28762e-07	8.60168e-05	M4R444_9ERIC	0	Cinnamic acid 4-hydroxylase	NP_180607	0	trans-cinnamate 4-monooxygenase	AT2G30490	ATC4H	1.14.13.11	00360;Phenylalanine metabolism|00940;Phenylpropanoid biosynthesis|00941;Flavonoid biosynthesis|00945;Stilbenoid, diarylheptanoid and gingerol biosynthesis|01100;Metabolic pathways|01110;Biosynthesis of secondary metabolites	suberin monomers biosynthesis|phenylpropanoid biosynthesis, initial reactions
CUFF.37486	-2.9146	5.54883	60.2046	3.36377e-07	8.67782e-05	A0A0V0IU06_SOLCH	0	Putative U-box domain-containing protein 10-like	NP_177258	0	ARM repeat superfamily protein	AT1G71020	NA	NA	NA	NA
CUFF.5899	1.65858	6.02016	60.2347	3.35179e-07	8.67782e-05	A0A061DR61_THECC	1e-77	Basic helix-loop-helix DNA-binding superfamily protein	NP_567245	6e-68	transcription factor UNE12	AT4G02590	UNE12	NA	NA	NA
CUFF.33578	3.13867	3.2044	60.0169	3.4394e-07	8.81132e-05	A0A075ECQ9_9ERIC	3e-133	NAC protein 3	NP_188170	7e-99	NAC domain containing protein 2	AT3G15510	ANAC056	NA	NA	NA
CUFF.45732	-2.01934	2.59168	64.0366	3.57051e-07	9.08411e-05	A0A059C261_EUCGR	0.004	Uncharacterized protein	NP_197811	0.053	lipase class 3-related protein	AT5G24230	NA	NA	NA	NA
CUFF.21036	-3.23748	2.97092	59.4804	3.66621e-07	9.26371e-05	B9RWI5_RICCO	5e-68	Transcription factor, putative	NP_567408	4e-51	unfertilized embryo sac 16 protein / transcription factor	AT4G13640	UNE16	NA	NA	NA
CUFF.46604	-2.28517	4.93866	59.3305	3.7325e-07	9.31339e-05	B9T4N0_RICCO	0	Dynamin, putative	NP_172936	0	dynamin-related protein 1C	AT1G14830	ADL1C	NA	NA	NA
CUFF.57900	4.86255	1.66199	59.3219	3.73636e-07	9.31339e-05	NA	NA	NA	NA	NA	NA	NA	NA	NA	NA	NA
CUFF.10512	-3.02506	2.20957	59.2602	3.76408e-07	9.3195e-05	K4C9E1_SOLLC	4e-45	CASP-like protein	NP_196238	5e-45	uncharacterized protein	AT5G06200	CASP4	NA	NA	NA
CUFF.2604	-1.9256	4.8096	59.1375	3.81984e-07	9.3323e-05	V7CG11_PHAVU	1e-34	Uncharacterized protein	NP_201540	4e-22	uncharacterized protein	AT5G67390	NA	NA	NA	NA
gene.g1389.t1	-4.20257	3.78971	59.1702	3.80489e-07	9.3323e-05	A0A061EHM5_THECC	2e-143	Peroxidase	NP_196153	8e-116	peroxidase 52	AT5G05340	PRX52	1.11.1.7	00360;Phenylalanine metabolism|00940;Phenylpropanoid biosynthesis|01100;Metabolic pathways|01110;Biosynthesis of secondary metabolites	NA
CUFF.44623	-3.91045	2.35714	59.0297	3.8696e-07	9.39168e-05	Q0KIN7_SOLDE	1e-64	Polyprotein, putative	NP_567205	1e-15	zinc knuckle (CCHC-type) family protein	AT4G00980	NA	NA	NA	NA
CUFF.5848	-2.30439	2.82189	58.972	3.89658e-07	9.39534e-05	W5F1A1_WHEAT	4e-57	Histone H2A	NP_191019	1e-56	histone H2A 11	AT3G54560	HTA11	NA	NA	NA
CUFF.36612	-2.8255	3.03346	58.8593	3.94979e-07	9.46179e-05	M5VGJ7_PRUPE	2e-68	CASP-like protein	NA	NA	NA	NA	NA	NA	NA	NA
CUFF.10495	-1.9255	5.70074	58.7828	3.98636e-07	9.4878e-05	K4D3L4_SOLLC	1e-102	Uncharacterized protein	NP_568110	6e-72	protein IQ-domain 2	AT5G03040	iqd2	NA	NA	NA
CUFF.27042	-2.6614	6.30554	58.7205	4.01639e-07	9.49798e-05	B9RXQ4_RICCO	0	Pectinesterase	NP_172624	0	methylesterase PCR A	AT1G11580	ATPMEPCRA	NA	NA	homogalacturonan degradation
CUFF.4807	-1.71619	6.97901	58.6115	4.06961e-07	9.56255e-05	H9A8L4_CANSA	0	Acyl-activating enzyme 15	NP_001031974	0	acetyl-CoA synthetase	AT5G36880	ACS	6.2.1.1	00010;Glycolysis / Gluconeogenesis|00620;Pyruvate metabolism|00640;Propanoate metabolism|01100;Metabolic pathways|01110;Biosynthesis of secondary metabolites	ethanol degradation II|acetate conversion to acetyl-CoA
CUFF.2655	-5.68432	1.11522	58.4127	4.16869e-07	9.73337e-05	NA	NA	NA	NA	NA	NA	NA	NA	NA	NA	NA
CUFF.21147	1.53908	4.64399	58.3536	4.19868e-07	9.74172e-05	A0A061GU66_THECC	0	LRR and NB-ARC domains-containing disease resistance protein, putative	NP_188065	0	NB-ARC domain-containing disease resistance protein	AT3G14470	NA	NA	NA	NA
CUFF.45903	-1.56503	4.23236	58.1853	4.28529e-07	9.88054e-05	F6HYZ5_VITVI	0	Kinesin-like protein	NP_198107	0	microtubule based kinesin motor protein	AT5G27550	NA	NA	NA	NA
CUFF.15632	-2.74495	5.20426	58.0518	4.35545e-07	9.91834e-05	W9R7B9_9ROSA	4e-26	Uncharacterized protein	NP_186963	1e-12	uncharacterized protein	AT3G03130	NA	NA	NA	NA
CUFF.24310	-2.04532	2.69073	58.0866	4.33706e-07	9.91834e-05	F6HKV2_VITVI	0	Kinesin-like protein	NP_187642	8e-171	myosin and kinesin motor and CH domain-containing protein	AT3G10310	NA	NA	NA	NA
CUFF.44806	-2.07456	3.74595	57.982	4.39265e-07	9.94166e-05	A0A061GWD8_THECC	4e-165	Tesmin/TSO1-like CXC domain-containing protein, putative isoform 2	NP_566718	4e-57	putative DNA binding protein TSO1	AT3G22780	ATTSO1	NA	NA	NA
CUFF.24077	2.00532	5.06284	57.8819	4.44658e-07	9.9502e-05	B9RDF5_RICCO	3e-155	Alcohol dehydrogenase, putative	NP_173786	1e-77	alkenal/one oxidoreductase	AT1G23740	AOR	NA	NA	detoxification of reactive carbonyls in chloroplasts
CUFF.33017	-2.71414	2.7379	57.8749	4.45036e-07	9.9502e-05	A0A0V0IC93_SOLCH	0	Putative hydrolase family protein-like	NP_194145	9e-157	hydrolase, alpha/beta fold family protein	AT4G24140	NA	NA	NA	NA
CUFF.15629	-1.96876	4.0187	57.6051	4.59957e-07	0.000102218	A0A061FVN5_THECC	0	ATP binding protein, putative isoform 1	NP_001077692	0	serine/threonine-protein kinase FUSED	AT1G50240	FU	NA	NA	NA
CUFF.8040	-1.6695	4.99262	57.2726	4.79121e-07	0.00010521	A0A0B2R1D3_GLYSO	2e-155	E3 ubiquitin-protein ligase RNF13	NP_199342	8e-97	RING/U-box domain-containing protein	AT5G45290	NA	NA	NA	NA
gene.g16631.t1	-3.36365	3.73012	57.3096	4.76946e-07	0.00010521	A0A0B0PPW0_GOSAR	2e-167	Peroxidase	NP_196917	7e-135	peroxidase 55	AT5G14130	NA	1.11.1.7	00360;Phenylalanine metabolism|00940;Phenylpropanoid biosynthesis|01100;Metabolic pathways|01110;Biosynthesis of secondary metabolites	NA
CUFF.45828	-2.03862	3.73535	57.0166	4.94476e-07	0.000107939	B9S2N8_RICCO	5e-170	Chaperone protein dnaJ, putative	NP_177828	7e-159	DNAJ heat shock N-terminal domain-containing protein	AT1G77020	NA	NA	NA	NA
CUFF.20983	-2.57477	4.6851	56.7403	5.11662e-07	0.000111034	A0A061G689_THECC	0	Cellulose synthase like G3, putative	NP_194130	0	cellulose synthase-like protein G3	AT4G23990	ATCSLG3	NA	NA	cellulose biosynthesis
CUFF.20107	-3.14193	6.18457	56.6872	5.15042e-07	0.000111114	A0A0A0KEX2_CUCSA	1e-11	Uncharacterized protein	NA	NA	NA	NA	NA	NA	NA	NA
CUFF.14194	2.70745	6.59244	56.5833	5.21726e-07	0.000111254	A0A067D8T3_CITSI	1e-173	Peroxidase	NP_175380	1e-142	peroxidase	AT1G49570	NA	1.11.1.7	00360;Phenylalanine metabolism|00940;Phenylpropanoid biosynthesis|01100;Metabolic pathways|01110;Biosynthesis of secondary metabolites	NA
CUFF.41414	1.60082	4.00709	56.6123	5.19845e-07	0.000111254	F6GUC5_VITVI	1e-101	Structure-specific endonuclease subunit SLX1 homolog	NP_180594	5e-88	Excinuclease ABC, C subunit, N-terminal	AT2G30350	NA	NA	NA	NA
CUFF.14081	-2.54193	4.40442	56.5064	5.26732e-07	0.000111676	A0A061EJP2_THECC	0	Phragmoplast-associated kinesin-related protein, putative isoform 1	NP_189009	0	kinesin-like protein KIN12B	AT3G23670	KINESIN-12B	NA	NA	NA
CUFF.41476	4.34289	6.52215	56.0255	5.59286e-07	0.000117901	Q93X40_LACSA	5e-51	Endo-beta-1,4-mannanase	NP_171733	1e-38	mannan endo-1,4-beta-mannosidase 1	AT1G02310	MAN1	NA	NA	NA
gene.scaffold00025.path1.gene2	-1.70737	3.88032	55.8417	5.72309e-07	0.000119961	W9QC79_9ROSA	0	BTB/POZ domain-containing protein NPY2	NP_179089	7e-146	BTB/POZ domain-containing protein NPY2	AT2G14820	MEL3	NA	NA	NA
CUFF.981	-1.97552	4.24773	55.54	5.94431e-07	0.000123894	A0A061GPH6_THECC	0	Uveal autoantigen with coiled-coil domains and ankyrin repeats isoform 1	NA	NA	NA	NA	NA	NA	NA	NA
CUFF.12726	-2.18678	4.01588	55.4558	6.00775e-07	0.000124512	A0A061ETT5_THECC	1e-166	Alpha/beta-Hydrolases superfamily protein	NP_565841	2e-148	alpha/beta-Hydrolases superfamily protein	AT2G36290	NA	NA	NA	NA
CUFF.291	-3.59273	1.53612	55.4007	6.04964e-07	0.00012468	A0A068VBG7_COFCA	1e-28	Pectinesterase	NP_563662	5e-28	pectinesterase 7	AT1G02810	NA	NA	NA	NA
CUFF.33355	2.48494	2.10256	55.3547	6.0849e-07	0.00012471	A0A0R0KNL8_SOYBN	1e-12	Histone H2A	NP_172363	5e-12	putative histone H2AXa	AT1G08880	G-H2AX	NA	NA	NA
CUFF.13124	-1.98415	4.90724	55.2118	6.19582e-07	0.000124902	D7SWA0_VITVI	0	Ribonucleoside-diphosphate reductase	NP_179770	0	ribonucleoside-diphosphate reductase large subunit	AT2G21790	ATRNR1	1.17.4.1	00230;Purine metabolism|00240;Pyrimidine metabolism|00480;Glutathione metabolism|01100;Metabolic pathways	pyrimidine deoxyribonucleotides <i>de novo</i> biosynthesis I|pyrimidine deoxyribonucleotides <i>de novo</i> biosynthesis III|adenosine deoxyribonucleotides <i>de novo</i> biosynthesis|guanosine deoxyribonucleotides <i>de novo</i> biosynthesis I|superpathway of pyrimidine deoxyribonucleotides <i>de novo</i> biosynthesis (E. coli)
CUFF.21376	-2.07211	4.2038	55.213	6.19484e-07	0.000124902	A0A061FHH1_THECC	0	Cellulose synthase	NP_196549	0	cellulose synthase A catalytic subunit 5	AT5G09870	CESA5	NA	NA	cellulose biosynthesis
CUFF.23667	-2.00445	7.78477	55.2527	6.16383e-07	0.000124902	A0A061DJS4_THECC	0	Binding isoform 1	NP_179803	0	cellulose synthase-interactive protein 1	AT2G22125	CSI1	NA	NA	NA
CUFF.10589	-2.27817	2.70855	55.0149	6.35231e-07	0.000126098	A0A061GTP8_THECC	6e-101	Ubiquitin-conjugating enzyme19 isoform 1	NP_564572	2e-94	ubiquitin-conjugating enzyme E2 20	AT1G50490	UBC20	6.3.2.19	04120;Ubiquitin mediated proteolysis	NA
CUFF.30323	-2.32961	4.01332	55.0082	6.3577e-07	0.000126098	NA	NA	NA	NA	NA	NA	NA	NA	NA	NA	NA
gene.g19380.t1	-3.89249	2.74302	55.0463	6.32705e-07	0.000126098	B9S759_RICCO	3e-06	Serine-type endopeptidase inhibitor, putative	NP_177351	6e-06	serine-type endopeptidase inhibitor	AT1G72060	NA	NA	NA	NA
CUFF.10400	-2.54313	5.14001	54.8594	6.47898e-07	0.000127356	NA	NA	NA	NA	NA	NA	NA	NA	NA	NA	NA
CUFF.11920	-2.09255	4.30914	54.8459	6.49016e-07	0.000127356	W9S7U5_9ROSA	3e-103	Peroxisomal membrane protein	NP_001031637	6e-104	Mpv17/PMP22 domain-containing protein	AT4G14305	NA	NA	NA	NA
CUFF.10725	-2.43334	4.00781	54.7456	6.57354e-07	0.000128309	Q56ZT7_ARATH	1e-38	Axi 1 protein-like protein	NP_181978	1e-37	O-fucosyltransferase family protein	AT2G44500	NA	NA	NA	NA
CUFF.36985	-2.75128	2.56259	54.7009	6.61104e-07	0.000128362	B9RUH8_RICCO	1e-88	Multidrug resistance protein 1, 2, putative	NP_189475	7e-86	ABC transporter B family member 15	AT3G28345	ABCB15	NA	NA	NA
CUFF.16409	-1.7159	4.70284	54.6154	6.68348e-07	0.000129089	B9RKH1_RICCO	0	Ceramide glucosyltransferase, putative	NP_001189555	0	nucleotide-diphospho-sugar transferases superfamily protein	AT2G19880	NA	NA	NA	NA
CUFF.10564	-3.93538	2.42093	54.3974	6.8723e-07	0.000129329	Q5TIN3_GOSRA	9e-83	Alpha-1,6-xylosyltransferase	NP_567241	6e-82	UDP-xylosyltransferase 2	AT4G02500	ATXT2	NA	NA	xyloglucan biosynthesis
CUFF.10566	-3.69624	4.0132	54.3622	6.90335e-07	0.000129329	NA	NA	NA	NA	NA	NA	NA	NA	NA	NA	NA
CUFF.14947	-1.9841	4.73956	54.2142	7.03555e-07	0.000129329	A0A061E4T8_THECC	0	Phosphatase 2C 52 isoform 1	NP_680572	0	putative protein phosphatase 2C 52	AT4G03415	PP2C52	NA	NA	NA
CUFF.16052	-1.92667	4.4498	54.3151	6.94513e-07	0.000129329	Q5RZ62_EUCUL	0	3-hydroxy-3-methylglutaryl coenzyme A reductase	NP_177775	0	3-hydroxy-3-methylglutaryl-coenzyme A reductase 1	AT1G76490	AtHMGR1	1.1.1.34	00900;Terpenoid backbone biosynthesis|01100;Metabolic pathways|01110;Biosynthesis of secondary metabolites	mevalonate pathway I
CUFF.21469	-1.77136	4.84601	54.2021	7.0465e-07	0.000129329	V4RY37_9ROSI	0	Uncharacterized protein	NP_198043	1e-86	uncharacterized protein	AT5G26910	TRM8	NA	NA	NA
CUFF.27105	-2.57479	4.80211	54.2907	6.96684e-07	0.000129329	A9XTK7_GOSHI	6e-50	Fasciclin-like arabinogalactan protein 2	NP_565313	2e-48	fasciclin-like arabinogalactan protein 7	AT2G04780	FLA7	NA	NA	NA
CUFF.35910	-2.76706	3.36814	54.336	6.92657e-07	0.000129329	A0A061G780_THECC	3e-113	FAD-binding Berberine family protein	NA	NA	NA	NA	NA	NA	NA	NA
CUFF.39874	-1.88597	4.56981	54.26	6.99431e-07	0.000129329	A0A067GJJ7_CITSI	1e-129	Uncharacterized protein	NP_566924	2e-119	uncharacterized protein	AT3G49720	NA	NA	NA	NA
CUFF.41923	-1.94008	5.10262	54.3253	6.93606e-07	0.000129329	A0A0V0H9D6_SOLCH	9e-91	Putative ovule protein	NP_201249	2e-70	fatty acid amide hydrolase	AT5G64440	AtFAAH	NA	NA	NA
CUFF.47908	-1.97574	2.59132	54.2476	7.00546e-07	0.000129329	A0A0V0I7W2_SOLCH	2e-130	Putative formin-like protein 18-like	NP_172473	9e-117	uncharacterized protein	AT1G10020	NA	NA	NA	NA
CUFF.40907	-2.93105	2.54721	54.1304	7.11167e-07	0.000129879	A0A078HCW2_BRANA	2e-18	BnaC03g59240D protein	NP_174257	3e-19	uncharacterized protein	AT1G29640	NA	NA	NA	NA
gene.scaffold01800.path1.gene10	-2.89473	2.77473	54.0336	7.20069e-07	0.000130858	B9R9L8_RICCO	1e-176	Xyloglucan galactosyltransferase KATAMARI1, putative	NP_201028	1e-163	glycosyltransferase 18	AT5G62220	ATGT18	NA	NA	NA
CUFF.18389	3.29283	6.7563	53.8389	7.38353e-07	0.000133522	A0A0D2TP13_GOSRA	4e-109	Uncharacterized protein	NP_190869	9e-96	uncharacterized protein	AT3G53010	NA	NA	NA	NA
CUFF.43003	-2.98409	5.10965	53.6374	7.57829e-07	0.000135714	A0A059DC05_EUCGR	0	Endoglucanase	NP_176738	2e-159	glycosyl hydrolase 9A2	AT1G65610	ATGH9A2	NA	NA	NA
CUFF.55306	-3.76867	1.54724	53.6623	7.5539e-07	0.000135714	A0A0V0HZM6_SOLCH	9e-64	Putative GDSL esterase/lipase-like	NP_195981	1e-58	GDSL esterase/lipase	AT5G03610	NA	NA	NA	NA
CUFF.41454	-3.41284	4.86	53.5265	7.68786e-07	0.000137011	B9SHY9_RICCO	0	Cytochrome P450, putative	NP_200694	0	cytochrome P450 86A1	AT5G58860	CYP86	1.14.-.-	00903;Limonene and pinene degradation|00945;Stilbenoid, diarylheptanoid and gingerol biosynthesis|01100;Metabolic pathways|01110;Biosynthesis of secondary metabolites	cutin biosynthesis|suberin monomers biosynthesis
CUFF.2679	-2.34776	4.10687	53.2716	7.9464e-07	0.000140938	A0A061ECE9_THECC	0	Cellulose-synthase-like C4 isoform 1	NP_566835	0	xyloglucan glycosyltransferase 4	AT3G28180	ATCSLC04	NA	NA	cellulose biosynthesis|xyloglucan biosynthesis
CUFF.58024	-2.58958	3.21544	53.1429	8.08069e-07	0.000142634	A0A0K1U1Y5_NICBE	7e-27	Clade XVI lectin receptor kinase	NP_180488	5e-07	concanavalin A-like lectin protein kinase-like protein	AT2G29250	LecRK-III.2	NA	NA	NA
70254_g	-3.93874	2.93847	52.9765	8.25791e-07	0.00014438	F6HKU5_VITVI	1e-17	Glycosyltransferase	NP_849978	0.0001	UDP-glycosyltransferase 72D1	AT2G18570	NA	NA	NA	anthocyanidin modification (<i>Arabidopsis</i>)|anthocyanin biosynthesis (cyanidin 3-O-glucoside)|superpathway of anthocyanin biosynthesis (from cyanidin and cyanidin 3-<i>O</i>-glucoside)|anthocyanin biosynthesis (pelargonidin 3-<i>O</i>-glucoside)
CUFF.29505	-1.71844	3.45759	53.0046	8.22772e-07	0.00014438	A0A0B0Q098_GOSAR	4e-106	Kanadaptin	NP_564445	2e-43	parallel Spindle 1 protein	AT1G34355	ATPS1	NA	NA	NA
64874_g	-3.296	1.4792	52.895	8.34637e-07	0.000144409	I3RV99_9ERIC	7e-78	Fatty acid desaturase	NP_187819	1e-77	omega-6 fatty acid desaturase	AT3G12120	AtFAD2	1.14.19.-	01040;Biosynthesis of unsaturated fatty acids	linoleate biosynthesis I (plants)|phospholipid desaturation
CUFF.36613	-3.45169	2.30682	52.8664	8.37766e-07	0.000144409	NA	NA	NA	NA	NA	NA	NA	NA	NA	NA	NA
CUFF.49416	-1.92169	3.75924	52.8313	8.41615e-07	0.000144409	A0A0G2UF16_9ROSA	3e-110	Ferritin	NP_195780	3e-101	ferretin 1	AT5G01600	ATFER1	1.16.3.1	00860;Porphyrin and chlorophyll metabolism	NA
gene.g23403.t1	-3.77624	4.45527	52.8725	8.37098e-07	0.000144409	B9SYK0_RICCO	0	Spore coat protein, putative	NP_565008	0	protein LOW PHOSPHATE ROOT2	AT1G71040	LPR2	NA	NA	NA
CUFF.32777	-2.49742	3.78989	52.5841	8.69334e-07	0.000148475	B9RRX5_RICCO	0	Serine/threonine-protein kinase, putative	NP_195009	0	serine/threonine-protein kinase aurora-1	AT4G32830	AtAUR1	NA	NA	NA
CUFF.19547	4.72201	3.39369	52.4963	8.79425e-07	0.000149506	B9I057_POPTR	2e-98	Ethylene-responsive family protein	NP_188700	9e-56	transcription factor bHLH123	AT3G20640	NA	NA	NA	NA
CUFF.27173	1.83776	3.08445	52.4116	8.89279e-07	0.000150488	A0A061G0U0_THECC	0	Major facilitator superfamily protein	NP_200960	8e-167	sugar transport protein 3	AT5G61520	NA	NA	NA	NA
CUFF.12932	-2.119	3.85161	52.2934	9.03239e-07	0.000150973	A0A068VH36_COFCA	0	Uncharacterized protein	NP_196844	0	putative peptide/nitrate transporter	AT5G13400	NA	NA	NA	NA
CUFF.14552	2.83991	2.96253	52.2807	9.04752e-07	0.000150973	A0A061GGS5_THECC	7e-77	WRKY family transcription factor	NP_564792	3e-65	WRKY transcription factor 6	AT1G62300	ATWRKY6	NA	NA	NA
CUFF.46455	-2.39387	3.2494	52.2493	9.08512e-07	0.000150973	G8A144_MEDTR	9e-73	4-coumarate-coa ligase	NP_192425	2e-67	4-coumarate--CoA ligase-like 7	AT4G05160	NA	6.2.1.12	00130;Ubiquinone and other terpenoid-quinone biosynthesis|00360;Phenylalanine metabolism|00940;Phenylpropanoid biosynthesis|01100;Metabolic pathways|01110;Biosynthesis of secondary metabolites	jasmonic acid biosynthesis
CUFF.48024	-3.01385	2.79973	52.307	9.0162e-07	0.000150973	A0A061FUA7_THECC	0	Leucine-rich repeat transmembrane protein kinase	NP_193747	0	LRR receptor-like serine/threonine-protein kinase GSO1	AT4G20140	GSO1	NA	NA	NA
CUFF.18428	-3.05029	2.84258	52.1433	9.21311e-07	0.000152413	A0A118K4C5_CYNCS	8e-37	Tetratricopeptide-like helical	NP_201320	5e-33	tetratricopeptide repeat (TPR)-containing protein	AT5G65160	TPR14	NA	NA	NA
CUFF.47284	-4.123	2.18912	51.9038	9.50997e-07	0.000156622	A0A0B4VRX0_SALMI	0	Cytochrome P450 CYP77A27	NP_196086	0	cytochrome P450, family 77, subfamily A, polypeptide 4	AT5G04660	CYP77A4	1.14.-.-	00903;Limonene and pinene degradation|00945;Stilbenoid, diarylheptanoid and gingerol biosynthesis|01100;Metabolic pathways|01110;Biosynthesis of secondary metabolites	poly-hydroxy fatty acids biosynthesis
CUFF.2907	-4.17652	5.02467	51.7479	9.70875e-07	0.000159185	A0A061GSV8_THECC	0	Respiratory burst oxidase protein E	NP_173357	0	riboflavin synthase-like superfamily protein	AT1G19230	NA	NA	NA	NA
CUFF.4465	-1.73078	7.86292	51.5732	9.9372e-07	0.000162209	A0A068VI16_COFCA	1e-167	Uncharacterized protein	NP_197293	4e-116	uncharacterized protein	AT5G17910	NA	NA	NA	NA
CUFF.30433	-1.52655	4.93189	51.4905	1.00474e-06	0.000163286	B9SRJ7_RICCO	0	Ptm1, putative	NP_178217	0	lung seven transmembrane receptor-like protein	AT2G01070	NA	NA	NA	NA
CUFF.38451	-4.33106	1.2579	51.4088	1.01575e-06	0.000164351	B9HEC0_POPTR	9e-15	Uncharacterized protein	NP_196514	1e-13	hydroxyproline-rich glycoprotein family protein	AT5G09520	PELPK2	NA	NA	NA
CUFF.43114	-2.09703	5.89618	51.3413	1.02497e-06	0.000164748	A0A061DIW6_THECC	0	Chromatin remodeling 24	NP_201200	0	protein chromatin remodeling 24	AT5G63950	CHR24	NA	NA	NA
CUFF.49359	2.79139	4.13705	51.3254	1.02714e-06	0.000164748	A0A061EAG4_THECC	4e-104	Cytochrome P450	NP_180239	3e-50	cytochrome P450 734A1	AT2G26710	BAS1	NA	NA	brassinosteroids inactivation
CUFF.42910	-2.95737	4.83625	51.1208	1.05568e-06	0.000168593	W5A3T1_WHEAT	6e-71	Histone H3	NP_189372	6e-74	histone H3	AT3G27360	H3.1	NA	NA	NA
CUFF.27110	-3.94535	5.56879	51.0517	1.06551e-06	0.000168936	A0A059AEQ4_EUCGR	1e-67	Uncharacterized protein	NP_200248	5e-58	late embryogenesis abundant protein-like protein	AT5G54370	NA	NA	NA	NA
CUFF.39994	-2.36968	3.61919	51.0414	1.06699e-06	0.000168936	B9S460_RICCO	9e-23	Ferritin	NP_187716	2e-16	ferritin 2	AT3G11050	ATFER2	NA	NA	NA
CUFF.35767	-2.71879	4.75074	50.7882	1.10397e-06	0.000171157	A0A068VIB0_COFCA	3e-96	Peroxidase	NA	NA	NA	NA	NA	NA	NA	NA
CUFF.40683	-2.25223	3.17547	50.7866	1.10421e-06	0.000171157	A0A068U064_COFCA	0	Kinesin-like protein	NP_190684	1e-177	ATP binding microtubule motor family protein	AT3G51150	NA	NA	NA	NA
CUFF.45936	-3.32584	2.85545	50.8389	1.09646e-06	0.000171157	NA	NA	NA	NA	NA	NA	NA	NA	NA	NA	NA
CUFF.46508	-3.02094	4.46807	50.8314	1.09757e-06	0.000171157	Q0MX10_VITVI	2e-66	Putative aquaporin	NP_181221	6e-59	aquaporin TIP1-1	AT2G36830	GAMMA-TIP	NA	NA	NA
gene.g28613.t1	-3.29006	2.2067	50.7872	1.10412e-06	0.000171157	Q2PHK9_DAUCA	1e-165	Cyclin B1-2	NP_196233	7e-134	cyclin-B1-2	AT5G06150	CYC1BAT	NA	NA	NA
CUFF.3996	-2.66849	4.17028	50.7222	1.11384e-06	0.000171928	A0A061E884_THECC	2e-138	Xanthine/uracil permease family protein isoform 1	NP_175418	3e-130	nucleobase-ascorbate transporter 4	AT1G49960	NA	NA	NA	NA
CUFF.19437	2.57213	4.86956	50.6231	1.12884e-06	0.000172655	A0A067ET86_CITSI	3e-127	Uncharacterized protein	NP_193076	3e-113	2-oxoglutarate (2OG) and Fe(II)-dependent oxygenase superfamily protein	AT4G13400	NA	NA	NA	NA
CUFF.28594	-2.522	6.2151	50.5986	1.1326e-06	0.000172655	A0A103YL16_CYNCS	0	AAA+ ATPase domain-containing protein	NP_190916	0	ABC transporter G family member 37	AT3G53480	ABCG37	NA	NA	NA
CUFF.9844	-4.4579	1.0652	50.616	1.12992e-06	0.000172655	B9SE46_RICCO	1e-78	Glycosyltransferase, putative	NP_177459	4e-70	UDP-glycosyltransferase family protein	AT1G73160	NA	NA	NA	NA
CUFF.25313	-1.95543	7.10705	50.486	1.14998e-06	0.000174585	A0A0B2QU27_GLYSO	0	Calreticulin	NP_001031199	0	calreticulin-1	AT1G56340	AtCRT1a	NA	NA	NA
CUFF.27618	-1.68965	3.45245	50.3785	1.16686e-06	0.000176421	A0A0C5DIW2_CAMSI	0	Sucrose synthase	NP_177480	0	sucrose synthase 6	AT1G73370	ATSUS6	2.4.1.13	00500;Starch and sucrose metabolism|01100;Metabolic pathways	sucrose degradation II (sucrose synthase)
CUFF.53465	-4.74816	1.86667	50.3289	1.17474e-06	0.000176887	A0A067L2Q3_JATCU	8e-14	WAT1-related protein	NP_194771	8e-08	nodulin MtN21-like transporter family protein	AT4G30420	UMAMIT34	NA	NA	NA
CUFF.39635	-2.19401	7.19287	50.261	1.18561e-06	0.000177798	A0A023SHF8_EUCUL	7e-161	Chitodextrinase	NP_172076	5e-162	chitinase-like protein 1	AT1G05850	ATCTL1	NA	NA	NA
CUFF.7556	1.93999	3.69656	50.1763	1.19935e-06	0.000179131	A0A061FJA5_THECC	0	Kinase superfamily protein	NP_565025	0	bc1 complex kinase ABC1K5	AT1G71810	NA	NA	NA	NA
CUFF.17519	-1.50876	3.979	51.077	1.21558e-06	0.000180097	B9IHW8_POPTR	0	Phosphate translocator-related family protein	NP_196036	0	nucleotide-sugar transporter family protein	AT5G04160	NA	NA	NA	NA
CUFF.42678	-2.42466	2.29059	50.0875	1.21393e-06	0.000180097	A0A0B0MJM8_GOSAR	1e-18	Fimbrial	NP_001185243	8e-09	uncharacterized protein	AT1G55790	NA	NA	NA	NA
CUFF.40574	-1.86344	4.01161	50.0403	1.22176e-06	0.000180288	G7JDY9_MEDTR	0	DNA helicase	NP_199440	0	DNA replication licensing factor MCM3-like protein	AT5G46280	MCM3	NA	03030;DNA replication	NA
CUFF.4024	-2.22045	3.83875	49.9876	1.23058e-06	0.000180865	A0A061E277_THECC	0	Phototropic-responsive NPH3 family protein isoform 1	NP_179089	0	BTB/POZ domain-containing protein NPY2	AT2G14820	MEL3	NA	NA	NA
12296_g	-2.29955	7.25568	49.8055	1.26157e-06	0.000182102	K4C9U5_SOLLC	2e-59	Histone H2B	NP_172258	8e-62	histone H2B	AT1G07790	HTB1	NA	NA	NA
CUFF.18427	-2.15257	2.28347	49.7933	1.26367e-06	0.000182102	A0A061FGI8_THECC	2e-125	Tetratricopeptide repeat-containing protein, putative isoform 1	NP_177936	6e-62	tetratricopeptide repeat-containing protein	AT1G78120	TPR12	NA	NA	NA
CUFF.19562	2.9051	5.82323	49.888	1.24742e-06	0.000182102	A0A0V0HD57_SOLCH	3e-44	Putative ovule protein	NP_190407	8e-31	Octicosapeptide/Phox/Bem1p family protein	AT3G48240	NA	NA	NA	NA
CUFF.33876	-2.18201	5.95251	49.8517	1.25362e-06	0.000182102	S4SKE2_ACTCH	0	Fructokinase	NP_191507	0	probable fructokinase-4	AT3G59480	NA	2.7.1.4	00051;Fructose and mannose metabolism|00500;Starch and sucrose metabolism|00520;Amino sugar and nucleotide sugar metabolism|01100;Metabolic pathways	sucrose degradation II (sucrose synthase)|D-sorbitol degradation I|sucrose degradation III (sucrose invertase)
CUFF.8463	-3.6332	1.9309	49.8372	1.25611e-06	0.000182102	A0A061G9J7_THECC	1e-111	Hydroxycinnamoyl-CoA shikimate/quinate hydroxycinnamoyl transferase isoform 1	NP_199704	3e-108	hydroxycinnamoyl-CoA shikimate/quinate hydroxycinnamoyl transferase	AT5G48930	HCT	2.3.1.133	00940;Phenylpropanoid biosynthesis|00941;Flavonoid biosynthesis|00945;Stilbenoid, diarylheptanoid and gingerol biosynthesis|01110;Biosynthesis of secondary metabolites	phenylpropanoid biosynthesis|simple coumarins biosynthesis|chlorogenic acid biosynthesis I|caffeoylglucarate biosynthesis|chlorogenic acid biosynthesis II
CUFF.2669	-4.40146	3.58963	49.6272	1.29276e-06	0.000185569	A0A022R749_ERYGU	6e-10	Uncharacterized protein	NP_196996	0.002	gibberellin-regulated protein 14	AT5G14920	GASA14	NA	NA	NA
21106_g	4.12548	9.28753	49.4823	1.31874e-06	0.000188565	A0A068UEW7_COFCA	2e-51	Xyloglucan endotransglucosylase/hydrolase	NP_190085	3e-44	xyloglucan endotransglucosylase/hydrolase	AT3G44990	AtXTH31	NA	NA	NA
CUFF.35669	-3.08333	5.05764	49.4226	1.32961e-06	0.000189385	K7U3E1_MAIZE	5e-75	Histone H3.2	NA	NA	NA	NA	NA	NA	NA	NA
CUFF.12860	-1.97787	7.17196	49.2199	1.36728e-06	0.000191062	A0A061F9G1_THECC	0	Rhamnose biosynthesis 1	NP_177978	0	UDP-L-rhamnose synthase	AT1G78570	ATRHM1	4.2.1.76	00520;Amino sugar and nucleotide sugar metabolism	UDP-L-rhamnose biosynthesis
CUFF.22896	-2.40499	3.86205	49.2348	1.36446e-06	0.000191062	A0A0B2QFJ6_GLYSO	0	Phospholipase A1-IIgamma	NP_193590	5e-176	phospholipase A1-IIgamma	AT4G18550	AtDSEL	NA	NA	triacylglycerol degradation|phospholipases|phosphatidylcholine acyl editing
CUFF.26934	1.64954	5.31866	49.3006	1.35215e-06	0.000191062	A0A061GW37_THECC	2e-165	Ring/U-Box superfamily protein, putative isoform 1	NP_180362	2e-121	RING/U-box domain-containing protein	AT2G27950	NA	NA	NA	NA
CUFF.30975	3.16478	2.16486	49.3224	1.34809e-06	0.000191062	A0A068TUG4_COFCA	5e-173	Carboxypeptidase	NP_172575	8e-146	serine carboxypeptidase-like 31	AT1G11080	scpl31	NA	NA	NA
CUFF.36232	-2.0395	3.2943	49.2204	1.36718e-06	0.000191062	A0A061FM99_THECC	0	FIZZY-related 3 isoform 1	NA	NA	NA	NA	NA	NA	NA	NA
CUFF.20383	-1.82846	3.52773	49.0988	1.39035e-06	0.000192824	G3F4I4_CAMSI	0	Cyclin-dependent kinase	NP_177780	0	cyclin-dependent kinase B2-1	AT1G76540	CDKB2;1	NA	NA	NA
CUFF.233	-2.0704	6.36551	49.1197	1.38632e-06	0.000192824	A0A0B0NBX7_GOSAR	0	Major facilitator superfamily domain-containing protein 5	NP_176646	0	general substrate transporter-like protein	AT1G64650	NA	NA	NA	NA
CUFF.1873	-2.46847	5.15782	49.0596	1.39789e-06	0.000193145	A0A061FW54_THECC	0	S-adenosyl-L-methionine-dependent methyltransferases superfamily protein isoform 1	NP_188427	0	phosphoethanolamine N-methyltransferase 1	AT3G18000	NMT1	2.1.1.103	00564;Glycerophospholipid metabolism	phosphatidylcholine biosynthesis II|choline biosynthesis I|phosphatidylcholine biosynthesis IV|phosphatidylcholine biosynthesis III
CUFF.7134	-2.06501	2.28528	49.0202	1.40555e-06	0.000193478	A0A059CB67_EUCGR	2e-98	Phospholipid-transporting ATPase	NP_177414	7e-71	putative phospholipid-transporting ATPase 5	AT1G72700	NA	NA	NA	NA
CUFF.43400	-3.70515	2.29608	48.8223	1.44464e-06	0.000198119	A0A140CWV7_BIXOR	5e-23	SABATH methyltransferase 9	NP_683307	5e-23	S-adenosyl-L-methionine-dependent methyltransferase	AT1G15125	NA	NA	NA	NA
CUFF.23815	1.42425	4.91718	56.6685	1.46465e-06	0.000198649	A0A0V0IMP9_SOLCH	0	Putative chlorophyllide a oxygenase, chloroplastic-like	NP_175088	0	chlorophyllide a oxygenase	AT1G44446	ATCAO	1.13.12.14	00860;Porphyrin and chlorophyll metabolism|01100;Metabolic pathways|01110;Biosynthesis of secondary metabolites	chlorophyll cycle
CUFF.31924	-1.97029	3.83298	48.7565	1.4579e-06	0.000198649	Q2ABE9_CAMSI	1e-162	Cyclin B	NP_180244	4e-138	cyclin-B1-4	AT2G26760	CYCB1;4	NA	NA	NA
CUFF.47513	-2.29935	3.78517	48.7338	1.46251e-06	0.000198649	W9RH55_9ROSA	2e-30	HMG-Y-related protein A	NP_172943	5e-25	high mobility group protein A protein	AT1G14900	HMGA	NA	NA	NA
CUFF.12564	2.80861	4.28397	48.6212	1.48562e-06	0.000198848	A0A061FH15_THECC	1e-61	2-oxoglutarate and Fe(II)-dependent oxygenase superfamily protein	NP_187896	2e-53	oxidoreductase, 2OG-Fe(II) oxygenase family protein	AT3G12900	NA	NA	NA	umbelliferone biosynthesis|scopoletin biosynthesis
CUFF.30358	-1.53022	3.97181	48.6405	1.48161e-06	0.000198848	A0A061FNY9_THECC	0	Disease resistance protein (TIR-NBS class)	NP_194075	0	TIR-NBS class of disease resistance protein	AT4G23440	NA	NA	NA	NA
CUFF.38949	-2.86192	4.76964	48.638	1.48213e-06	0.000198848	B9H6K2_POPTR	0	Leucine-rich repeat transmembrane protein kinase	NP_179911	1e-176	Leucine-rich repeat protein kinase family protein	AT2G23300	NA	NA	NA	NA
gene.g1709.t1	-5.59891	1.02256	48.6112	1.48768e-06	0.000198848	NA	NA	NA	NA	NA	NA	NA	NA	NA	NA	NA
CUFF.12974	-2.71216	2.52084	48.5119	1.50842e-06	0.000199749	A0A061GQX8_THECC	5e-166	Leucine-rich repeat/extensin 2	NP_176434	2e-150	leucine-rich repeat extensin-like protein 2	AT1G62440	LRX2	NA	NA	NA
CUFF.25299	2.74789	4.38734	48.5012	1.51066e-06	0.000199749	W9QLG3_9ROSA	2e-119	Zinc finger CCCH domain-containing protein 49	NP_179571	1e-100	oxidation-related zinc Finger 1	AT2G19810	AtOZF1	NA	NA	NA
CUFF.6311	-2.1727	5.14583	48.5141	1.50795e-06	0.000199749	A0A061E758_THECC	5e-86	HXXXD-type acyl-transferase family protein, putative	NP_189233	1e-71	HXXXD-type acyl-transferase-like protein	AT3G26040	NA	NA	NA	NA
CUFF.15322	-7.00883	0.231422	57.0942	1.517e-06	0.00019987	A5AWX2_VITVI	4e-28	Amine oxidase	NP_174450	2e-26	copper amine oxidase family protein	AT1G31690	NA	NA	NA	NA
CUFF.26840	-2.29839	4.58719	48.4046	1.53117e-06	0.00020102	A7L4A3_CARPA	0	Somatic embryogenesis receptor kinase	NP_174683	0	somatic embryogenesis receptor kinase 2	AT1G34210	ATSERK2	NA	NA	NA
CUFF.10726	-2.30978	5.00132	48.085	1.60129e-06	0.000207385	A0A0V0IMT3_SOLCH	2e-79	Putative O-fucosyltransferase family protein-like	NP_973688	1e-71	O-fucosyltransferase family protein	AT2G44500	NA	NA	NA	NA
CUFF.14570	-2.94522	1.25223	48.0814	1.60209e-06	0.000207385	A0A061F4L6_THECC	2e-103	Glycosyltransferase family 61 protein	NP_188446	5e-42	glycosyltransferase family 61 protein	AT3G18180	NA	NA	NA	NA
CUFF.35256	-2.02195	3.08459	48.1286	1.59151e-06	0.000207385	E3WHD6_9ROSI	1e-151	Fasciclin-like arabinogalactan protein	NA	NA	NA	NA	NA	NA	NA	NA
CUFF.6551	-1.69394	4.51643	48.0812	1.60214e-06	0.000207385	F6HAI6_VITVI	0	Structural maintenance of chromosomes protein	NP_201047	0	structural maintenance of chromosome 2	AT5G62410	ATCAP-E1	NA	NA	NA
CUFF.16885	-2.66983	4.3502	47.9548	1.63087e-06	0.000209632	A0A068UZI7_COFCA	0	Laccase	NP_181568	6e-179	laccase 5	AT2G40370	LAC5	NA	NA	NA
CUFF.23561	-2.75191	6.59277	47.9774	1.62569e-06	0.000209632	B9RUP8_RICCO	0	Multidrug resistance protein 1, 2, putative	NP_189528	0	ABC transporter B family member 19	AT3G28860	ABCB19	NA	NA	NA
CUFF.31890	-2.17217	7.66451	47.9115	1.64083e-06	0.00021018	A0A0C5DFC5_CAMSI	0	Invertase 4	NP_001189881	0	beta-fructofuranosidase, insoluble isoenzyme CWINV1	AT3G13790	ATBFRUCT1	3.2.1.26	00052;Galactose metabolism|00500;Starch and sucrose metabolism|01100;Metabolic pathways	sucrose degradation III (sucrose invertase)
CUFF.14283	-3.94927	3.94787	47.8175	1.66272e-06	0.000212247	A0A068UM24_COFCA	8e-115	Laccase	NP_182180	2e-89	laccase 6	AT2G46570	LAC6	NA	NA	NA
CUFF.35055	-2.76135	5.76348	47.7927	1.66855e-06	0.000212256	F8V2Y4_9ERIC	0	UDP-glucuronate decarboxylase	NA	NA	NA	NA	NA	NA	NA	NA
CUFF.25181	-2.76769	4.15142	47.7144	1.68707e-06	0.000213143	A0A061DLK2_THECC	8e-60	Chalcone-flavanone isomerase family protein, putative isoform 1	NP_201424	1e-41	Chalcone-flavanone isomerase family protein	AT5G66230	NA	NA	NA	NA
CUFF.61014	-3.09165	3.57386	47.7294	1.6835e-06	0.000213143	A0A118JUI0_CYNCS	6e-54	Transcription factor, GATA, plant	NP_191612	2e-42	GATA transcription factor 4	AT3G60530	GATA4	NA	NA	NA
CUFF.25373	-2.59808	4.69608	47.5408	1.72902e-06	0.000217697	A0A061DFI4_THECC	0	Cyclin B2,1 isoform 1	NP_173485	4e-162	cyclin-B2-3	AT1G20610	CYCB2;3	NA	NA	NA
CUFF.11623	-2.94085	5.50015	47.3776	1.76949e-06	0.000221238	A0A0B2QI01_GLYSO	4e-83	Fatty acyl-CoA reductase 3	NP_567936	4e-67	fatty acyl-CoA reductase CER4	AT4G33790	CER4	NA	NA	cuticular wax biosynthesis|wax esters biosynthesis I
CUFF.35627	-2.06944	5.53607	47.3552	1.77513e-06	0.000221238	A0A0B0PPA4_GOSAR	0	Efr3b	NA	NA	NA	NA	NA	NA	NA	NA
CUFF.8387	-1.92043	4.45769	47.3983	1.7643e-06	0.000221238	B9N1K5_POPTR	0	COP1-interacting protein 7	NP_194473	5e-151	COP1-interacting protein 7	AT4G27430	CIP7	NA	NA	NA
CUFF.13624	-2.46217	3.74914	46.9635	1.877e-06	0.000232019	A0A0B0NAT5_GOSAR	0	Putative phagocytic receptor 1b	NP_178306	0	putative endomembrane protein 70	AT2G01970	NA	NA	NA	NA
CUFF.22893	-1.81226	6.47881	46.99	1.8699e-06	0.000232019	A0A151SEP8_CAJCA	3e-166	Epoxide hydrolase 4	NP_565437	1e-144	esterase/lipase domain-containing protein	AT2G18360	NA	NA	NA	NA
gene.g1867.t1	-3.38442	5.52353	46.9504	1.8805e-06	0.000232019	D1YSM4_ACTCH	1e-63	Bet v 1 related allergen	NP_173813	0.002	MLP-like protein 423	AT1G24020	MLP423	NA	NA	NA
CUFF.26595	1.76008	4.46376	46.832	1.91263e-06	0.000234414	A0A061G6J8_THECC	0	Pentatricopeptide repeat (PPR) superfamily protein isoform 2	NP_176624	0	pentatricopeptide repeat-containing protein	AT1G64430	NA	NA	NA	NA
CUFF.3867	-1.49676	3.9558	48.7498	1.90655e-06	0.000234414	A0A022PY01_ERYGU	0	Calcium-transporting ATPase	NP_188755	0	calcium-transporting ATPase 9	AT3G21180	ACA9	NA	NA	NA
CUFF.34695	2.26256	5.32764	46.8013	1.92105e-06	0.000234667	A6XHG4_PRUPE	3e-155	Class II knotted-like homeobox transcription factor	NA	NA	NA	NA	NA	NA	NA	NA
CUFF.3154	-1.81357	5.29814	46.662	1.95984e-06	0.000238615	A0A061EQC6_THECC	0	Phragmoplast orienting kinesin 1, putative	NP_188362	0	phragmoplast orienting kinesin 1	AT3G17360	POK1	NA	NA	NA
CUFF.47534	-2.30541	4.37474	46.6314	1.96845e-06	0.000238875	A0A061FVC5_THECC	1e-116	Glycosyltransferase family 61 protein, putative	NP_188446	1e-104	glycosyltransferase family 61 protein	AT3G18180	NA	NA	NA	NA
CUFF.28616	3.61185	2.98208	46.5461	1.99275e-06	0.000240983	F6H4W8_VITVI	0	Non-specific serine/threonine protein kinase	NP_173166	0	leucine-rich receptor-like protein kinase	AT1G17230	NA	NA	NA	NA
CUFF.43587	-3.94745	4.74781	46.5247	1.99888e-06	0.000240983	A0A067KGE2_JATCU	0	UDP-glucose 6-dehydrogenase	NP_197053	0	UDP-glucose 6-dehydrogenase	AT5G15490	UGD3	1.1.1.22	00040;Pentose and glucuronate interconversions|00053;Ascorbate and aldarate metabolism|00500;Starch and sucrose metabolism|00520;Amino sugar and nucleotide sugar metabolism|01100;Metabolic pathways|01110;Biosynthesis of secondary metabolites	L-ascorbate biosynthesis V|superpathway of UDP-glucose-derived O-antigen building blocks biosynthesis|UDP-sugars interconversion|UDP-D-xylose biosynthesis|colanic acid building blocks biosynthesis|UDP-&alpha;-D-glucuronate biosynthesis (from UDP-glucose)|L-ascorbate biosynthesis IV
CUFF.28311	-2.67071	2.6317	46.4229	2.0284e-06	0.000243745	A0A118JT32_CYNCS	9e-163	Phospholipid/glycerol acyltransferase	NP_171667	1e-152	bifunctional sn-glycerol-3-phosphate 2-O-acyltransferase/phosphatase	AT1G01610	ATGPAT4	2.3.1.15	00561;Glycerolipid metabolism|00564;Glycerophospholipid metabolism|01100;Metabolic pathways	triacylglycerol biosynthesis|CDP-diacylglycerol biosynthesis I
CUFF.23581	-2.23695	4.49891	46.37	2.04393e-06	0.000244021	A0A061DUK6_THECC	0	S-adenosyl-L-methionine-dependent methyltransferases superfamily protein isoform 1	NP_191984	0	putative methyltransferase PMT15	AT4G00750	NA	NA	NA	NA
CUFF.47110	-1.4895	4.53896	46.3885	2.03848e-06	0.000244021	W9S074_9ROSA	4e-142	Uncharacterized oxidoreductase	NP_196567	4e-135	Rossmann-fold NAD(P)H/NAD(P)(+) binding (NADB) domain-containing protein	AT5G10050	NA	1.1.1.101	00564;Glycerophospholipid metabolism|00565;Ether lipid metabolism|01100;Metabolic pathways	NA
CUFF.1007	-1.72304	4.24408	46.2654	2.07503e-06	0.000246141	S4SKF2_ACTCH	4e-157	Hexose transport protein	NP_192114	4e-141	sugar transport protein 7	AT4G02050	STP7	NA	NA	NA
CUFF.35822	-2.64959	4.28658	46.2721	2.07303e-06	0.000246141	B9SAY7_RICCO	1e-27	Patellin-4, putative	NA	NA	NA	NA	NA	NA	NA	NA
64202_g	4.14605	1.80651	54.0652	2.11496e-06	0.000246908	NA	NA	NA	NA	NA	NA	NA	NA	NA	NA	NA
CUFF.105	3.01802	4.72926	46.1743	2.10254e-06	0.000246908	A0A096YDU1_ROSHC	2e-51	Homeobox-leucine zipper protein 1	NP_182191	8e-45	homeobox-leucine zipper protein ATHB-7	AT2G46680	ATHB-7	NA	NA	NA
CUFF.13942	-1.70029	4.08719	46.2189	2.08902e-06	0.000246908	A0A061G9Q2_THECC	0	Gb:AAF35421.1, putative	NP_188174	0	uncharacterized protein	AT3G15550	NA	NA	NA	NA
CUFF.2653	-4.8032	3.31752	46.1947	2.09636e-06	0.000246908	A0A061ED30_THECC	8e-20	Peroxidase superfamily protein, putative	NP_001185393	2e-19	alpha dioxygenase	AT1G73680	ALPHA	NA	NA	fatty acid &alpha;-oxidation I
CUFF.46581	-1.44406	4.28253	46.136	2.11423e-06	0.000246908	W9QQ60_9ROSA	3e-142	Microtubule-associated protein RP/EB family member 3	NP_201056	6e-138	microtubule-associated protein, RP/EB family member 1B	AT5G62500	ATEB1	NA	NA	NA
CUFF.37554	-3.51002	5.72773	46.0743	2.13323e-06	0.000248255	F6HDY1_VITVI	6e-104	Auxin-responsive protein	NP_193191	7e-93	auxin-responsive protein IAA14	AT4G14550	IAA14	NA	NA	NA
CUFF.6843	-2.50383	2.87463	46.0461	2.14195e-06	0.000248487	A0A103XGI2_CYNCS	1e-43	Peptidoglycan-binding lysin domain-containing protein	NP_190847	4e-33	peptidoglycan-binding LysM domain-containing protein	AT3G52790	NA	NA	NA	NA
CUFF.30139	-1.7144	5.0882	45.963	2.16792e-06	0.000249928	B9H921_POPTR	0	Myb family transcription factor family protein	NP_974718	0	myb-related protein 3R-1	AT4G32730	ATMYB3R-1	NA	NA	NA
CUFF.8385	-2.58115	5.47128	45.9797	2.16267e-06	0.000249928	A0A0A0L071_CUCSA	1e-86	Fiber protein Fb34	NP_567774	3e-71	uncharacterized protein	AT4G27435	NA	NA	NA	NA
CUFF.32561	-2.01908	5.44621	45.9195	2.18168e-06	0.00025073	A0A151RMQ2_CAJCA	0	Pyrophosphate-energized vacuolar membrane proton pump	NP_173021	0	Pyrophosphate-energized vacuolar membrane proton pump 1	AT1G15690	AtAVP1	3.6.1.1	00190;Oxidative phosphorylation	NA
CUFF.15362	-2.69067	4.30603	45.7589	2.23325e-06	0.000253959	A0A067K4V0_JATCU	1e-106	Uncharacterized protein	NP_201061	6e-50	uncharacterized protein	AT5G62550	NA	NA	NA	NA
CUFF.23534	-2.03304	3.99804	45.7982	2.22049e-06	0.000253959	A0A0K9NZP1_ZOSMR	0	Putative Tubulin alpha chain	NP_171974	0	tubulin alpha-4 chain	AT1G04820	TOR2	NA	NA	NA
CUFF.45848	3.13878	3.45092	45.7865	2.22429e-06	0.000253959	U7E2N7_POPTR	2e-52	Uncharacterized protein	NP_198833	3e-35	receptor like protein 54	AT5G40170	AtRLP54	NA	NA	NA
CUFF.56063	-3.35249	5.02973	45.7464	2.23731e-06	0.000253959	W9R5G3_9ROSA	1e-84	Fatty acyl-CoA reductase 3	NP_567936	3e-64	fatty acyl-CoA reductase CER4	AT4G33790	CER4	NA	NA	cuticular wax biosynthesis|wax esters biosynthesis I
CUFF.9542	-4.66962	1.74332	68.3289	2.25488e-06	0.000255168	J9RHR3_POPNI	9e-51	Hydroxcinnamoyl-CoA quinate/shikimate hydroxycinnamoyltransferase	NP_199704	8e-46	hydroxycinnamoyl-CoA shikimate/quinate hydroxycinnamoyl transferase	AT5G48930	HCT	2.3.1.133	00940;Phenylpropanoid biosynthesis|00941;Flavonoid biosynthesis|00945;Stilbenoid, diarylheptanoid and gingerol biosynthesis|01110;Biosynthesis of secondary metabolites	phenylpropanoid biosynthesis|simple coumarins biosynthesis|chlorogenic acid biosynthesis I|caffeoylglucarate biosynthesis|chlorogenic acid biosynthesis II
CUFF.42720	3.71341	2.30156	45.5886	2.28939e-06	0.00025828	NA	NA	NA	NA	NA	NA	NA	NA	NA	NA	NA
CUFF.13886	-2.26297	3.27157	45.5556	2.30048e-06	0.00025874	A0A061FNY9_THECC	0	Disease resistance protein (TIR-NBS class)	NP_194075	0	TIR-NBS class of disease resistance protein	AT4G23440	NA	NA	NA	NA
CUFF.31887	-1.4791	4.77212	45.387	2.35792e-06	0.000264395	I1HCV7_BRADI	1e-38	Profilin	NP_200471	3e-31	profilin 3	AT5G56600	PFN3	NA	NA	NA
21211_g	-2.94221	1.93492	44.957	2.51183e-06	0.000280065	M5X4R8_PRUPE	2e-134	Uncharacterized protein	NP_193006	2e-130	uncharacterized protein	AT4G12700	NA	NA	NA	NA
CUFF.48302	-2.37311	3.99841	44.9542	2.51285e-06	0.000280065	B9IG56_POPTR	0	Laccase	NP_565881	0	laccase-4	AT2G38080	ATLMCO4	NA	NA	NA
CUFF.15544	-1.87533	4.90784	44.8995	2.53322e-06	0.000281485	A0A061DUB1_THECC	0	BR-signaling kinase 3	NP_191980	0	BR-signaling kinase 3	AT4G00710	BSK3	2.7.11.1	04075;Plant hormone signal transduction	NA
CUFF.23427	-1.79133	5.0338	44.8544	2.55017e-06	0.000282518	A0A103XQH7_CYNCS	7e-36	Cytochrome b5-like heme/steroid binding domain-containing protein	NP_190458	1e-24	membrane-associated progesterone binding protein 3	AT3G48890	ATMAPR3	NA	NA	NA
CUFF.32532	-2.32941	3.31826	44.6979	2.6099e-06	0.000288268	B5U961_9ERIC	7e-35	Germin-like protein	NP_172427	7e-29	germin-like protein 5	AT1G09560	GLP5	NA	NA	NA
CUFF.19459	-1.52951	4.4034	44.6122	2.64329e-06	0.000290252	A0A0B0PBE6_GOSAR	5e-93	Protein arginine N-methyltransferase 7	NP_001031451	3e-60	uncharacterized protein	AT2G30990	NA	NA	NA	NA
CUFF.23005	-2.62772	3.49674	44.5877	2.6529e-06	0.000290252	A0A0V0IWR2_SOLCH	0	Putative multiple C2 and transmembrane domain-containing protein 1-like	NP_192898	0	C2 calcium/lipid-binding plant phosphoribosyltransferase family protein	AT4G11610	NA	NA	NA	NA
CUFF.31019	-2.5463	4.14846	44.5515	2.66719e-06	0.000290252	A0A0D2QU87_GOSRA	7e-25	Histone H2A	NP_172363	5e-25	putative histone H2AXa	AT1G08880	G-H2AX	NA	NA	NA
CUFF.58420	-2.82512	2.95247	44.5591	2.66419e-06	0.000290252	A0A124SHF0_CYNCS	0	Glycosyl transferase, family 2	NP_200878	0	glycosyltransferase family protein 2	AT5G60700	NA	NA	NA	NA
CUFF.8242	-2.71943	1.75724	44.5715	2.65931e-06	0.000290252	B9HEM5_POPTR	2e-63	Calmodulin-like gene family protein	NP_190646	4e-55	putative calcium-binding protein CML41	AT3G50770	CML41	NA	04626;Plant-pathogen interaction	NA
CUFF.29263	-2.00254	4.4215	44.5217	2.67902e-06	0.000290682	A0A059CQI7_EUCGR	0	3-ketoacyl-CoA synthase	NP_180232	0	3-ketoacyl-CoA synthase 11	AT2G26640	KCS11	NA	NA	very long chain fatty acid biosynthesis I
CUFF.42669	2.96474	4.96082	44.4841	2.69406e-06	0.000291457	W9S173_9ROSA	0	Cytochrome P450 82A4	NP_194922	0	cytochrome P450, family 82, subfamily C, polypeptide 4	AT4G31940	CYP82C4	1.14.-.-	00903;Limonene and pinene degradation|00945;Stilbenoid, diarylheptanoid and gingerol biosynthesis|01100;Metabolic pathways|01110;Biosynthesis of secondary metabolites	NA
CUFF.10258	-1.6472	4.54815	44.4067	2.72525e-06	0.000293111	A0A061DZ17_THECC	0	Heat shock protein DnaJ with tetratricopeptide repeat isoform 1	NP_192119	0	Heat shock protein DnaJ with tetratricopeptide repeat	AT4G02100	NA	NA	NA	NA
CUFF.27135	-2.1446	4.7975	44.4243	2.71811e-06	0.000293111	A0A061EEK5_THECC	0	Class I glutamine amidotransferase-like superfamily protein	NP_186921	0	glyoxalase DJ-1D	AT3G02720	DJ-1d	NA	NA	NA
CUFF.8083	-1.75579	6.81915	44.3569	2.74556e-06	0.000294437	A0A068TS95_COFCA	3e-96	Superoxide dismutase [Cu-Zn]	NP_172360	2e-87	superoxide dismutase	AT1G08830	CSD1	1.15.1.1	04146;Peroxisome	superoxide radicals degradation|reactive oxygen species degradation (mammalian)
CUFF.46119	2.86972	1.47233	44.2789	2.77765e-06	0.000297015	B9RKT3_RICCO	7e-32	Aldehyde dehydrogenase, putative	NP_566749	2e-26	aldehyde dehydrogenase 2C4	AT3G24503	ALDH1A	1.2.1.68	00940;Phenylpropanoid biosynthesis	benzoate biosynthesis II (CoA-independent, non-&beta;-oxidative)|benzoate biosynthesis III (CoA-dependent, non-&beta;-oxidative)|ethanol degradation II|alkane oxidation|fatty acid &alpha;-oxidation I|ferulate and sinapate biosynthesis
CUFF.6512	-2.84309	4.25398	44.1051	2.8507e-06	0.000303946	W9S1M4_9ROSA	0	Monocopper oxidase-like protein SKS1	NP_192979	0	multi-copper oxidase-like protein SKU5	AT4G12420	SKU5	NA	NA	NA
CUFF.30387	-2.314	4.85936	44.0799	2.8615e-06	0.000304217	A0A061FGY2_THECC	3e-92	Interactor of constitutive active rops 1 isoform 1	NP_177964	3e-59	ROP interactive partner 4	AT1G78430	RIP4	NA	NA	NA
CUFF.34980	-2.03562	3.08373	44.0435	2.87711e-06	0.000304998	W9RXJ9_9ROSA	3e-22	Protein HLJ1	NA	NA	NA	NA	NA	NA	NA	NA
CUFF.54834	-2.02878	8.36136	43.9657	2.91086e-06	0.000307692	NA	NA	NA	NA	NA	NA	NA	NA	NA	NA	NA
CUFF.35474	-1.92774	4.40349	43.9423	2.9211e-06	0.000307893	A0A061FSM3_THECC	0	Fatty acid hydroxylase superfamily isoform 1	NA	NA	NA	NA	NA	NA	NA	NA
CUFF.30960	-2.11614	3.2621	43.8538	2.96016e-06	0.000311121	A0A0C5DAX6_VITVI	3e-156	SERAT protein	NP_175988	6e-129	serine acetyltransferase 1	AT1G55920	ATSERAT2;1	2.3.1.30	00270;Cysteine and methionine metabolism|00920;Sulfur metabolism|01100;Metabolic pathways	seleno-amino acid biosynthesis|cysteine biosynthesis I
CUFF.35598	-4.98256	5.74582	43.7176	3.02143e-06	0.000316658	A0A059AWC5_EUCGR	1e-77	Uncharacterized protein	NA	NA	NA	NA	NA	NA	NA	NA
CUFF.56870	-2.60844	3.01197	43.6577	3.04883e-06	0.000318625	A0A0B0NKC4_GOSAR	7e-107	F-box/WD repeat-containing 10	NP_567246	5e-96	uncharacterized protein	AT4G02800	NA	NA	NA	NA
CUFF.52596	1.88002	2.26304	43.5994	3.07576e-06	0.000319628	A0A0S2SPV7_VACCO	8e-134	Transcription factor MYB10	NP_187963	1e-41	transcription repressor MYB5	AT3G13540	ATMYB5	NA	NA	NA
CUFF.56172	-2.81593	1.66448	43.6058	3.07275e-06	0.000319628	NA	NA	NA	NA	NA	NA	NA	NA	NA	NA	NA
CUFF.16673	-1.92031	5.79962	43.4196	3.16046e-06	0.000327507	C0IRH0_ACTCH	5e-132	Xyloglucan endotransglucosylase/hydrolase	NP_194311	9e-119	probable xyloglucan endotransglucosylase/hydrolase protein 23	AT4G25810	XTH23	NA	NA	NA
CUFF.8401	2.99882	1.85135	43.3192	3.20886e-06	0.000331591	A0A061F818_THECC	3e-138	NAC domain protein, IPR003441	NP_188170	4e-98	NAC domain containing protein 2	AT3G15510	ANAC056	NA	NA	NA
CUFF.19978	1.96193	2.4536	43.2907	3.22275e-06	0.000332096	P93499_PHAVU	1e-39	DnaJ-like protein	NP_195328	9e-34	chaperone protein dnaJ 11	AT4G36040	DJC23	NA	NA	NA
CUFF.31927	-1.8076	5.17643	43.2702	3.2328e-06	0.000332204	A0A103XLK6_CYNCS	7e-09	Late embryogenesis abundant protein, LEA-14	NP_564029	4e-05	late embryogenesis abundant hydroxyproline-rich glycoprotein	AT1G17620	NA	NA	NA	NA
CUFF.9160	-4.07553	3.90903	43.2313	3.25196e-06	0.000333244	B1B611_ROSHC	0.003	Beta-glucosidase	NP_173978	0.0003	beta glucosidase 40	AT1G26560	BGLU40	3.2.1.21	00460;Cyanoamino acid metabolism|00500;Starch and sucrose metabolism|00940;Phenylpropanoid biosynthesis|01110;Biosynthesis of secondary metabolites	NA
CUFF.39606	1.46449	3.89414	43.2342	3.29606e-06	0.000336828	B9GLJ5_POPTR	2e-69	Chaperone protein dnaJ	NP_181032	7e-61	embryo sac development arrest 3 protein	AT2G34860	EDA3	NA	NA	NA
CUFF.16481	-2.46954	4.7719	42.9776	3.37989e-06	0.000344441	B9RAX9_RICCO	0	Receptor protein kinase, putative	NP_001032080	0	leucine-rich receptor-like protein kinase	AT5G56040	SKM2	NA	NA	NA
gene.g22602.t1	1.5364	5.09084	42.7176	3.51681e-06	0.000357407	B9ST75_RICCO	7e-135	(S)-2-hydroxy-acid oxidase, putative	NP_188029	5e-128	Aldolase-type TIM barrel family protein	AT3G14130	HAOX1	1.1.3.15	00630;Glyoxylate and dicarboxylate metabolism|01100;Metabolic pathways|04146;Peroxisome	NA
CUFF.29329	-2.78783	5.77775	42.6543	3.55112e-06	0.000359902	B9SXA4_RICCO	0	Stachyose synthase, putative	NP_175970	0	raffinose synthase 1	AT1G55740	AtSIP1	NA	NA	stachyose biosynthesis
CUFF.53956	2.49857	5.24339	42.5438	3.61182e-06	0.000365051	A0A061ESM2_THECC	2e-170	Cytochrome P450	NP_180239	8e-92	cytochrome P450 734A1	AT2G26710	BAS1	NA	NA	brassinosteroids inactivation
CUFF.7174	-4.19752	5.51759	42.5117	3.62966e-06	0.000365852	B9GQ28_POPTR	2e-113	Uncharacterized protein	NP_177751	7e-83	uncharacterized protein	AT1G76240	NA	NA	NA	NA
CUFF.14573	-1.65459	3.65383	42.4547	3.66163e-06	0.000368069	A0A061F4L6_THECC	3e-61	Glycosyltransferase family 61 protein	NP_187643	3e-44	Glycosyltransferase family 61 protein	AT3G10320	NA	NA	NA	NA
CUFF.36161	-1.43904	4.74369	42.3432	3.72501e-06	0.000373353	B9T432_RICCO	0	Bipolar kinesin KRP-130, putative	NA	NA	NA	NA	NA	NA	NA	NA
CUFF.43949	-1.53593	5.04666	42.3255	3.73517e-06	0.000373353	A0A0M4KDV5_MORAL	0	4-coumarate-CoA ligase 7-2	NP_192425	0	4-coumarate--CoA ligase-like 7	AT4G05160	NA	6.2.1.12	00130;Ubiquinone and other terpenoid-quinone biosynthesis|00360;Phenylalanine metabolism|00940;Phenylpropanoid biosynthesis|01100;Metabolic pathways|01110;Biosynthesis of secondary metabolites	jasmonic acid biosynthesis
CUFF.46286	-1.45658	4.46618	42.2917	3.75469e-06	0.000373353	A0A0B0Q428_GOSAR	0	Aldehyde dehydrogenase	NP_175081	0	aldehyde dehydrogenase 3H1	AT1G44170	ALDH3H1	1.2.1.3	00010;Glycolysis / Gluconeogenesis|00040;Pentose and glucuronate interconversions|00053;Ascorbate and aldarate metabolism|00071;Fatty acid degradation|00280;Valine, leucine and isoleucine degradation|00310;Lysine degradation|00330;Arginine and proline metabolism|00340;Histidine metabolism|00380;Tryptophan metabolism|00410;beta-Alanine metabolism|00561;Glycerolipid metabolism|00620;Pyruvate metabo…	benzoate biosynthesis II (CoA-independent, non-&beta;-oxidative)|benzoate biosynthesis III (CoA-dependent, non-&beta;-oxidative)|ethanol degradation II|alkane oxidation|fatty acid &alpha;-oxidation I
gene.scaffold01266.path1.gene2	-2.09523	2.75628	42.2993	3.7503e-06	0.000373353	V4UER9_9ROSI	1e-35	Uncharacterized protein	NP_974350	2e-20	uncharacterized protein	AT3G21710	NA	NA	NA	NA
gene.g1191.t1	-2.60765	3.71245	42.1998	3.8083e-06	0.000377666	A0A0B0NAX0_GOSAR	6e-116	Hyoscyamine 6-dioxygenase	NP_192787	9e-69	oxidoreductase, 2OG-Fe(II) oxygenase family protein	AT4G10490	NA	NA	NA	flavonoid biosynthesis|leucopelargonidin and leucocyanidin biosynthesis|flavonoid biosynthesis (in equisetum)|leucodelphinidin biosynthesis
CUFF.53955	2.77205	1.51335	42.1279	3.85088e-06	0.000380686	A0A103XV53_CYNCS	1e-16	Cytochrome P450	NP_188081	1e-12	cytochrome P450, family 72, subfamily A, polypeptide 9	AT3G14630	CYP72A9	NA	NA	NA
CUFF.9707	-2.46297	4.98844	42.1136	3.85939e-06	0.000380686	W9QND5_9ROSA	0	Serine/threonine-protein kinase	NP_198387	0	G-type lectin S-receptor-like serine/threonine-protein kinase	AT5G35370	NA	NA	NA	NA
CUFF.31608	-2.24545	4.01269	42.0811	3.87885e-06	0.000381586	A0A061DLK2_THECC	9e-61	Chalcone-flavanone isomerase family protein, putative isoform 1	NP_201424	2e-41	Chalcone-flavanone isomerase family protein	AT5G66230	NA	NA	NA	NA
CUFF.17829	-2.0053	4.14315	41.9445	3.96181e-06	0.000388711	A0A061FLM9_THECC	1e-118	Exostosin family protein, putative isoform 1	NP_195517	3e-42	Exostosin family protein	AT4G38040	NA	NA	NA	xylogalacturonan biosynthesis
CUFF.31010	-1.90646	3.47133	41.8951	3.99229e-06	0.000390662	A0A0V0I3L3_SOLCH	6e-67	Putative F-box/kelch-repeat protein-like	NP_566322	2e-21	F-box protein	AT3G07870	NA	NA	NA	NA
gene.g1868.t1	-3.47055	4.67439	41.8643	4.01145e-06	0.000391499	D1YSM5_ACTDE	2e-76	Bet v 1 related allergen	NP_173813	6e-11	MLP-like protein 423	AT1G24020	MLP423	NA	NA	NA
gene.g12238.t1	-3.42658	4.959	41.7024	4.11374e-06	0.000400422	B9GZZ8_POPTR	1e-109	Disease resistance-responsive family protein	NP_193094	4e-103	disease resistance-responsive, dirigent domain-containing protein	AT4G13580	NA	NA	NA	NA
CUFF.46833	2.31958	3.71371	41.594	4.18389e-06	0.000406179	A0A061ESM2_THECC	0	Cytochrome P450	NP_180239	2e-129	cytochrome P450 734A1	AT2G26710	BAS1	NA	NA	brassinosteroids inactivation
CUFF.4591	-1.80098	4.9303	41.5514	4.21179e-06	0.000407814	A7YVW4_ACTCH	0	Glutamate dehydrogenase	NP_196361	0	glutamate dehydrogenase 2	AT5G07440	GDH2	1.4.1.3	00250;Alanine, aspartate and glutamate metabolism|00330;Arginine and proline metabolism|00910;Nitrogen metabolism|01100;Metabolic pathways	alanine degradation II (to D-lactate)|glutamate biosynthesis III|GABA shunt|ornithine <i>de novo </i> biosynthesis|glutamate biosynthesis II|glutamate degradation I
CUFF.5531	-2.04276	3.42504	41.4126	4.30417e-06	0.000415668	B9T1N3_RICCO	2e-95	Transcription factor, putative	NP_188469	2e-73	NAC domain containing protein 58	AT3G18400	anac058	NA	NA	NA
CUFF.51374	-2.87026	3.20207	41.3591	4.34043e-06	0.000418075	B9HQQ5_POPTR	3e-44	Harpin-induced family protein	NP_197678	9e-36	late embryogenesis abundant hydroxyproline-rich glycoprotein	AT5G22870	NA	NA	NA	NA
CUFF.57495	2.19058	2.50858	41.3159	4.3699e-06	0.000419817	A0A061GNZ0_THECC	2e-24	2-oxoglutarate (2OG) and Fe(II)-dependent oxygenase superfamily protein isoform 2	NP_193076	4e-19	2-oxoglutarate (2OG) and Fe(II)-dependent oxygenase superfamily protein	AT4G13400	NA	NA	NA	NA
CUFF.31457	2.02096	3.65136	41.2325	4.42749e-06	0.000424245	NA	NA	NA	NA	NA	NA	NA	NA	NA	NA	NA
CUFF.16279	-2.18617	3.38962	41.1863	4.45973e-06	0.000426228	F6H8R7_VITVI	0	Kinesin-like protein	NP_567426	3e-58	phragmoplast-associated kinesin-related protein 2	AT4G14330	NA	NA	NA	NA
CUFF.12310	-4.2257	1.24688	41.0317	4.56953e-06	0.000432242	NA	NA	NA	NA	NA	NA	NA	NA	NA	NA	NA
CUFF.16817	-1.37391	5.03133	59.648	4.53784e-06	0.000432242	B9SRR8_RICCO	1e-89	DNA binding protein, putative	NP_187479	3e-55	uncharacterized protein	AT3G08670	NA	NA	NA	NA
CUFF.25885	-2.69627	2.79598	41.0572	4.55127e-06	0.000432242	A0A0V0IUY4_SOLCH	2e-101	Putative caffeoylshikimate esterase-like	NP_191845	5e-95	alpha/beta-Hydrolases superfamily protein	AT3G62860	NA	NA	NA	NA
CUFF.57375	3.45424	2.43406	41.0412	4.56275e-06	0.000432242	B9RHL8_RICCO	9e-43	R2r3-myb transcription factor, putative	NP_174726	2e-39	myb domain protein 93	AT1G34670	AtMYB93	NA	NA	NA
CUFF.3228	-2.09682	3.22437	40.9997	4.59268e-06	0.000433321	A0A061GLB8_THECC	0	Kinesin-like protein	NP_189907	0	kinesin TETRASPORE	AT3G43210	ATNACK2	NA	NA	NA
753_g	-2.70206	3.69911	40.9349	4.63983e-06	0.000436653	G3F4I5_CAMSI	9e-104	Germin-like protein	NP_197563	2e-90	germin-like protein subfamily 3 member 3	AT5G20630	ATGER3	NA	NA	NA
CUFF.6552	-2.08171	2.39663	40.9095	4.65848e-06	0.000437293	A0A0V0IYG6_SOLCH	3e-146	Putative TITAN3 family protein-like	NP_201047	1e-136	structural maintenance of chromosome 2	AT5G62410	ATCAP-E1	NA	NA	NA
CUFF.1757	-1.99726	3.71141	40.8124	4.73051e-06	0.000440788	A0A067KDG4_JATCU	2e-125	Thymidine kinase	NP_187437	8e-107	thymidine kinase	AT3G07800	AtTK1a	2.7.1.21	00240;Pyrimidine metabolism|01100;Metabolic pathways	pyrimidine deoxyribonucleosides salvage
CUFF.4712	-3.56821	3.08159	40.8175	4.72675e-06	0.000440788	X5HZM6_9ERIC	2e-112	Chalcone synthase	NP_196897	4e-94	chalcone synthase	AT5G13930	ATCHS	2.3.1.74	00941;Flavonoid biosynthesis|01100;Metabolic pathways|01110;Biosynthesis of secondary metabolites|04712;Circadian rhythm - plant	flavonoid biosynthesis|flavonoid biosynthesis (in equisetum)
CUFF.5789	-2.51559	3.34701	40.811	4.73156e-06	0.000440788	NA	NA	NA	NA	NA	NA	NA	NA	NA	NA	NA
CUFF.6974	-1.8357	3.17965	40.7041	4.81236e-06	0.000447185	B9RJX4_RICCO	3e-171	Chromosome-associated kinesin KIF4A, putative	NP_200901	5e-141	P-loop containing nucleoside triphosphate hydrolases superfamily protein	AT5G60930	NA	NA	NA	NA
CUFF.25886	-2.46254	2.34169	40.6749	4.83469e-06	0.000447515	A0A0B0N617_GOSAR	2e-46	Monoglyceride lipase	NP_191845	7e-42	alpha/beta-Hydrolases superfamily protein	AT3G62860	NA	NA	NA	NA
CUFF.5300	-2.04461	6.03913	40.6678	4.84016e-06	0.000447515	W9QGI1_9ROSA	0	Methionine S-methyltransferase	NP_199792	0	methionine S-methyltransferase	AT5G49810	MMT	2.1.1.12	00450;Selenocompound metabolism	S-methylmethionine cycle|seleno-amino acid detoxification and volatilization I
CUFF.33774	-1.73991	6.37911	40.5974	4.89451e-06	0.000451408	A0A0B0N180_GOSAR	0	Glycine dehydrogenase [decarboxylating], mitochondrial	NP_001119106	0	glycine dehydrogenase	AT4G33010	AtGLDP1	1.4.4.2	00260;Glycine, serine and threonine metabolism|01100;Metabolic pathways	glycine cleavage
CUFF.20020	-2.44059	1.97336	40.5618	4.92228e-06	0.000452837	A0A0S3T2P1_PHAAN	0	Uncharacterized protein	NP_177212	0	uncharacterized protein	AT1G70550	NA	NA	NA	NA
CUFF.23266	-2.34899	5.18784	40.49	4.97879e-06	0.000456897	A0A061ERP8_THECC	4e-153	Aluminum sensitive 3	NP_181270	7e-145	protein aluminum sensitive 3	AT2G37330	ALS3	NA	NA	NA
CUFF.10383	-3.17887	6.04547	40.3313	5.10624e-06	0.000466273	A0A061DHK6_THECC	2e-111	AP2-like ethylene-responsive transcription factor AIL6	NP_196613	7e-92	AP2-like ethylene-responsive transcription factor AIL6	AT5G10510	AIL6	NA	NA	NA
CUFF.38726	-1.73988	3.57574	40.333	5.10487e-06	0.000466273	U5U9V3_CAMSI	0	Serine/threonine-protein kinase	NP_190006	2e-174	serine/threonine-protein kinase Nek5	AT3G44200	ATNEK6	NA	NA	NA
CUFF.41417	-1.88836	3.57726	40.2779	5.14993e-06	0.000469102	B9I6W9_POPTR	1e-19	Uncharacterized protein	NP_565934	0.0008	uncharacterized protein	AT2G40475	ASG8	NA	NA	NA
CUFF.20942	2.65207	3.60859	40.2367	5.18392e-06	0.000469877	A0A0V0IBQ9_SOLCH	7e-53	Putative 11-oxo-beta-amyrin 30-oxidase-like	NP_188084	4e-42	cytochrome P450, family 72, subfamily A, polypeptide 13	AT3G14660	CYP72A13	NA	NA	NA
CUFF.40818	-1.40989	6.09245	41.8781	5.17429e-06	0.000469877	K4CLQ6_SOLLC	0	Phospholipase D	NP_188194	0	phospholipase D alpha 1	AT3G15730	PLD	3.1.4.4	00564;Glycerophospholipid metabolism|00565;Ether lipid metabolism|01100;Metabolic pathways|04144;Endocytosis	phospholipases|choline biosynthesis III|phosphatidate metabolism, as a signaling molecule
85108_g	-2.46671	6.23283	40.1684	5.24081e-06	0.000473	F6HKT3_VITVI	0.002	Putative uncharacterized protein	NA	NA	NA	NA	NA	NA	NA	NA
CUFF.15230	-2.61899	5.60261	40.1528	5.25394e-06	0.000473	A0A103Y036_CYNCS	2e-116	FAS1 domain-containing protein	NP_850253	1e-116	fasciclin-like arabinogalactan protein 16	AT2G35860	FLA16	NA	NA	NA
CUFF.41068	-2.23628	4.67448	40.1493	5.25684e-06	0.000473	A0A061F7F2_THECC	4e-156	Alpha/beta-Hydrolases superfamily protein, putative isoform 2	NP_001119241	2e-138	hydrolase, alpha/beta fold family protein	AT5G17780	NA	NA	NA	NA
CUFF.38961	1.68903	2.72987	40.0542	5.3376e-06	0.000477012	A0A0V0H7F1_SOLCH	5e-62	Putative mitochondrial import inner membrane translocase subunit TIM23-1-like	NP_177419	5e-49	translocase inner membrane subunit 23-2	AT1G72750	ATTIM23-2	NA	NA	NA
CUFF.45514	2.9983	3.37484	40.0511	5.34022e-06	0.000477012	NA	NA	NA	NA	NA	NA	NA	NA	NA	NA	NA
CUFF.6973	-2.00159	3.69018	40.0533	5.33833e-06	0.000477012	A0A0B2R2J6_GLYSO	0	Chromosome-associated kinesin KIF4	NP_200901	0	P-loop containing nucleoside triphosphate hydrolases superfamily protein	AT5G60930	NA	NA	NA	NA
69054_g	-1.76453	5.24131	39.9831	5.39882e-06	0.000481082	A0A077D7R3_9ERIC	7e-53	Aldehyde dehydrogenase	NP_566749	2e-42	aldehyde dehydrogenase 2C4	AT3G24503	ALDH1A	1.2.1.68	00940;Phenylpropanoid biosynthesis	benzoate biosynthesis II (CoA-independent, non-&beta;-oxidative)|benzoate biosynthesis III (CoA-dependent, non-&beta;-oxidative)|ethanol degradation II|alkane oxidation|fatty acid &alpha;-oxidation I|ferulate and sinapate biosynthesis
CUFF.17513	-3.40005	2.67335	39.8476	5.51764e-06	0.000489306	A0A103XHA1_CYNCS	6e-20	Fatty acyl-CoA reductase	NP_567936	1e-18	fatty acyl-CoA reductase CER4	AT4G33790	CER4	NA	NA	cuticular wax biosynthesis|wax esters biosynthesis I
CUFF.35261	-1.92995	6.12764	39.8605	5.50619e-06	0.000489306	B9GNL0_POPTR	0	Glycosyl transferase family 2 family protein	NA	NA	NA	NA	NA	NA	NA	NA
17191_g	-2.30145	4.03487	39.8311	5.5323e-06	0.000489429	NA	NA	NA	NA	NA	NA	NA	NA	NA	NA	NA
CUFF.27219	-1.37709	5.68391	39.7869	5.57176e-06	0.000491741	A0A061FWX8_THECC	6e-82	IQ-domain 28, putative isoform 2	NP_973824	8e-49	IQ-domain 28 protein	AT1G14380	IQD28	NA	NA	NA
31377_g	-2.49237	2.05183	39.7319	5.62143e-06	0.000493522	B9S0A0_RICCO	1e-165	Glycosyltransferase	NP_181216	2e-143	UDP-glucosyl transferase 73C3	AT2G36780	NA	NA	NA	quercetin glycoside biosynthesis (Arabidopsis)|kaempferol glycoside biosynthesis (Arabidopsis)|brassinosteroids inactivation|cytokinin-<i>O</i>-glucosides biosynthesis
CUFF.11056	-2.29961	6.10146	39.6875	5.66182e-06	0.000493522	A0A022R7D6_ERYGU	0	Glyceraldehyde-3-phosphate dehydrogenase	NP_172801	0	glyceraldehyde 3-phosphate dehydrogenase GAPC2	AT1G13440	GAPC-2	1.2.1.12	00010;Glycolysis / Gluconeogenesis|01100;Metabolic pathways|01110;Biosynthesis of secondary metabolites	gluconeogenesis III|gluconeogenesis I|sucrose biosynthesis I (from photosynthesis)|glycolysis IV (plant cytosol)|glycolysis II (from fructose 6-phosphate)|glycolysis I (from glucose 6-phosphate)
CUFF.16631	-1.60838	5.58103	39.6912	5.65844e-06	0.000493522	A0A061EAB0_THECC	7e-22	Sphingoid base hydroxylase 2	NP_563944	1e-20	sphingoid base hydroxylase 2	AT1G14290	SBH2	NA	NA	sphingolipid biosynthesis (plants)
CUFF.41052	-2.157	5.77368	39.7437	5.61073e-06	0.000493522	A0A118JU56_CYNCS	0	General substrate transporter	NP_199150	0	putative inorganic phosphate transporter 1-3	AT5G43360	ATPT4	NA	NA	NA
CUFF.43964	-2.16897	4.05054	39.6761	5.67221e-06	0.000493522	A0A061FTM4_THECC	7e-92	Glycerol-3-phosphate acyltransferase 5	NP_187750	2e-76	glycerol-3-phosphate acyltransferase 5	AT3G11430	ATGPAT5	2.3.1.15	00561;Glycerolipid metabolism|00564;Glycerophospholipid metabolism|01100;Metabolic pathways	triacylglycerol biosynthesis|CDP-diacylglycerol biosynthesis I
CUFF.57967	-1.65283	6.07396	39.715	5.63671e-06	0.000493522	A0A0V0INI5_SOLCH	0	Putative L-type lectin-domain containing receptor kinase S.5-like	NP_196292	9e-138	concanavalin A-like lectin kinase-like protein	AT5G06740	LecRK-S.5	NA	NA	NA
CUFF.34555	3.26296	3.66662	39.6567	5.69003e-06	0.000493908	A0A061ED36_THECC	3e-98	B-box type zinc finger protein with CCT domain, putative	NA	NA	NA	NA	NA	NA	NA	NA
CUFF.16073	1.56399	4.21223	39.6375	5.70766e-06	0.000494275	B9SMR5_RICCO	1e-103	Photosystem I reaction center subunit XI, chloroplast, putative	NP_193016	1e-97	photosystem I subunit L	AT4G12800	PSAL	NA	00195;Photosynthesis|01100;Metabolic pathways	photosynthesis light reactions
CUFF.59264	-1.44629	6.4892	43.4667	5.83658e-06	0.000504256	A0A0V0IL33_SOLCH	0	Putative transmembrane 9 superfamily member 4-like	NP_001190392	0	endomembrane family protein 70	AT5G25100	NA	NA	NA	NA
CUFF.56485	-2.6935	3.71972	39.4246	5.90768e-06	0.000509206	A0A0V0IGK6_SOLCH	1e-60	Trehalose 6-phosphate phosphatase	NP_199959	5e-61	trehalose-phosphate phosphatase A	AT5G51460	ATTPPA	NA	NA	trehalose biosynthesis I
CUFF.59789	-1.72287	2.68648	39.344	5.98543e-06	0.000514705	A0A061GSM4_THECC	8e-16	Uncharacterized protein	NA	NA	NA	NA	NA	NA	NA	NA
CUFF.8952	2.81288	3.33777	39.3282	6.00077e-06	0.000514825	A0A061GWB4_THECC	2e-135	Tetratricopeptide repeat-like superfamily protein	NP_172208	1e-119	tetratricopeptide repeat-containing protein-like protein	AT1G07280	NA	NA	NA	NA
CUFF.19923	-3.26829	1.76485	39.2246	6.10276e-06	0.000516369	D1GC12_BRACI	1e-45	ERF2 transcription factor	NP_567530	1e-46	ethylene-responsive transcription factor 1A	AT4G17500	ATERF-1	NA	NA	NA
CUFF.22284	-1.99896	2.42769	39.2324	6.09494e-06	0.000516369	A0A061G1Z0_THECC	9e-80	Iq-domain 1	NP_563618	6e-52	protein IQ-domain 18	AT1G01110	IQD18	NA	NA	NA
CUFF.34192	1.74126	4.80998	39.2916	6.03657e-06	0.000516369	A0A022RSZ4_ERYGU	3e-79	Uncharacterized protein	NA	NA	NA	NA	NA	NA	NA	NA
CUFF.47718	-2.3632	2.47176	39.26	6.06765e-06	0.000516369	A0A0V0HPS5_SOLCH	8e-67	Putative very-long-chain enoyl-CoA reductase-like	NP_197105	1e-64	3-oxo-5-alpha-steroid 4-dehydrogenase family protein	AT5G16010	NA	NA	NA	NA
CUFF.48625	-1.34587	4.98999	39.2326	6.0948e-06	0.000516369	A0A0D3QJC6_CAMSI	0	Phosphoenolpyruvate/phosphate translocator	NP_198317	2e-169	phosphoenolpyruvate/phosphate translocator 1	AT5G33320	ARAPPT	NA	NA	NA
CUFF.5455	-2.04157	6.05115	39.2437	6.0838e-06	0.000516369	B9T4D3_RICCO	1e-50	Histone H2A	NP_195876	2e-50	histone H2A 12	AT5G02560	HTA12	NA	NA	NA
43422_g	-5.59947	0.0621282	39.1842	6.14294e-06	0.000517452	D7M6I9_ARALL	4e-05	Predicted protein	NP_196944	2e-07	cytochrome P450, family 724, subfamily A, polypeptide 1	AT5G14400	CYP724A1	NA	NA	brassinosteroid biosynthesis II|brassinosteroid biosynthesis I
CUFF.36480	1.65348	5.00416	39.1836	6.14361e-06	0.000517452	A0A0K0MBS9_GOSHI	5e-68	RING-type ubiquitin E3 ligase	NA	NA	NA	NA	NA	NA	NA	NA
CUFF.35823	-2.37379	4.37464	39.0967	6.23119e-06	0.000523633	A0A151SBB9_CAJCA	7e-138	Patellin-4	NA	NA	NA	NA	NA	NA	NA	NA
CUFF.37987	1.47781	4.57342	39.0099	6.32004e-06	0.000529893	A0A061DR08_THECC	3e-145	Duplicated homeodomain-like superfamily protein, putative	NP_177814	6e-110	Duplicated homeodomain-like superfamily protein	AT1G76880	NA	NA	NA	NA
CUFF.237	-2.08052	4.26033	38.8882	6.44704e-06	0.000539312	A0A061DQL9_THECC	3e-40	Ralf-like 33, putative	NP_567476	4e-39	protein ralf-like 33	AT4G15800	RALFL33	NA	NA	NA
CUFF.38306	-2.68714	3.92968	38.8744	6.46163e-06	0.000539312	M5VMR3_PRUPE	0	3-ketoacyl-CoA synthase	NP_173376	0	3-ketoacyl-CoA synthase 4	AT1G19440	KCS4	NA	NA	very long chain fatty acid biosynthesis I
CUFF.11391	-1.58931	4.22525	38.8006	6.54019e-06	0.000541116	A0A061DST2_THECC	0	Trichome birefringence-like 25 isoform 1	NP_171650	5e-169	protein trichome birefringence-like 25	AT1G01430	TBL25	NA	NA	NA
CUFF.12650	-3.01996	2.90509	38.799	6.54191e-06	0.000541116	A0A0B2RUQ1_GLYSO	1e-80	DNA (Cytosine-5)-methyltransferase 3	NP_565245	7e-70	chromomethylase 1	AT1G80740	CMT1	2.1.1.37	00270;Cysteine and methionine metabolism|01100;Metabolic pathways	NA
CUFF.24893	3.54956	6.34878	38.8194	6.52016e-06	0.000541116	A0A061EHU2_THECC	6e-132	NAC domain protein, IPR003441	NP_564966	1e-104	NAC transcription factor protein family	AT1G69490	ANAC029	NA	NA	NA
CUFF.30307	-2.85019	2.76328	38.8159	6.5239e-06	0.000541116	C0IRG0_ACTER	2e-63	Xyloglucan endotransglucosylase/hydrolase	NP_563892	5e-60	probable xyloglucan endotransglucosylase/hydrolase protein 8	AT1G11545	XTH8	NA	NA	NA
CUFF.45825	-2.79663	1.09302	38.68	6.67095e-06	0.000550554	A0A061FHG6_THECC	8e-09	DNAJ heat shock N-terminal domain-containing protein	NP_177828	9e-10	DNAJ heat shock N-terminal domain-containing protein	AT1G77020	NA	NA	NA	NA
CUFF.19391	-1.82245	4.85305	38.6459	6.70846e-06	0.000552415	Q6E438_CUCME	0	ACT11D09.4	NP_172498	0	glutamine-rich protein 23	AT1G10270	GRP23	NA	NA	NA
CUFF.35987	-2.00473	2.72142	38.6306	6.72531e-06	0.000552569	A0A061FF89_THECC	5e-136	Serine/threonine-protein kinase-like protein, putative	NA	NA	NA	NA	NA	NA	NA	NA
CUFF.50075	-1.63282	5.06451	38.5224	6.8462e-06	0.000561251	I3NMM8_HEVBR	5e-51	60S ribosomal protein L12A	NP_181256	2e-48	ribosomal protein L11 family protein	AT2G37190	NA	NA	03010;Ribosome	NA
CUFF.26179	2.2994	1.73418	38.4983	6.87338e-06	0.00056223	A0A059CH49_EUCGR	9e-14	Uncharacterized protein	NP_199360	2e-11	uncharacterized protein	AT5G45470	NA	NA	NA	NA
CUFF.18576	-3.00996	3.19433	38.4309	6.95024e-06	0.00056726	A0A151RUV0_CAJCA	6e-119	GDSL esterase/lipase EXL3	NP_177718	6e-108	GDSL esterase/lipase EXL3	AT1G75900	NA	NA	NA	triacylglycerol degradation
CUFF.41453	-2.71215	1.98028	38.3642	7.02721e-06	0.000572276	A0A061GWC4_THECC	2e-09	JOSEPHIN-like protein, putative	NP_172210	8e-06	josephin protein-like protein	AT1G07300	NA	NA	NA	NA
CUFF.13948	-5.30882	2.65056	38.3177	7.08142e-06	0.00057542	K4C7W6_SOLLC	2e-139	Uncharacterized protein	NP_196703	1e-126	uncharacterized protein	AT5G11420	NA	NA	NA	NA
CUFF.39596	-2.39221	2.47115	38.2948	7.10829e-06	0.000576334	A0A0V0HK08_SOLCH	5e-102	Putative ovule protein	NP_192634	4e-103	protein EXORDIUM	AT4G08950	EXO	NA	NA	NA
CUFF.3095	-1.62161	3.56508	38.2752	7.13143e-06	0.000576942	M5WID3_PRUPE	0	Kinesin-like protein	NP_850475	0	P-loop nucleoside triphosphate hydrolases superfamily protein with CH (Calponin Homology) domain	AT2G47500	NA	NA	NA	NA
CUFF.22488	-2.3692	3.72327	38.2553	7.15499e-06	0.000577582	A0A061FTA9_THECC	3e-110	Kinase interacting family protein, putative isoform 1	NP_200640	2e-45	Kinase interacting (KIP1-like) family protein	AT5G58320	NET4A	NA	NA	NA
CUFF.40098	-2.48647	4.67131	38.1873	7.23604e-06	0.000582849	W9RKG0_9ROSA	0	UDP-glucuronate 4-epimerase 1	NP_194773	0	UDP-D-glucuronate 4-epimerase 1	AT4G30440	GAE1	5.1.3.6	00500;Starch and sucrose metabolism|00520;Amino sugar and nucleotide sugar metabolism|01100;Metabolic pathways	UDP-D-galacturonate biosynthesis I (from UDP-D-glucuronate)|L-ascorbate biosynthesis V|superpathway of UDP-glucose-derived O-antigen building blocks biosynthesis|UDP-sugars interconversion
CUFF.15283	-3.42134	1.38111	38.1551	7.27478e-06	0.000584693	NA	NA	NA	NA	NA	NA	NA	NA	NA	NA	NA
CUFF.37157	-2.55188	3.1136	38.1195	7.31788e-06	0.000585876	A0A0B2S8L0_GLYSO	8e-71	GDSL esterase/lipase	NP_198585	8e-69	GDSL esterase/lipase	AT5G37690	NA	NA	NA	triacylglycerol degradation
CUFF.4232	-2.18624	9.04991	38.1167	7.32127e-06	0.000585876	A0A077D7R3_9ERIC	0	Aldehyde dehydrogenase	NP_566749	0	aldehyde dehydrogenase 2C4	AT3G24503	ALDH1A	1.2.1.68	00940;Phenylpropanoid biosynthesis	benzoate biosynthesis II (CoA-independent, non-&beta;-oxidative)|benzoate biosynthesis III (CoA-dependent, non-&beta;-oxidative)|ethanol degradation II|alkane oxidation|fatty acid &alpha;-oxidation I|ferulate and sinapate biosynthesis
CUFF.15158	2.94646	3.52312	38.0817	7.36392e-06	0.000588014	A0A061G9A1_THECC	4e-58	Zinc finger protein, putative	NP_178188	1e-33	zinc finger protein 1	AT1G80730	ATZFP1	NA	NA	NA
CUFF.10195	-4.25129	1.66265	38.0288	7.42894e-06	0.000590649	A0A061G8P3_THECC	1e-50	Embryo-specific protein 3 isoform 1	NP_001118501	2e-49	PLAT domain-containing protein	AT2G41475	NA	NA	NA	NA
CUFF.37156	-2.10009	3.77118	38.0397	7.41549e-06	0.000590649	W9S179_9ROSA	4e-103	GDSL esterase/lipase	NP_198585	5e-97	GDSL esterase/lipase	AT5G37690	NA	NA	NA	triacylglycerol degradation
CUFF.35159	1.98954	6.39173	38.0155	7.44529e-06	0.000590676	C4B6D7_IPOBA	3e-125	Dof zinc finger protein	NA	NA	NA	NA	NA	NA	NA	NA
CUFF.21952	-2.13444	5.44416	37.9151	7.57076e-06	0.000598185	A0A0U3ULK7_OLEEU	2e-53	Putative iridoid oxidase	NP_190865	2e-27	cytochrome P450, family 76, subfamily G, polypeptide 1	AT3G52970	CYP76G1	1.14.-.-	00903;Limonene and pinene degradation|00945;Stilbenoid, diarylheptanoid and gingerol biosynthesis|01100;Metabolic pathways|01110;Biosynthesis of secondary metabolites	&omega;- hydroxylation of laurate
CUFF.41961	-1.57745	3.06584	41.5297	7.57238e-06	0.000598185	A0A061DH46_THECC	0	ARM repeat superfamily protein, putative isoform 1	NP_176676	0	protein HYPERSENSITIVE TO EXCESS BORON 1	AT1G64960	HEB1	NA	NA	NA
67109_g	-2.08183	4.32485	37.889	7.60382e-06	0.000599336	NA	NA	NA	NA	NA	NA	NA	NA	NA	NA	NA
CUFF.1402	-1.75369	5.09699	37.8714	7.6262e-06	0.000599336	A0A061GUT2_THECC	1e-137	GDSL esterase/lipase isoform 1	NP_197672	2e-119	GDSL esterase/lipase	AT5G22810	NA	NA	NA	triacylglycerol degradation
CUFF.2966	-4.85395	1.64621	37.8512	7.65193e-06	0.000599336	B9SFJ0_RICCO	8e-37	Lipid binding protein, putative	NP_566712	3e-27	protease inhibitor/seed storage/lipid transfer protein (LTP) family protein	AT3G22600	LTPG5	NA	NA	NA
CUFF.43770	-2.37509	2.82314	37.8555	7.64634e-06	0.000599336	A0A061FVI8_THECC	0	Kinesin-like protein	NP_173273	1e-172	kinesin HINKEL	AT1G18370	ATNACK1	NA	NA	NA
CUFF.56886	-4.89268	1.36905	53.8983	7.72152e-06	0.000603505	G8E4B9_9ROSI	5e-11	Chloroplast ferredoxin-3	NP_180320	2e-11	ferredoxin 3	AT2G27510	ATFD3	NA	00195;Photosynthesis	NA
CUFF.9094	-2.00759	4.32655	37.7798	7.74366e-06	0.000603956	A0A0V0I2P2_SOLCH	2e-84	Putative ovule protein	NP_199217	5e-46	uncharacterized protein	AT5G44040	NA	NA	NA	NA
CUFF.12759	-2.1399	4.34759	37.7545	7.77643e-06	0.000605233	B9RH27_RICCO	2e-36	Transcription factor, putative	NP_196822	7e-32	NAC domain containing protein 83	AT5G13180	ANAC083	NA	NA	NA
CUFF.3262	-4.40646	3.26513	37.6808	7.87281e-06	0.000610263	A0A061F803_THECC	6e-129	Late embryogenesis abundant (LEA) protein-related	NP_200248	7e-125	late embryogenesis abundant protein-like protein	AT5G54370	NA	NA	NA	NA
CUFF.44403	2.36222	3.8887	37.6672	7.89069e-06	0.000610263	NA	NA	NA	NP_085542	2e-26	hypothetical protein ArthMp075	NA	NA	NA	NA	NA
CUFF.61090	2.71481	2.4013	37.6786	7.87566e-06	0.000610263	U5GAI6_POPTR	1e-05	Uncharacterized protein	NA	NA	NA	NA	NA	NA	NA	NA
CUFF.396	-2.44389	2.85633	37.6486	7.91531e-06	0.000610886	A0A068TWT9_COFCA	2e-122	Uncharacterized protein	NP_172810	5e-88	uncharacterized protein	AT1G13530	NA	NA	NA	NA
CUFF.5226	-2.34817	7.73952	37.621	7.95197e-06	0.000612434	Q40156_SOLLC	0	L.esculentum protein with leucine zipper	NP_200651	0	exocyst subunit exo70 family protein B1	AT5G58430	ATEXO70B1	NA	NA	NA
64866_g	-3.41531	1.23282	37.5853	7.99968e-06	0.000614252	R9WAU7_9ROSI	1e-08	Fatty acid delta12-desturase FAD2-1	NP_187819	4e-06	omega-6 fatty acid desaturase	AT3G12120	AtFAD2	1.14.19.-	01040;Biosynthesis of unsaturated fatty acids	linoleate biosynthesis I (plants)|phospholipid desaturation
CUFF.1330	-1.95436	3.2176	37.5664	8.02514e-06	0.000614252	B9H0T7_POPTR	0	SEC14 cytosolic factor family protein	NP_565514	0	SEC14-like 3 protein	AT2G21540	ATSFH3	NA	NA	NA
CUFF.16581	-1.96867	7.8791	37.5627	8.03014e-06	0.000614252	J7FW91_COFAR	0	4-hydroxycinnamoyl-CoA ligase 3	NP_849793	1e-167	4-coumarate--CoA ligase 1	AT1G51680	4CL.1	6.2.1.12	00130;Ubiquinone and other terpenoid-quinone biosynthesis|00360;Phenylalanine metabolism|00940;Phenylpropanoid biosynthesis|01100;Metabolic pathways|01110;Biosynthesis of secondary metabolites	suberin monomers biosynthesis|phenylpropanoid biosynthesis|simple coumarins biosynthesis|flavonoid biosynthesis|umbelliferone biosynthesis|caffeoylglucarate biosynthesis
CUFF.47623	-2.49294	2.89722	37.5452	8.05362e-06	0.000614252	D7TTH0_VITVI	4e-158	Peroxidase	NP_181081	2e-135	peroxidase 20	AT2G35380	NA	NA	NA	NA
CUFF.55193	-2.41679	2.82714	37.5414	8.05882e-06	0.000614252	B9SRB8_RICCO	2e-52	Serine-threonine protein kinase, plant-type, putative	NP_196292	7e-24	concanavalin A-like lectin kinase-like protein	AT5G06740	LecRK-S.5	NA	NA	NA
CUFF.6648	-1.97925	3.01516	37.4501	8.18327e-06	0.000622451	A0A068V3W4_COFCA	0	Formin-like protein	NP_187198	0	Actin-binding protein FH2	AT3G05470	NA	NA	NA	NA
CUFF.20429	-1.49527	3.37052	49.2404	8.21052e-06	0.000622753	A0A103XY81_CYNCS	7e-47	AAA+ ATPase domain-containing protein	NP_176961	3e-44	ABC transporter I family member 17	AT1G67940	ABCI17	NA	NA	NA
CUFF.33188	-2.12408	3.14944	37.4106	8.23787e-06	0.000622753	A0A0B0MUV9_GOSAR	0	Fimbrin-like protein 2	NP_199657	0	Actin binding Calponin homology (CH) domain-containing protein	AT5G48460	NA	NA	NA	NA
CUFF.37804	-1.80879	6.34448	37.4181	8.22741e-06	0.000622753	NA	NA	NA	NP_180232	0	3-ketoacyl-CoA synthase 11	AT2G26640	KCS11	NA	NA	very long chain fatty acid biosynthesis I
CUFF.17589	-1.58918	4.41816	37.3843	8.27426e-06	0.000624225	B9T504_RICCO	9e-113	Leucine-rich repeat transmembrane protein kinase, putative	NP_175777	1e-90	STRUBBELIG-receptor family 6	AT1G53730	SRF6	NA	NA	NA
CUFF.21140	3.16031	1.92185	37.3692	8.29534e-06	0.000624538	G5DCY5_HEVBR	7e-118	CXE protein	NP_564507	5e-113	probable carboxylesterase 2	AT1G47480	NA	NA	NA	NA
CUFF.24149	-2.23191	3.99126	37.3178	8.36746e-06	0.000628684	F6HTJ5_VITVI	0	Glycosyltransferase	NP_173653	0	UDP-glucosyl transferase 85A2	AT1G22360	AtUGT85A2	NA	NA	cytokinin-<i>O</i>-glucosides biosynthesis
CUFF.50348	-1.98749	2.8145	37.2898	8.40701e-06	0.000630372	A0A0B0MIH4_GOSAR	0	Vacuolar membrane-associated iml1	NP_192595	2e-134	electron carrier/ protein disulfide oxidoreductase	AT4G08550	NA	NA	NA	NA
CUFF.10393	-2.97571	1.46382	37.2532	8.45911e-06	0.000632992	A0A067EZR9_CITSI	8e-06	Uncharacterized protein	NP_195521	1e-06	hydroxyproline-rich glycoprotein family protein	AT4G38080	NA	NA	NA	NA
CUFF.44289	-2.95334	4.09689	37.2258	8.49827e-06	0.000634635	NA	NA	NA	NP_173108	1e-09	uncharacterized protein	AT1G16630	NA	NA	NA	NA
CUFF.53678	3.95854	1.61863	37.2116	8.5187e-06	0.000634875	Q9FL83_ARATH	2e-17	Non-LTR retroelement reverse transcriptase-like protein	NP_189068	0.002	RNA-directed DNA polymerase (reverse transcriptase)-related protein	AT3G24255	NA	NA	NA	NA
CUFF.19426	-1.58507	3.03683	48.3202	8.57733e-06	0.000637956	A0A061GNZ9_THECC	0	Serine/arginine repetitive matrix protein 1	NP_193073	0	uncharacterized protein	AT4G13370	NA	NA	NA	NA
CUFF.148	-2.03063	1.92791	37.1274	8.64058e-06	0.000641368	A0A0J8CQS6_BETVU	1e-17	Cytosine-specific methyltransferase	NP_177135	1e-08	DNA (cytosine-5)-methyltransferase CMT3	AT1G69770	CMT3	2.1.1.37	00270;Cysteine and methionine metabolism|01100;Metabolic pathways	NA
CUFF.28427	-3.32948	5.07091	37.087	8.69987e-06	0.000642574	A0A059BMV9_EUCGR	1e-28	Uncharacterized protein	NP_175721	5e-22	protein GRIM REAPER	AT1G53130	GRI	NA	NA	NA
CUFF.32520	3.23114	6.22317	37.0926	8.6917e-06	0.000642574	A0A061FD52_THECC	8e-152	Cytochrome P450	NP_194922	4e-122	cytochrome P450, family 82, subfamily C, polypeptide 4	AT4G31940	CYP82C4	1.14.-.-	00903;Limonene and pinene degradation|00945;Stilbenoid, diarylheptanoid and gingerol biosynthesis|01100;Metabolic pathways|01110;Biosynthesis of secondary metabolites	NA
CUFF.41445	-1.64545	5.68486	37.0807	8.70909e-06	0.000642574	A0A151RFY7_CAJCA	4e-116	Syntaxin-71	NP_566354	1e-101	syntaxin-71	AT3G09740	ATSYP71	NA	04130;SNARE interactions in vesicular transport	NA
CUFF.32511	2.34257	4.93969	36.9859	8.85006e-06	0.000651672	A0A061FD52_THECC	8e-123	Cytochrome P450	NP_194922	4e-90	cytochrome P450, family 82, subfamily C, polypeptide 4	AT4G31940	CYP82C4	1.14.-.-	00903;Limonene and pinene degradation|00945;Stilbenoid, diarylheptanoid and gingerol biosynthesis|01100;Metabolic pathways|01110;Biosynthesis of secondary metabolites	NA
CUFF.1102	-1.76878	3.55998	36.903	8.97538e-06	0.000652732	B9H4G6_POPTR	0	Beta-galactosidase	NP_849506	0	beta-galactosidase 3	AT4G36360	BGAL3	NA	NA	NA
CUFF.26667	3.33614	1.94525	36.8829	9.00601e-06	0.000652732	NA	NA	NA	NA	NA	NA	NA	NA	NA	NA	NA
CUFF.30420	-1.54425	7.52083	36.9082	8.96743e-06	0.000652732	A0A0D2M0I2_GOSRA	0	Uncharacterized protein	NP_565310	0	uncharacterized protein	AT2G04280	NA	NA	NA	NA
CUFF.32880	-1.87924	2.77483	36.9562	8.89469e-06	0.000652732	A0A061FME5_THECC	5e-114	60S acidic ribosomal protein P0	NP_001078125	3e-113	60S acidic ribosomal protein P0-2	AT3G09200	NA	NA	03010;Ribosome	NA
CUFF.37239	-2.05835	3.9352	36.8876	8.99885e-06	0.000652732	D7TQL9_VITVI	0	Laccase	NP_195946	0	laccase 11	AT5G03260	LAC11	NA	NA	NA
CUFF.44979	-2.39642	3.40156	36.8911	8.99361e-06	0.000652732	D7SKQ9_VITVI	0	Mitogen-activated protein kinase	NP_001030990	0	mitogen-activated protein kinase 13	AT1G07880	ATMPK13	2.7.11.24	04650;Natural killer cell mediated cytotoxicity	NA
CUFF.58228	-1.73771	8.44662	36.8917	8.99265e-06	0.000652732	NA	NA	NA	NA	NA	NA	NA	NA	NA	NA	NA
CUFF.7038	1.9178	3.14282	36.9282	8.93712e-06	0.000652732	A0A0D4L6P1_CAMSI	0	Inositol transporter 2	NP_174313	0	putative inositol transporter 2	AT1G30220	ATINT2	NA	NA	NA
CUFF.45241	-2.14046	3.08806	36.7773	9.16921e-06	0.000663257	W9QUL8_9ROSA	0	EH domain-containing protein 1	NP_566657	0	EPS15 homology domain 1 protein	AT3G20290	ATEHD1	NA	NA	NA
CUFF.56632	2.52533	1.81537	36.6666	9.34372e-06	0.000674558	A0A067ZY29_PLAAC	8e-97	LRR.XII-like protein	NP_566892	8e-67	putative LRR receptor-like serine/threonine-protein kinase	AT3G47570	NA	NA	NA	NA
CUFF.8951	2.83556	4.23698	36.4476	9.69997e-06	0.00069891	A0A0V0ISJ5_SOLCH	8e-32	Putative tetratricopeptide repeat-like superfamily protein-like	NP_172208	7e-12	tetratricopeptide repeat-containing protein-like protein	AT1G07280	NA	NA	NA	NA
CUFF.19630	2.19261	4.83793	36.4266	9.73494e-06	0.000700062	A0A0B4L054_9ERIC	0	CYP71AU39	NP_680106	2e-158	cytochrome P450 71A26	AT3G48270	CYP71A26	NA	NA	indole-3-acetate biosynthesis II|camalexin biosynthesis
CUFF.43005	-2.53928	4.58208	36.413	9.75761e-06	0.000700327	C7EC59_9ROSI	5e-32	Endoglucanase	NP_199783	5e-25	endo-1,4-beta-D-glucanase	AT5G49720	ATGH9A1	NA	NA	NA
CUFF.11919	-1.57395	3.31089	36.3334	9.89166e-06	0.000707724	A0A061EMN3_THECC	0	Transducin/WD40 repeat-like superfamily protein, putative isoform 1	NP_193167	0	transducin/WD40 domain-containing protein-like protein	AT4G14310	NA	NA	NA	NA
CUFF.19253	-1.71649	6.1932	36.321	9.91269e-06	0.000707724	A0A061GUZ0_THECC	0	Glycosyl hydrolase family protein isoform 2	NP_197595	0	glycosyl hydrolase family protein	AT5G20950	NA	NA	NA	NA
CUFF.5299	-1.95762	6.26127	36.3178	9.91823e-06	0.000707724	A0A124SAV0_CYNCS	0	Aminotransferase, class I/classII	NP_199792	0	methionine S-methyltransferase	AT5G49810	MMT	2.1.1.12	00450;Selenocompound metabolism	S-methylmethionine cycle|seleno-amino acid detoxification and volatilization I
CUFF.8554	-1.66884	3.95444	36.2786	9.98511e-06	0.000711121	A0A0C5E1V7_CAMSI	4e-107	Invertase 8	NP_187302	6e-51	protein alkaline/neutral invertase C	AT3G06500	A/N-InvC	NA	NA	NA
CUFF.4551	2.23674	2.07096	36.2637	1.00108e-05	0.000711576	A0A061G0U0_THECC	0	Major facilitator superfamily protein	NP_001119473	7e-138	sugar transport protein 3	AT5G61520	NA	NA	NA	NA
23771_g	-2.6712	3.85678	36.2185	1.00889e-05	0.000714373	B9S478_RICCO	3e-48	Laccase	NP_196158	2e-46	laccase 12	AT5G05390	LAC12	NA	NA	NA
CUFF.25138	-2.01107	4.03851	36.221	1.00845e-05	0.000714373	A0A061EXS4_THECC	0	Inflorescence meristem receptor-like kinase 2 isoform 1	NP_191169	0	meristematic receptor-like kinase	AT3G56100	IMK3	NA	NA	NA
CUFF.17178	-1.75007	6.18749	36.165	1.0182e-05	0.000719589	B9H0W4_POPTR	0	Kinesin motor family protein	NP_195616	0	Kinesin motor family protein	AT4G39050	NA	NA	NA	NA
CUFF.40583	-3.82324	1.77503	36.1166	1.02672e-05	0.000724223	A0A0V0IDR5_SOLCH	9e-53	Putative galactose oxidase-like	NP_190963	3e-51	glyoxal oxidase-related protein	AT3G53950	NA	NA	NA	NA
CUFF.60590	1.85433	5.32456	35.96	1.05485e-05	0.000742644	A0A0V0H6C6_SOLCH	7e-33	Putative ovule protein	NP_175330	4e-27	uncharacterized protein	AT1G49000	NA	NA	NA	NA
CUFF.12990	2.21924	2.63177	35.9108	1.06386e-05	0.000746136	NA	NA	NA	NA	NA	NA	NA	NA	NA	NA	NA
CUFF.40582	-3.72624	6.92241	35.9191	1.06233e-05	0.000746136	A0A0V0IDR5_SOLCH	2e-42	Putative galactose oxidase-like	NP_190963	4e-41	glyoxal oxidase-related protein	AT3G53950	NA	NA	NA	NA
CUFF.25170	-1.80014	4.17448	35.8455	1.07594e-05	0.000753179	B9RS14_RICCO	4e-31	Serine-threonine protein kinase, plant-type, putative	NP_197965	1e-26	protein kinase family protein with leucine-rich repeat domain	AT5G25930	NA	NA	NA	NA
CUFF.15958	-4.48818	5.12376	35.7673	1.09064e-05	0.000758157	B9RTU6_RICCO	8e-133	Basic 7S globulin 2 small subunit, putative	NP_171821	1e-99	aspartyl protease-like protein	AT1G03220	NA	NA	NA	NA
CUFF.2197	-1.60085	5.7164	35.7458	1.09471e-05	0.000758157	K4BMN0_SOLLC	0	Kinesin-like protein	NP_566534	0	ATP binding microtubule motor family protein	AT3G16060	NA	NA	NA	NA
CUFF.29322	-1.57724	3.86281	35.7529	1.09335e-05	0.000758157	A0A0B2QPK9_GLYSO	4e-146	Transmembrane 9 superfamily member 4	NP_001190420	3e-138	endomembrane family protein 70	AT5G35160	NA	NA	NA	NA
CUFF.31876	3.10825	3.73543	35.7856	1.08716e-05	0.000758157	NA	NA	NA	NA	NA	NA	NA	NA	NA	NA	NA
CUFF.60964	-2.88446	3.43581	35.7673	1.09063e-05	0.000758157	NA	NA	NA	NA	NA	NA	NA	NA	NA	NA	NA
CUFF.9580	3.43099	2.37505	35.7422	1.09538e-05	0.000758157	A5C741_VITVI	0.006	Putative uncharacterized protein	NA	NA	NA	NA	NA	NA	NA	NA
CUFF.19791	-2.18824	2.8725	35.7072	1.10206e-05	0.000760153	W9RRE9_9ROSA	1e-15	Uncharacterized protein	NP_850261	0.008	uncharacterized protein	AT2G36295	NA	NA	NA	NA
CUFF.8857	-1.77001	6.55665	35.7055	1.10239e-05	0.000760153	A0A061FNT1_THECC	1e-155	IQ-domain 3 isoform 3	NP_568110	2e-104	protein IQ-domain 2	AT5G03040	iqd2	NA	NA	NA
CUFF.17750	-1.97644	4.29249	35.6817	1.10695e-05	0.000761711	A0A061G700_THECC	6e-121	High mobility group family isoform 1	NP_192846	3e-98	HMG (high mobility group) box protein	AT4G11080	3xHMG-box1	NA	NA	NA
CUFF.53587	-2.10076	2.37024	35.6722	1.10878e-05	0.000761711	A0A103XFR7_CYNCS	4e-68	Armadillo-like helical	NP_197371	4e-66	protein kinase family protein with ARM repeat domain	AT5G18700	EMB3013	NA	NA	NA
CUFF.20792	-1.50419	3.13996	37.0762	1.13337e-05	0.000777125	A0A061FR18_THECC	0	Glycosyl hydrolase family protein isoform 2	NP_680141	0	Glycosyl hydrolase family protein	AT5G04885	NA	NA	NA	NA
CUFF.3428	-1.6991	4.75023	35.5357	1.13543e-05	0.000777125	A0A061H096_THECC	0	Cyclic nucleotide-gated channel 15	NA	NA	NA	NA	NA	NA	NA	NA
CUFF.23280	-3.58518	0.971039	35.4804	1.14642e-05	0.000783193	NA	NA	NA	NA	NA	NA	NA	NA	NA	NA	NA
CUFF.36984	-2.66489	6.05992	35.4451	1.15351e-05	0.000786581	F2YGT1_HEVBR	0	Multidrug/pheromone exporter protein	NP_189475	0	ABC transporter B family member 15	AT3G28345	ABCB15	NA	NA	NA
CUFF.37042	-1.45813	5.36756	35.3507	1.17268e-05	0.000798179	A0A0V0I586_SOLCH	2e-156	Putative SNARE-like	NP_565800	5e-131	novel plant SNARE 11	AT2G35190	ATNPSN11	NA	NA	NA
29884_g	-1.48784	3.19929	36.4053	1.17896e-05	0.00079937	NA	NA	NA	NA	NA	NA	NA	NA	NA	NA	NA
CUFF.45692	-1.73206	5.44509	35.316	1.17982e-05	0.00079937	A0A0B0PJX8_GOSAR	8e-46	Kelch repeat-containing	NP_201063	8e-36	calmodulin binding protein 60a	AT5G62570	CBP60a	NA	NA	NA
CUFF.53932	-1.59316	3.67112	35.3106	1.18093e-05	0.00079937	A0A061FZ75_THECC	5e-135	2-oxoglutarate-dependent dioxygenase	NP_194065	2e-107	oxidoreductase, 2OG-Fe(II) oxygenase family protein	AT4G23340	NA	NA	NA	scopoletin biosynthesis
CUFF.25333	-2.49962	2.71657	35.2868	1.18585e-05	0.000799767	A0A061FTS0_THECC	1e-110	DP-E2F-like 1 isoform 1	NP_190399	1e-86	E2F transcription factor-like E2FE	AT3G48160	DEL1	NA	NA	NA
CUFF.48365	-2.22517	3.76355	35.2881	1.18559e-05	0.000799767	M0SIS6_MUSAM	8e-27	ATP synthase subunit beta	NP_568204	5e-28	ATP synthase subunit beta-2	AT5G08690	NA	3.6.3.14	00190;Oxidative phosphorylation|01100;Metabolic pathways	adenosine ribonucleotides <i>de novo</i> biosynthesis
CUFF.35141	-4.42277	2.9904	35.2656	1.19028e-05	0.000799829	NA	NA	NA	NA	NA	NA	NA	NA	NA	NA	NA
CUFF.37643	-2.98604	1.79704	35.2688	1.18961e-05	0.000799829	A0A0V0IPG2_SOLCH	2e-125	Putative fringe-related family protein-like	NP_567683	5e-114	uncharacterized protein	AT4G23490	NA	NA	NA	NA
65685_g	2.4186	3.17179	35.2217	1.19946e-05	0.00080453	A0A0D5ZD70_PANGI	2e-146	Glycosyltransferase	NP_173655	2e-73	UDP-glucosyl transferase 85A3	AT1G22380	AtUGT85A3	NA	NA	cytokinin-<i>O</i>-glucosides biosynthesis
CUFF.31086	-1.3066	5.49467	45.6428	1.21478e-05	0.000813327	A0A061GUP0_THECC	0	V-type proton ATPase subunit a	NP_850122	0	vacuolar proton ATPase A1	AT2G28520	VHA-A1	3.6.3.14	00190;Oxidative phosphorylation|01100;Metabolic pathways|04145;Phagosome	NA
CUFF.48638	-3.2485	2.71824	35.1039	1.22451e-05	0.000818361	A0A061GT17_THECC	4e-61	Calmodulin binding protein, putative	NP_187969	6e-52	calmodulin-binding family protein	AT3G13600	NA	NA	NA	NA
CUFF.28869	-1.4078	5.39196	35.068	1.23226e-05	0.0008213	Q8W235_SOLTU	6e-69	PNCBP	NP_196022	5e-27	calmodulin-binding protein	AT5G04020	NA	NA	NA	NA
CUFF.9965	-1.38213	3.91825	35.0629	1.23336e-05	0.0008213	D6QZ29_VITVI	2e-125	Promoter-binding protein SPL9	NP_181749	4e-60	squamosa promoter-binding-like protein 9	AT2G42200	AtSPL9	NA	NA	NA
CUFF.28000	2.09345	4.44808	34.9761	1.25235e-05	0.000832438	A0A068VCM6_COFCA	4e-89	Uncharacterized protein	NP_567872	7e-82	uncharacterized protein	AT4G31330	NA	NA	NA	NA
CUFF.34746	-1.62488	3.63168	34.9312	1.26229e-05	0.000837539	S4SKP6_ACTCH	0	Fructokinase	NA	NA	NA	NA	NA	NA	NA	NA
CUFF.18311	1.63951	8.20874	34.8961	1.27013e-05	0.000840032	A0A061DMC2_THECC	0	Pyridoxal phosphate-dependent transferases superfamily protein	NP_566700	0	gamma-aminobutyrate transaminase POP2	AT3G22200	GABA-T	NA	NA	glutamate degradation IV|GABA shunt|4-aminobutyrate degradation|4-aminobutyrate degradation IV
CUFF.320	-2.92881	3.47157	34.894	1.2706e-05	0.000840032	A0A022S349_ERYGU	4e-30	Uncharacterized protein	NP_973709	7e-17	uncharacterized protein	AT2G47485	NA	NA	NA	NA
63467_g	-2.67314	2.70483	34.8729	1.27534e-05	0.000841657	K7W9Q1_LEIAN	3e-14	Farnesyl diphosphate synthase	NP_193452	9e-12	farnesyl diphosphate synthase 2	AT4G17190	FPS2	2.5.1.10	00900;Terpenoid backbone biosynthesis|01100;Metabolic pathways|01110;Biosynthesis of secondary metabolites	polyisoprenoid biosynthesis|geranyl diphosphate biosynthesis|<i>trans, trans</i>-farnesyl diphosphate biosynthesis
CUFF.23750	-1.37026	6.02198	34.8627	1.27762e-05	0.000841657	A0A0B0MHJ9_GOSAR	0	Mitochondrial-processing peptidase subunit alpha	NP_001077701	2e-158	putative mitochondrial-processing peptidase subunit alpha-1	AT1G51980	NA	NA	NA	aerobic respiration I (cytochrome c)
CUFF.36610	-1.47171	6.79224	34.7711	1.29847e-05	0.000853866	W9RUC1_9ROSA	0	Callose synthase 12	NA	NA	NA	NA	NA	NA	NA	NA
CUFF.46672	-2.4992	2.56017	34.7242	1.30928e-05	0.000859444	A0A103XSJ3_CYNCS	2e-122	Wall-associated receptor kinase galacturonan-binding domain-containing protein	NP_563868	8e-103	putative membrane lipoprotein	AT1G10380	NA	NA	NA	NA
CUFF.45144	-2.16169	3.16444	34.6794	1.31972e-05	0.000864754	A0A103XZJ7_CYNCS	6e-40	Ankyrin repeat-containing protein	NP_196090	9e-25	Ankyrin repeat family protein	AT5G04700	NA	NA	NA	NA
gene.g305.t1	-2.09705	3.90761	34.6094	1.33619e-05	0.000873998	G3F4I5_CAMSI	3e-61	Germin-like protein	NP_197563	6e-53	germin-like protein subfamily 3 member 3	AT5G20630	ATGER3	NA	NA	NA
CUFF.29990	-1.99352	5.03053	34.5583	1.34836e-05	0.000880393	A0A061E1K1_THECC	0	ATP binding protein, putative isoform 4	NP_188535	0	phragmoplast orienting kinesin 2	AT3G19050	POK2	NA	NA	NA
CUFF.28145	-1.974	3.89063	34.3534	1.3984e-05	0.000911458	A0A061FYF5_THECC	0	Cytochrome P450 71A1	NP_197896	2e-128	cytochrome P450 71B13	AT5G25140	CYP71B13	1.14.-.-	00903;Limonene and pinene degradation|00945;Stilbenoid, diarylheptanoid and gingerol biosynthesis|01100;Metabolic pathways|01110;Biosynthesis of secondary metabolites	dhurrin biosynthesis
CUFF.37268	-1.62004	6.26118	34.3419	1.40128e-05	0.000911721	W9R3C0_9ROSA	0	Lysine-specific demethylase REF6	NP_199502	0	transcription factor jumonji (jmj) family protein / zinc finger (C5HC2 type) family protein	AT5G46910	NA	NA	NA	NA
CUFF.6314	-2.34733	2.7475	34.3179	1.40729e-05	0.000914023	A0A0D2PYJ9_GOSRA	3e-11	Uncharacterized protein	NP_568726	2e-07	uncharacterized protein	AT5G50335	NA	NA	NA	NA
CUFF.49051	-1.682	5.15703	34.28	1.41683e-05	0.000918602	A0A061FSY1_THECC	6e-86	Biotin/lipoyl attachment domain-containing protein isoform 1	NP_567035	2e-58	biotin/lipoyl attachment domain-containing protein	AT3G56130	NA	NA	NA	NA
CUFF.47236	2.5016	4.42561	34.2017	1.43679e-05	0.000929904	B9H637_POPTR	5e-45	Oxidoreductase family protein	NP_187896	3e-39	oxidoreductase, 2OG-Fe(II) oxygenase family protein	AT3G12900	NA	NA	NA	umbelliferone biosynthesis|scopoletin biosynthesis
CUFF.2944	1.28446	4.51869	40.3519	1.46087e-05	0.000942262	A0A126X115_9ERIC	0	Putative LOV domain-containing protein	NP_568874	0	phototropin 2	AT5G58140	NPL1	NA	NA	NA
CUFF.576	-2.18513	4.26943	34.1084	1.46099e-05	0.000942262	W9RH03_9ROSA	0	Pleiotropic drug resistance protein 12	NP_176196	0	ABC transporter G family member 36	AT1G59870	ABCG36	NA	NA	NA
CUFF.32435	-2.30135	5.09747	34.0978	1.46377e-05	0.000942409	A0A0K9PCA2_ZOSMR	6e-56	Histone H2A	NP_175868	2e-55	gamma histone variant H2AX	AT1G54690	G-H2AX	NA	NA	NA
CUFF.25525	-3.39005	0.854043	34.0698	1.47112e-05	0.000943846	B9SP52_RICCO	5e-59	Nodulin, putative	NP_189949	2e-54	protein nodulin-like3	AT3G43630	NA	NA	NA	NA
CUFF.51105	3.78197	1.05515	34.0772	1.46918e-05	0.000943846	F4J519_ARATH	0.0002	Receptor like protein 34	NP_187712	1e-08	receptor like protein 34	AT3G11010	AtRLP34	NA	NA	NA
CUFF.60050	-1.74517	4.59633	34.0399	1.47903e-05	0.000947275	Q5W273_TOBAC	2e-59	PDR-like ABC transporter	NP_173005	2e-49	ABC transporter G family member 40	AT1G15520	ABCG40	NA	NA	NA
CUFF.15528	-2.67733	1.53388	33.9987	1.49e-05	0.000952644	Q9FNT0_CICAR	2e-122	Alpha-expansin	NP_181593	8e-113	expansin A8	AT2G40610	ATEXP8	NA	NA	NA
CUFF.18256	-1.61397	6.47482	33.9692	1.49792e-05	0.000956054	A0A078E3K5_BRANA	1e-22	BnaC04g00250D protein	NP_182260	2e-24	cytochrome c oxidase subunit Vc family protein	AT2G47380	NA	NA	NA	aerobic respiration I (cytochrome c)
CUFF.37856	-3.00356	4.15657	33.8375	1.53384e-05	0.000977286	NA	NA	NA	NP_195015	6e-74	GATA transcription factor 9	AT4G32890	GATA9	NA	NA	NA
CUFF.21023	-2.07652	2.86549	33.7893	1.54721e-05	0.000984105	A0A061EJU1_THECC	3e-114	AP2/ERF domain-containing transcription factor, putative	NP_193098	2e-64	ethylene-responsive transcription factor ERF062	AT4G13620	NA	NA	NA	NA
CUFF.51951	-2.54263	5.30163	33.7579	1.556e-05	0.00098799	W9RXJ9_9ROSA	1e-49	Protein HLJ1	NP_565276	5e-36	Chaperone DnaJ-domain superfamily protein	AT2G01710	NA	NA	NA	NA
CUFF.17483	-2.67585	2.15602	33.7466	1.55916e-05	0.000988301	A0A059AXJ0_EUCGR	1e-18	Uncharacterized protein	NA	NA	NA	NA	NA	NA	NA	NA
CUFF.48480	-1.62535	4.65092	33.7265	1.56482e-05	0.000988487	W9RNL7_9ROSA	1e-27	Clathrin light chain 1	NP_565484	1e-23	Clathrin light chain protein	AT2G20760	NA	NA	NA	NA
CUFF.5575	1.6793	3.06499	33.7323	1.56319e-05	0.000988487	B9SBN8_RICCO	2e-157	Protein binding protein, putative	NP_564691	1e-150	ZKT protein containing PDZ, K-box and a TPR region	AT1G55480	ZKT	NA	NA	NA
CUFF.32819	-2.82624	5.37627	33.657	1.58458e-05	0.00099926	B9SUN0_RICCO	1e-106	Basic 7S globulin 2 small subunit, putative	NP_199654	7e-60	aspartyl protease family protein	AT5G48430	NA	NA	NA	NA
CUFF.22865	2.58037	2.4214	33.5873	1.60468e-05	0.00100849	A0A103Y1D7_CYNCS	2e-24	Senescence regulator	NP_565785	1e-24	uncharacterized protein	AT2G34340	NA	NA	NA	NA
CUFF.41564	-1.71126	7.73119	33.5901	1.60389e-05	0.00100849	A0A061FNK3_THECC	0	F-box and Leucine Rich Repeat domains containing protein, putative isoform 1	NP_173625	0	uncharacterized protein	AT1G22060	NA	NA	NA	NA
CUFF.1031	1.84754	2.65908	33.5178	1.62503e-05	0.00101292	S6BK49_SESIN	0	Monogalactosyldiacylglycerol synthase 2 type B	NP_568394	0	monogalactosyldiacylglycerol synthase 2	AT5G20410	ATMGD2	2.4.1.46	00561;Glycerolipid metabolism|01100;Metabolic pathways	glycolipid biosynthesis
CUFF.27739	-1.86645	3.86543	33.5435	1.61748e-05	0.00101292	A0A061DTY0_THECC	0	Leucine-rich repeat receptor protein kinase	NP_182059	0	putative leucine-rich repeat transmembrane protein kinase	AT2G45340	NA	NA	NA	NA
CUFF.51664	3.41437	3.6555	33.5386	1.61892e-05	0.00101292	A0A067KXD9_JATCU	7e-140	Cytokinin riboside 5'-monophosphate phosphoribohydrolase	NP_181258	9e-121	cytokinin riboside 5'-monophosphate phosphoribohydrolase LOG3	AT2G37210	LOG3	NA	NA	NA
CUFF.56653	-2.05046	6.52552	33.5254	1.62278e-05	0.00101292	A0A0S0MTU2_TOBAC	2e-147	Beta-tubulin 6	NP_196786	5e-149	beta-6 tubulin	AT5G12250	TUB6	NA	04145;Phagosome	NA
gene.g27630.t1	4.27526	4.13809	33.5163	1.62547e-05	0.00101292	NA	NA	NA	NA	NA	NA	NA	NA	NA	NA	NA
CUFF.54060	2.56871	1.03439	33.4752	1.63763e-05	0.00101878	A0A0B5CXC3_COFCA	1e-48	Putative gag protein	NP_683610	1e-06	uncharacterized protein	AT3G29785	NA	NA	NA	NA
CUFF.16328	-1.64367	3.59549	33.4634	1.64113e-05	0.00101924	B9MVJ1_POPTR	0	Amino acid transporter family protein	NP_175198	0	Lysine histidine transporter-like 8	AT1G47670	NA	NA	NA	NA
CUFF.22800	-2.83709	3.2002	33.4464	1.6462e-05	0.00102067	I3S141_LOTJA	1e-52	Profilin	NP_179567	4e-51	profilin 5	AT2G19770	PRF5	NA	NA	NA
CUFF.45513	3.8452	3.24414	33.4033	1.65913e-05	0.00102696	NA	NA	NA	NA	NA	NA	NA	NA	NA	NA	NA
CUFF.45389	-2.33028	3.08623	33.3811	1.66583e-05	0.00102766	A0A0V0HTT3_SOLCH	9e-47	Putative ovule protein	NP_567982	2e-25	uncharacterized protein	AT4G35320	NA	NA	NA	NA
CUFF.49597	-2.10172	4.41292	33.3841	1.66493e-05	0.00102766	A0A068UCV3_COFCA	4e-37	Uncharacterized protein	NP_001077842	2e-30	pathogenesis-related protein	AT1G78780	NA	NA	NA	NA
CUFF.28242	-2.265	10.6588	33.361	1.67193e-05	0.0010297	NA	NA	NA	NA	NA	NA	NA	NA	NA	NA	NA
CUFF.11461	-1.38636	3.95179	33.2912	1.69329e-05	0.00104112	B9IB02_POPTR	0	Formin-like protein	NP_189177	0	formin-like protein 1	AT3G25500	AFH1	NA	NA	NA
CUFF.17848	-1.76581	2.43467	33.2701	1.6998e-05	0.00104237	A0A061FDU2_THECC	0	Di-glucose binding protein with Kinesin motor domain	NP_179846	0	Di-glucose binding protein with Kinesin motor domain	AT2G22610	NA	NA	NA	NA
CUFF.41922	-1.49649	4.83506	33.2633	1.70191e-05	0.00104237	A0A0V0ILZ2_SOLCH	1e-89	Putative fatty acid amide hydrolase-like	NP_201249	8e-80	fatty acid amide hydrolase	AT5G64440	AtFAAH	NA	NA	NA
CUFF.45267	-4.8243	0.52462	33.2573	1.70379e-05	0.00104237	A0A061GZ22_THECC	0.003	Lipoyltransferase 2 isoform 1	NP_172851	0.003	ARF guanine-nucleotide exchange factor GNOM	AT1G13980	EMB30	NA	NA	NA
15087_g	-1.99734	4.85334	33.2388	1.70955e-05	0.00104416	Q41439_SOLTU	5e-20	P34 kinase	NP_566911	5e-17	cyclin-dependent kinase A-1	AT3G48750	CDC2	NA	NA	NA
CUFF.32390	-3.23677	1.63562	33.2032	1.72067e-05	0.00104921	B9VRH4_ROSDA	6e-28	Gasa4-like protein	NP_177605	6e-27	gibberellin-regulated protein 6	AT1G74670	GASA6	NA	NA	NA
CUFF.32778	-1.52399	4.65616	33.1256	1.74522e-05	0.00106243	B9T2V6_RICCO	0	Multicopper oxidase, putative	NP_192979	0	multi-copper oxidase-like protein SKU5	AT4G12420	SKU5	NA	NA	NA
CUFF.53586	-2.33952	3.18762	33.0886	1.75705e-05	0.00106786	A0A061EMV8_THECC	0	Kinase family protein with ARM repeat domain isoform 1	NP_197371	0	protein kinase family protein with ARM repeat domain	AT5G18700	EMB3013	NA	NA	NA
CUFF.35389	-1.29157	4.70849	33.0353	1.77426e-05	0.00107655	A0A061DFY3_THECC	0	Kinase family protein / peptidoglycan-binding LysM domain-containing protein, putative	NA	NA	NA	NA	NA	NA	NA	NA
CUFF.26815	-2.48322	2.22339	32.9951	1.78737e-05	0.0010813	W5ZZS7_VACCO	5e-98	Protein DETOXIFICATION	NP_567173	2e-83	MATE efflux family protein	AT4G00350	NA	NA	NA	NA
CUFF.59943	3.02986	2.45513	32.9933	1.78795e-05	0.0010813	Q2QKE8_CATRO	3e-15	Late embryogenesis abundant protein	NP_175678	1e-10	Late embryogenesis abundant protein (LEA) family protein	AT1G52690	LEA7	NA	NA	NA
CUFF.46534	-2.22536	6.30156	32.9379	1.80619e-05	0.00109054	F6HBC7_VITVI	0	Methyltransferase	NP_196875	0	cycloartenol-c-24-methyltransferase	AT5G13710	CPH	2.1.1.41	00100;Steroid biosynthesis|01100;Metabolic pathways|01110;Biosynthesis of secondary metabolites	plant sterol biosynthesis
gene.g15189.t1	-2.27227	4.02139	32.9197	1.81226e-05	0.00109242	L0AUN2_POPTO	0	p-coumarate 3-hydroxylase	NP_850337	0	cytochrome P450 98A3	AT2G40890	CYP98A3	1.14.13.-	00360;Phenylalanine metabolism|00940;Phenylpropanoid biosynthesis|00941;Flavonoid biosynthesis|00945;Stilbenoid, diarylheptanoid and gingerol biosynthesis|01100;Metabolic pathways|01110;Biosynthesis of secondary metabolites	suberin monomers biosynthesis|superpathway of scopolin and esculin biosynthesis|phenylpropanoid biosynthesis|simple coumarins biosynthesis|chlorogenic acid biosynthesis I|free phenylpropanoid acid biosynthesis|chlorogenic acid biosynthesis II
CUFF.12321	-1.86005	5.85546	32.8639	1.8309e-05	0.00110186	A0A0G2SJG6_SALMI	0	Long-Chain Acyl-CoA Synthetase	NP_194116	0	long chain acyl-CoA synthetase 4	AT4G23850	LACS4	6.2.1.3	00071;Fatty acid degradation|01100;Metabolic pathways|04146;Peroxisome	3-phosphoinositide biosynthesis|D-<i>myo</i>-inositol (1,4,5)-trisphosphate biosynthesis|phosphatidylcholine acyl editing|phospholipid biosynthesis II|fatty acid activation|linoleate biosynthesis I (plants)
CUFF.34070	-1.37416	3.69864	33.3225	1.83885e-05	0.00110264	E0CV00_VITVI	2e-169	Kinesin-like protein	NP_197779	4e-104	ATP binding microtubule motor family protein	AT5G23910	NA	NA	NA	NA
CUFF.34592	-2.50193	2.47341	32.8335	1.84116e-05	0.00110264	A0A103YH69_CYNCS	2e-97	Lipase, GDSL	NA	NA	NA	NA	NA	NA	NA	NA
CUFF.53181	-1.37845	6.47114	32.846	1.83692e-05	0.00110264	Q9SXX1_IPOBA	9e-120	F1-ATP synthase delta subunit	NP_196849	5e-84	delta subunit of Mt ATP synthase	AT5G13450	ATP5	3.6.3.14	00190;Oxidative phosphorylation|01100;Metabolic pathways	NA
CUFF.9323	-1.49571	4.58138	32.8142	1.84771e-05	0.00110476	A0A061DPK6_THECC	0	Di-glucose binding protein with Kinesin motor domain isoform 1	NP_001189577	0	Di-glucose binding protein with Kinesin motor domain	AT2G22610	NA	NA	NA	NA
CUFF.5698	-2.58135	1.70352	32.7952	1.85416e-05	0.00110683	B9H1L6_POPTR	2e-31	Uncharacterized protein	NA	NA	NA	NA	NA	NA	NA	NA
CUFF.27664	-1.72133	5.71642	32.7427	1.87216e-05	0.00111576	A0A068TSZ6_COFCA	2e-92	Auxin-responsive protein	NP_199183	3e-77	auxin-responsive protein IAA4	AT5G43700	ATAUX2-11	NA	NA	NA
CUFF.28709	-2.2773	3.797	32.716	1.88139e-05	0.00111765	A0A151QV91_CAJCA	1e-112	Mitotic spindle checkpoint protein MAD2	NP_001189978	6e-113	mitotic spindle checkpoint protein MAD2	AT3G25980	AtMAD2	NA	NA	NA
CUFF.41596	-1.97057	5.80953	32.719	1.88033e-05	0.00111765	A0A0A7E7V0_9APIA	3e-140	Rhomboid-like protein	NP_176500	4e-110	rhomboid -like 2	AT1G63120	ATRBL2	NA	NA	NA
40300_g	-2.00919	2.28196	32.6473	1.90537e-05	0.00113008	NA	NA	NA	NA	NA	NA	NA	NA	NA	NA	NA
CUFF.19666	-1.59173	3.93467	32.6019	1.92137e-05	0.00113592	A0A061GHM5_THECC	8e-151	ARM repeat superfamily protein isoform 1	NP_194917	7e-142	armadillo/beta-catenin-like repeat-containing protein	AT4G31890	NA	NA	NA	NA
CUFF.43356	-2.52019	3.05957	32.6055	1.92011e-05	0.00113592	Q0Q2I2_9CARY	5e-45	Aquaporin	NP_974489	2e-47	plasma membrane intrinsic protein 1;4	AT4G00430	PIP1;4	NA	NA	NA
CUFF.1660	-2.06456	4.85767	32.5853	1.92727e-05	0.00113758	A0A103XRW1_CYNCS	0	DNA helicase	NP_175112	0	minichromosome maintenance protein 2	AT1G44900	ATMCM2	NA	03030;DNA replication	NA
CUFF.20945	1.70542	3.2835	32.5695	1.93293e-05	0.001138	H1A987_GLYUR	0	Cytochrome P450 monooxygenase	NP_188087	0	cytochrome P450, family 72, subfamily A, polypeptide 15	AT3G14690	CYP72A15	NA	NA	NA
CUFF.3865	-1.61941	4.69775	32.5661	1.93414e-05	0.001138	A0A022PY01_ERYGU	0	Calcium-transporting ATPase	NP_188755	0	calcium-transporting ATPase 9	AT3G21180	ACA9	NA	NA	NA
CUFF.35281	-1.40076	5.68279	32.5483	1.94049e-05	0.00113991	B9SCV2_RICCO	1e-177	Gtpase activating protein, putative	NA	NA	NA	NA	NA	NA	NA	NA
CUFF.22743	-1.80309	5.1778	32.4928	1.96053e-05	0.00114836	M5XBX5_PRUPE	0	S-acyltransferase	NP_850638	0	putative S-acyltransferase	AT3G26935	NA	NA	NA	NA
CUFF.22882	-2.04358	1.83688	32.4912	1.96109e-05	0.00114836	A0A061GSD3_THECC	2e-77	Ferredoxin-related	NP_171720	4e-40	ferredoxin-like protein	AT1G02180	NA	NA	NA	NA
CUFF.14332	-1.44655	5.85065	32.4601	1.97244e-05	0.00114953	B9SET7_RICCO	7e-27	Grr1, plant, putative	NP_565597	6e-13	EIN3-binding F-box protein 1	AT2G25490	EBF1	NA	04075;Plant hormone signal transduction	NA
CUFF.58591	-2.14336	3.098	32.4674	1.96975e-05	0.00114953	B9T021_RICCO	2e-111	Calmodulin binding protein, putative	NP_187969	3e-94	calmodulin-binding family protein	AT3G13600	NA	NA	NA	NA
CUFF.7137	-1.8085	3.6858	32.4713	1.96834e-05	0.00114953	F6H2R8_VITVI	0	Phospholipid-transporting ATPase	NP_175830	2e-163	ATPase E1-E2 type family protein / haloacid dehalogenase-like hydrolase family protein	AT1G54280	NA	NA	NA	NA
CUFF.11409	-1.33737	6.29146	33.2283	1.99225e-05	0.0011556	A0A059BHX8_EUCGR	0	Carboxypeptidase	NP_190087	0	serine carboxypeptidase-like 48	AT3G45010	scpl48	NA	NA	NA
CUFF.19545	-1.46095	3.71716	32.4212	1.98667e-05	0.0011556	B9T670_RICCO	0	Indole-3-acetic acid-amido synthetase GH3.6, putative	NP_200262	0	indole-3-acetic acid-amido synthetase GH3.6	AT5G54510	DFL1	NA	04075;Plant hormone signal transduction	indole-3-acetate degradation V|indole-3-acetyl-amide conjugate biosynthesis|indole-3-acetate degradation IV
CUFF.23310	-1.70193	4.22807	32.4123	1.98996e-05	0.0011556	B9RIP4_RICCO	0	Pyruvate kinase	NP_200104	0	plastidial pyruvate kinase 2	AT5G52920	PKP-BETA1	2.7.1.40	00010;Glycolysis / Gluconeogenesis|00230;Purine metabolism|00620;Pyruvate metabolism|00710;Carbon fixation in photosynthetic organisms|01100;Metabolic pathways|01110;Biosynthesis of secondary metabolites	Rubisco shunt|glycolysis IV (plant cytosol)|glycolysis II (from fructose 6-phosphate)|glycolysis I (from glucose 6-phosphate)
CUFF.15943	-1.76821	2.60175	32.3842	2.00035e-05	0.00115666	A0PGA1_VITVI	0	Mitogen-activated protein kinase kinase kinase	NP_187254	0	mitogen-activated protein kinase kinase kinase 3	AT3G06030	ANP3	NA	NA	NA
CUFF.50963	3.33547	5.66394	32.387	1.9993e-05	0.00115666	B9ZZZ5_VACCO	8e-49	Class II chitinase	NP_566426	2e-36	basic chitinase B	AT3G12500	ATHCHIB	3.2.1.14	00520;Amino sugar and nucleotide sugar metabolism	chitin degradation II
CUFF.18447	3.00108	2.18062	32.3656	2.00728e-05	0.00115885	M5VPG6_PRUPE	3e-28	Glycosyltransferase	NP_181213	9e-28	UDP-glucosyl transferase 73C1	AT2G36750	UGT73C1	2.4.1.-	00908;Zeatin biosynthesis	quercetin glycoside biosynthesis (Arabidopsis)|2,4,6-trinitrotoluene degradation|kaempferol glycoside biosynthesis (Arabidopsis)|brassinosteroids inactivation|cytokinin-<i>O</i>-glucosides biosynthesis
CUFF.37607	-2.37851	5.43999	32.341	2.01647e-05	0.00116234	A0A068VKH0_COFCA	2e-75	Uncharacterized protein	NP_199734	1e-21	protein HYPERSENSITIVE TO RED AND BLUE	AT5G49230	HRB1	NA	NA	NA
CUFF.26234	-1.84702	4.84958	32.2878	2.03649e-05	0.00117204	A0A061FKS4_THECC	6e-45	Concanavalin A-like lectin family protein, putative	NP_195729	4e-31	concanavalin A-like lectin	AT5G01090	NA	NA	NA	NA
CUFF.5091	-1.40616	4.63732	32.2675	2.04417e-05	0.00117463	I3RV98_9ERIC	4e-66	Acyl carrier protein	NP_176708	1e-64	acyl carrier protein 2	AT1G65290	mtACP2	1.6.99.3	00190;Oxidative phosphorylation|01100;Metabolic pathways	NA
CUFF.18996	-2.56447	2.53119	32.2461	2.05231e-05	0.00117748	W9SHW8_9ROSA	2e-09	Uncharacterized protein	NP_565608	0.004	uncharacterized protein	AT2G25735	NA	NA	NA	NA
CUFF.15677	-1.56867	5.83833	32.228	2.05925e-05	0.00117962	A0A061F6F1_THECC	0	Target of Myb protein 1 isoform 1	NP_197190	1e-173	Target of Myb protein 1	AT5G16880	NA	NA	NA	NA
CUFF.31819	-1.34587	3.76423	32.1492	2.08967e-05	0.00119334	NA	NA	NA	NP_189852	0	transducin family protein / WD-40 repeat family protein	AT3G42660	NA	NA	NA	NA
CUFF.7107	-1.75099	5.94957	32.1513	2.08884e-05	0.00119334	B9SV76_RICCO	3e-150	Cytochrome P450, putative	NP_198463	5e-66	cytochrome P450, family 716, subfamily A, polypeptide 2	AT5G36140	CYP716A2	NA	NA	ursolate biosynthesis|betulinate biosynthesis
CUFF.5327	1.64385	5.37533	32.1062	2.10648e-05	0.00120108	F5CAE9_VITPS	1e-84	Ubiquitin ligase protein	NP_192260	6e-37	E3 ubiquitin-protein ligase RMA1	AT4G03510	ATRMA1	NA	NA	NA
CUFF.15241	-1.57121	6.55515	32.0244	2.13891e-05	0.00121328	H9CCH6_TOBAC	0	Acetyl-CoA carboxylase	NP_198386	0	biotin carboxylase subunit CAC2	AT5G35360	CAC2	6.3.4.14	00061;Fatty acid biosynthesis|00620;Pyruvate metabolism|00640;Propanoate metabolism|01100;Metabolic pathways|01110;Biosynthesis of secondary metabolites	octanoyl-ACP biosynthesis (mitochondria, yeast)|biotin-carboxyl carrier protein assembly|fatty acid biosynthesis initiation I
CUFF.26457	-2.9075	3.85169	32.0191	2.14103e-05	0.00121328	A0A0V0IHT2_SOLCH	2e-174	Putative peptide/nitrate transporter-like	NP_173671	3e-141	putative peptide/nitrate transporter	AT1G22550	NA	NA	NA	NA
CUFF.38907	-1.54857	3.16709	32.032	2.13588e-05	0.00121328	D0FYH1_NICSY	9e-83	Centromere protein C	NP_173018	1e-25	centromere protein C	AT1G15660	CENP-C	NA	NA	NA
CUFF.51778	-3.51562	3.6875	32.0406	2.13245e-05	0.00121328	A0A078FYN1_BRANA	3e-20	Reticulon-like protein	NP_181869	2e-20	Flowering time control protein FPA	AT2G43410	FPA	NA	NA	NA
CUFF.29097	-2.23516	1.6194	32.0104	2.1445e-05	0.00121338	A0A151UHB6_CAJCA	3e-15	Cysteine-rich receptor-like protein kinase 29	NP_176543	4e-11	Receptor-like protein kinase-related family protein	AT1G63550	NA	NA	NA	NA
CUFF.43153	3.47868	1.02766	31.9839	2.15514e-05	0.00121754	NA	NA	NA	NA	NA	NA	NA	NA	NA	NA	NA
CUFF.10250	-1.35721	6.42495	31.9028	2.1881e-05	0.00123427	A0A061DS93_THECC	0	Vps51/Vps67 family (Components of vesicular transport) protein isoform 1	NP_192112	0	VPS51 homolog UNHINGED	AT4G02030	NA	NA	NA	NA
CUFF.18874	-1.5364	4.40316	31.8764	2.19894e-05	0.00123804	A0A061DHW8_THECC	3e-35	Transcription factor-like protein	NP_850032	3e-23	uncharacterized protein	AT2G22795	NA	NA	NA	NA
CUFF.5762	-4.54221	1.78097	31.8702	2.2015e-05	0.00123804	K4B5F0_SOLLC	2e-72	Uncharacterized protein	NP_850009	8e-46	dirigent protein 23	AT2G21100	NA	NA	NA	NA
CUFF.19668	-1.43843	4.6868	31.8507	2.20957e-05	0.0012388	B9T7T7_RICCO	0	Protein kinase APK1B, chloroplast, putative	NP_001031439	0	protein kinase APK1B	AT2G28930	APK1B	NA	NA	NA
CUFF.60912	2.49208	1.07147	31.8537	2.20835e-05	0.0012388	B9HLG3_POPTR	1e-39	Leucine-rich repeat transmembrane protein kinase	NP_566892	4e-31	putative LRR receptor-like serine/threonine-protein kinase	AT3G47570	NA	NA	NA	NA
CUFF.13932	-2.87554	5.42561	31.8358	2.21576e-05	0.00124039	A0A068US19_COFCA	4e-157	Uncharacterized protein	NP_176678	1e-143	putative nucleotide-diphospho-sugar transferase	AT1G64980	CDI	NA	NA	NA
CUFF.36436	-2.4325	3.01231	31.8095	2.22672e-05	0.00124444	A0A059A6U6_EUCGR	7e-27	Ferritin	NA	NA	NA	NA	NA	NA	NA	NA
CUFF.36855	2.69963	2.79498	31.8023	2.22974e-05	0.00124444	NA	NA	NA	NA	NA	NA	NA	NA	NA	NA	NA
CUFF.15846	2.34948	5.38818	31.7742	2.2415e-05	0.00124568	B9RUJ7_RICCO	1e-74	ATP binding protein, putative	NP_198817	1e-66	AAA-ATPase 1	AT5G40010	AATP1	NA	NA	NA
CUFF.25845	5.06106	1.15754	31.7736	2.24178e-05	0.00124568	A0A103XPG8_CYNCS	3e-09	Glutaredoxin	NA	NA	NA	NA	NA	NA	NA	NA
CUFF.39157	-1.68677	5.93577	31.7728	2.24209e-05	0.00124568	B9T876_RICCO	1e-117	Minor allergen Alt a, putative	NP_200261	2e-117	flavodoxin-like quinone reductase 1	AT5G54500	FQR1	NA	NA	NA
CUFF.23186	-1.73277	3.69332	31.7588	2.24801e-05	0.00124709	W9R6Z9_9ROSA	4e-125	4,5-9,10-diseco-3-hydroxy-5,9, 17-trioxoandrosta-1(10), 2-diene-4-oate hydrolase	NP_195044	2e-111	hydrolase, alpha/beta fold family protein	AT4G33180	NA	NA	NA	NA
22424_g	-2.72462	3.93922	31.7386	2.25654e-05	0.00124994	B9RTU6_RICCO	5e-12	Basic 7S globulin 2 small subunit, putative	NP_563679	2e-11	aspartyl protease-like protein	AT1G03230	NA	NA	NA	NA
CUFF.560	-3.42357	1.47711	31.7276	2.26122e-05	0.00125066	B9RQF0_RICCO	1e-10	ATP-binding cassette transporter, putative	NA	NA	NA	NA	NA	NA	NA	NA
CUFF.20366	-1.63767	3.68802	31.6443	2.29693e-05	0.0012673	A0A061G5K7_THECC	6e-174	NAD(P)-binding Rossmann-fold superfamily protein	NP_194136	6e-157	NAD(P)-binding Rossmann-fold superfamily protein	AT4G24050	NA	NA	NA	very long chain fatty acid biosynthesis II|very long chain fatty acid biosynthesis I
CUFF.2671	-3.56612	2.31615	31.6376	2.29985e-05	0.0012673	NA	NA	NA	NA	NA	NA	NA	NA	NA	NA	NA
CUFF.34911	2.19307	2.27592	31.6335	2.30163e-05	0.0012673	B9S062_RICCO	3e-13	Serine/threonine-protein kinase PBS1, putative	NA	NA	NA	NA	NA	NA	NA	NA
CUFF.39498	2.08773	5.81304	31.5995	2.31639e-05	0.00127353	M5WF57_PRUPE	9e-14	Uncharacterized protein	NP_001031132	9e-08	uncharacterized protein	AT1G32928	NA	NA	NA	NA
CUFF.5847	-2.5396	3.73621	31.5839	2.32321e-05	0.00127538	A0A061DPI3_THECC	0	Serine/arginine repetitive matrix protein 2 isoform 1	NP_191902	7e-62	uncharacterized protein	AT3G63430	TRM5	NA	NA	NA
CUFF.4001	3.46168	4.14449	31.5347	2.34488e-05	0.00128536	Q8GTJ2_CARPA	4e-140	Endoxylanase	NP_195110	1e-125	Glycosyl hydrolase family 10 protein	AT4G33840	NA	NA	NA	NA
CUFF.19902	-2.52203	2.8712	31.503	2.35896e-05	0.00129116	A0A0A1WDL3_NICAT	1e-167	Glycosyltransferase	NP_181216	3e-36	UDP-glucosyl transferase 73C3	AT2G36780	NA	NA	NA	quercetin glycoside biosynthesis (Arabidopsis)|kaempferol glycoside biosynthesis (Arabidopsis)|brassinosteroids inactivation|cytokinin-<i>O</i>-glucosides biosynthesis
CUFF.3049	1.77158	4.73584	31.422	2.39535e-05	0.00130914	Q2PF41_TRIPR	2e-39	BEL1-like homeodomain transcription factor	NP_181138	9e-16	BEL1-like homeodomain 1	AT2G35940	BLH1	NA	NA	NA
CUFF.29320	-1.46368	5.50079	31.4074	2.40201e-05	0.00131084	A0A078EUV0_BRANA	0	BnaC09g09950D protein	NP_001190420	0	endomembrane family protein 70	AT5G35160	NA	NA	NA	NA
CUFF.28325	2.22998	2.43458	31.396	2.40717e-05	0.00131171	D2DWB0_PHAVU	4e-17	Quinone oxidoreductase-like protein	NP_173786	2e-13	alkenal/one oxidoreductase	AT1G23740	AOR	NA	NA	detoxification of reactive carbonyls in chloroplasts
CUFF.32258	-2.22131	3.22454	31.3824	2.4134e-05	0.00131317	NA	NA	NA	NA	NA	NA	NA	NA	NA	NA	NA
CUFF.10527	-2.45644	5.1675	31.3424	2.43175e-05	0.0013212	A0A078GMI9_BRANA	1e-79	BnaC09g41570D protein	NP_197129	1e-78	uncharacterized protein	AT5G16250	NA	NA	NA	NA
CUFF.43772	-2.48729	3.56276	31.3249	2.43981e-05	0.00132363	V4T6F4_9ROSI	0	Kinesin-like protein	NP_173273	0	kinesin HINKEL	AT1G18370	ATNACK1	NA	NA	NA
13324_g	3.97321	3.02963	31.2927	2.45474e-05	0.00132434	NA	NA	NA	NA	NA	NA	NA	NA	NA	NA	NA
CUFF.35016	-1.62799	5.80113	31.3068	2.44821e-05	0.00132434	A0A061G854_THECC	0	NAD(P)-binding Rossmann-fold superfamily protein isoform 1	NA	NA	NA	NA	NA	NA	NA	NA
CUFF.60922	2.29058	3.57734	31.2912	2.45548e-05	0.00132434	B9R8G0_RICCO	6e-56	Plastocyanin	NP_173459	1e-47	DNA-damage resistance protein DRT112	AT1G20340	DRT112	NA	00195;Photosynthesis	NA
CUFF.7996	-1.38036	3.88343	31.3032	2.44985e-05	0.00132434	A0A061DP91_THECC	3e-120	X-ray induced transcript 1, putative	NP_001154770	4e-83	protein XRI1	AT5G48720	XRI	NA	NA	NA
CUFF.14698	-2.46433	4.80383	31.2804	2.46047e-05	0.0013251	W4ZSC0_WHEAT	3e-49	Histone H3	NP_189372	2e-51	histone H3	AT3G27360	H3.1	NA	NA	NA
CUFF.9906	-1.37706	6.56103	31.2302	2.48406e-05	0.00133585	A0A118JTL3_CYNCS	7e-154	Calcium-binding EF-hand	NP_194096	7e-139	calcium-dependent protein kinase 6	AT4G23650	CDPK6	2.7.11.1	04626;Plant-pathogen interaction	NA
CUFF.23820	-2.45979	4.06275	31.2108	2.4932e-05	0.00133748	A0A0D2VLS5_GOSRA	4e-174	Peroxidase	NP_196153	3e-139	peroxidase 52	AT5G05340	PRX52	1.11.1.7	00360;Phenylalanine metabolism|00940;Phenylpropanoid biosynthesis|01100;Metabolic pathways|01110;Biosynthesis of secondary metabolites	NA
CUFF.7247	-2.60092	2.61375	31.2084	2.49434e-05	0.00133748	B9H5H3_POPTR	1e-58	Uncharacterized protein	NP_199048	1e-25	uncharacterized protein	AT5G42330	NA	NA	NA	NA
58421_g	2.81256	3.76471	31.1494	2.52248e-05	0.00135061	E3WHE1_9ROSI	3e-05	BTB and TAZ domain protein	NP_201121	8e-05	BTB and TAZ domain protein 1	AT5G63160	BT1	NA	NA	NA
CUFF.31872	-1.71842	4.72911	31.1367	2.5286e-05	0.00135192	A0A0V0H950_SOLCH	5e-61	Putative microsomal glutathione S-transferase 3-like	NP_176758	7e-58	putative glutathione S-transferase	AT1G65820	NA	2.5.1.18	00480;Glutathione metabolism	NA
CUFF.9116	-2.92525	1.01368	31.1161	2.53853e-05	0.00135527	B9GRA6_POPTR	0	Flavin-containing monooxygenase	NP_194601	0	flavin-containing monooxygenase YUCCA8	AT4G28720	YUC8	NA	NA	indole-3-acetate biosynthesis II|indole-3-acetate biosynthesis I
CUFF.29443	-2.09381	3.28004	31.1049	2.54398e-05	0.00135621	A0A061E729_THECC	0	Leucine-rich repeat-containing protein 50	NP_173791	7e-92	uncharacterized protein	AT1G23790	NA	NA	NA	NA
CUFF.23881	-1.83313	4.59629	31.0567	2.56745e-05	0.00136675	B7TZ47_CAMSI	9e-30	Lipoxygenase	NP_566875	3e-24	lipoxygenase 2	AT3G45140	ATLOX2	1.13.11.12	00592;alpha-Linolenic acid metabolism|01100;Metabolic pathways	jasmonic acid biosynthesis|traumatin and (<i>Z</i>)-3-hexen-1-yl acetate biosynthesis
CUFF.41215	-2.37435	3.38023	31.0137	2.58859e-05	0.00137602	A3RID4_CASGL	0	Auxin influx transport protein	NP_177892	0	auxin influx carrier LAX3	AT1G77690	LAX3	NA	04075;Plant hormone signal transduction	NA
CUFF.49777	-2.49706	3.2798	30.9446	2.62294e-05	0.00139227	NA	NA	NA	NA	NA	NA	NA	NA	NA	NA	NA
CUFF.31968	-1.27391	4.82847	30.9313	2.62961e-05	0.00139381	A0A0V0H1Q6_SOLCH	6e-08	Putative ovule protein	NA	NA	NA	NA	NA	NA	NA	NA
CUFF.21432	-1.25237	5.22091	44.0708	2.64757e-05	0.00139605	B9RR75_RICCO	0	Polygalacturonase, putative	NP_189881	0	pectin lyase-like protein	AT3G42950	NA	NA	NA	NA
CUFF.41887	-1.92699	4.54831	30.8929	2.64898e-05	0.00139605	A0A0C5E1V4_CAMSI	8e-171	Invertase 3	NP_974525	4e-150	cytosolic invertase 2	AT4G09510	A/N-InvI	NA	NA	sucrose degradation III (sucrose invertase)
CUFF.420	-1.43401	6.73794	30.907	2.64185e-05	0.00139605	M5XXZ1_PRUPE	0	Phospholipid-transporting ATPase	NP_177038	0	putative phospholipid-transporting ATPase 9	AT1G68710	NA	NA	NA	NA
CUFF.50269	-1.63977	2.73135	30.9084	2.64118e-05	0.00139605	A0A061EZB2_THECC	0	AP2 domain-containing transcription factor	NP_197245	3e-92	AP2-like ethylene-responsive transcription factor BBM	AT5G17430	BBM	NA	NA	NA
CUFF.18525	1.74462	3.22845	30.861	2.66522e-05	0.0014026	A0A072U229_MEDTR	2e-45	Wall-associated receptor kinase carboxy-terminal protein	NP_198642	6e-17	protein kinase family protein	AT5G38260	NA	NA	NA	glycerophosphodiester degradation
CUFF.14093	2.39525	2.93724	30.8135	2.68955e-05	0.00141339	A0A0D5ZDF4_PANGI	0	Glycosyltransferase	NP_567471	4e-152	UDP-glucose:indole-3-acetate beta-D-glucosyltransferase	AT4G15550	IAGLU	NA	NA	abscisic acid glucose ester biosynthesis
CUFF.33760	-1.68403	5.07	30.7781	2.70787e-05	0.00141898	A0A103YNF3_CYNCS	3e-29	Inositol oxygenase	NP_172904	3e-26	inositol oxygenase 1	AT1G14520	MIOX1	1.13.99.1	00053;Ascorbate and aldarate metabolism|00562;Inositol phosphate metabolism	UDP-&alpha;-D-glucuronate biosynthesis (from <i>myo</i>-inositol)
CUFF.43242	-1.39405	6.51305	30.7838	2.70493e-05	0.00141898	A0A0V0HXN7_SOLCH	7e-116	Putative BI1-like protein-like	NP_567466	3e-103	Bax inhibitor-1 like protein	AT4G15470	AtLFG5	NA	NA	NA
CUFF.1139	1.58302	2.63869	30.7453	2.72497e-05	0.00142591	M1AAK9_SOLTU	1e-76	Uncharacterized protein	NP_001190366	1e-45	putative 2-carboxy-D-arabinitol 1-phosphate phosphatase	AT5G22620	NA	NA	NA	NA
CUFF.25241	-1.45267	3.87756	30.7293	2.73336e-05	0.00142828	B9SEM5_RICCO	1e-93	Acyl-protein thioesterase, putative	NP_197506	4e-82	phospholipase/carboxylesterase family protein	AT5G20060	NA	NA	NA	NA
6014_g	-2.18814	2.72842	30.7079	2.74463e-05	0.00143214	B9RA21_RICCO	2e-41	Pentatricopeptide repeat-containing protein, putative	NP_973933	1e-38	nucleotide-diphospho-sugar transferase-like protein	AT1G28695	NA	NA	NA	NA
CUFF.22323	-2.44967	2.46008	30.6853	2.75657e-05	0.00143634	U5GRV4_POPTR	0.0002	Uncharacterized protein	NA	NA	NA	NA	NA	NA	NA	NA
CUFF.25718	2.15964	1.95588	30.6562	2.772e-05	0.00144234	B9T738_RICCO	0	Amino acid transporter, putative	NP_566854	0	putative amino acid transporter	AT3G30390	NA	NA	NA	NA
CUFF.43272	-2.10178	4.15482	30.575	2.81567e-05	0.001463	B9RDZ9_RICCO	1e-119	Protein ABIL1, putative	NP_566067	5e-105	protein ABIL1	AT2G46225	ABIL1	NA	NA	NA
CUFF.1079	-2.38288	5.12403	30.519	2.8462e-05	0.00146647	A0A0B2SN17_GLYSO	4e-95	Abhydrolase domain-containing protein 4	NP_974605	2e-93	lysophosphatidic acid acyltransferase	AT4G24160	NA	NA	NA	triacylglycerol biosynthesis|CDP-diacylglycerol biosynthesis I
CUFF.18370	-1.24231	4.47315	34.8699	2.8376e-05	0.00146647	A0A0V0ICX4_SOLCH	5e-52	Putative CCR4-associated factor 1-like	NP_178193	1e-46	putative CCR4-associated factor 1-like 6	AT1G80780	NA	NA	03018;RNA degradation	NA
CUFF.25846	2.92552	-0.0465133	30.5208	2.84522e-05	0.00146647	A0A061DS86_THECC	3e-33	Thioredoxin superfamily protein	NA	NA	NA	NA	NA	NA	NA	NA
CUFF.32795	1.50064	7.33816	30.5193	2.84603e-05	0.00146647	A0A061E892_THECC	0	ARM repeat superfamily protein isoform 1	NP_173843	0	U-box domain-containing protein 6	AT1G24330	NA	NA	NA	NA
CUFF.44878	-2.07699	3.16594	30.5477	2.83049e-05	0.00146647	A0A061EY85_THECC	5e-96	Calmodulin-binding family protein	NP_191407	2e-79	calmodulin-binding protein-like protein	AT3G58480	NA	NA	NA	NA
CUFF.59937	4.06238	1.0118	30.5203	2.84548e-05	0.00146647	M1DCD7_SOLTU	1e-39	Uncharacterized protein	NP_199569	2e-39	uncharacterized protein	AT5G47580	ASG7	NA	NA	NA
CUFF.11307	1.98076	5.58459	30.4907	2.86179e-05	0.00146675	J7FW91_COFAR	1e-13	4-hydroxycinnamoyl-CoA ligase 3	NP_849844	3e-05	4-coumarate--CoA ligase 3	AT1G65060	4CL3	6.2.1.12	00130;Ubiquinone and other terpenoid-quinone biosynthesis|00360;Phenylalanine metabolism|00940;Phenylpropanoid biosynthesis|01100;Metabolic pathways|01110;Biosynthesis of secondary metabolites	suberin monomers biosynthesis|phenylpropanoid biosynthesis|simple coumarins biosynthesis|flavonoid biosynthesis|umbelliferone biosynthesis
CUFF.18168	3.65263	1.76789	30.4968	2.85842e-05	0.00146675	NA	NA	NA	NA	NA	NA	NA	NA	NA	NA	NA
CUFF.19169	-1.52414	2.95518	35.6969	2.85874e-05	0.00146675	A0A0V0IJE6_SOLCH	3e-59	Putative ovule protein	NP_849528	1e-52	uncharacterized protein	AT4G39860	NA	NA	NA	NA
CUFF.57170	1.93569	1.57177	30.4891	2.86265e-05	0.00146675	A5C9C3_VITVI	6e-11	Putative uncharacterized protein	NP_001154417	6e-06	uncharacterized protein	AT1G51172	NA	NA	NA	NA
CUFF.46509	1.53843	8.82131	30.7805	2.87703e-05	0.00147207	A0A061FND6_THECC	3e-56	AP2 4, putative	NP_177931	2e-51	ethylene-responsive transcription factor RAP2-4	AT1G78080	AtWIND1	NA	NA	NA
CUFF.46366	-3.94065	1.65306	30.4423	2.88866e-05	0.00147598	A0A118K2C9_CYNCS	4e-09	Cupredoxin	NA	NA	NA	NA	NA	NA	NA	NA
CUFF.41616	-2.0872	7.9436	30.3242	2.95537e-05	0.00150381	Q8RVT5_PANGI	2e-50	Acyl-CoA-binding protein	NP_174462	6e-42	acyl-CoA-binding protein 6	AT1G31812	ACBP	NA	NA	NA
CUFF.42044	-3.58334	1.98799	30.3319	2.95095e-05	0.00150381	NA	NA	NA	NA	NA	NA	NA	NA	NA	NA	NA
CUFF.57899	4.58836	1.12683	30.3298	2.95216e-05	0.00150381	NA	NA	NA	NP_564201	0.004	uncharacterized protein	AT1G23710	NA	NA	NA	NA
CUFF.53195	2.99081	2.30419	34.1657	2.9642e-05	0.00150623	NA	NA	NA	NA	NA	NA	NA	NA	NA	NA	NA
CUFF.50273	1.90051	5.90569	30.3016	2.96835e-05	0.00150626	E0CNW7_VITVI	5e-146	Branched-chain-amino-acid aminotransferase	NP_172478	2e-134	branched-chain-amino-acid aminotransferase 2	AT1G10070	ATBCAT-2	2.6.1.42	00280;Valine, leucine and isoleucine degradation|00290;Valine, leucine and isoleucine biosynthesis|00770;Pantothenate and CoA biosynthesis|00966;Glucosinolate biosynthesis|01100;Metabolic pathways|01110;Biosynthesis of secondary metabolites	leucine degradation I|valine degradation I|isoleucine biosynthesis I (from threonine)|valine biosynthesis|leucine biosynthesis|isoleucine degradation I
66583_g	1.68157	3.92591	30.2275	3.01128e-05	0.00152177	NA	NA	NA	NA	NA	NA	NA	NA	NA	NA	NA
CUFF.39354	-1.79835	4.02445	30.2339	3.00756e-05	0.00152177	W9S1D6_9ROSA	7e-56	Xyloglucan galactosyltransferase KATAMARI1-like protein	NP_201028	8e-46	glycosyltransferase 18	AT5G62220	ATGT18	NA	NA	NA
CUFF.55494	-1.44913	3.76149	30.2301	3.00977e-05	0.00152177	W9R5Y8_9ROSA	0	Putative receptor protein kinase TMK1	NP_189017	5e-161	leucine-rich repeat protein kinase-like protein	AT3G23750	BARK1	NA	NA	NA
CUFF.6233	1.2702	4.09023	30.2812	3.02965e-05	0.00152896	A0A061G1S7_THECC	7e-145	CCT motif family protein	NP_568793	3e-85	CCT motif family protein	AT5G53420	NA	NA	NA	NA
CUFF.38414	1.83445	4.89686	30.1416	3.06196e-05	0.00154315	A0A061EAU9_THECC	1e-77	RING membrane-anchor 1, putative isoform 1	NP_192260	4e-47	E3 ubiquitin-protein ligase RMA1	AT4G03510	ATRMA1	NA	NA	NA
CUFF.43526	-1.52786	5.71303	30.1209	3.0743e-05	0.00154726	B9IHM8_POPTR	0	Proline-rich family protein	NP_180245	0	stomatal closure-related actin binding protein1	AT2G26770	SCAB1	NA	NA	NA
CUFF.24034	-1.83527	5.84834	30.1073	3.08242e-05	0.00154923	A0A0X9GJZ6_CAMSI	0	UDP-glycosyltransferase 72B23	NP_192016	4e-152	UDP-glycosyltransferase 72B1	AT4G01070	GT72B1	NA	NA	NA
CUFF.14567	-1.85576	2.63586	30.0867	3.09483e-05	0.00155335	A0A061F4L6_THECC	7e-179	Glycosyltransferase family 61 protein	NP_188446	6e-84	glycosyltransferase family 61 protein	AT3G18180	NA	NA	NA	NA
CUFF.56260	-1.24586	5.44925	34.2155	3.10282e-05	0.00155525	W9QNX4_9ROSA	1e-12	Uncharacterized protein	NP_001117356	2e-11	protein SPIRAL1-like1	AT1G26355	SP1L1	NA	NA	NA
CUFF.5447	-1.59389	6.62946	30.0475	3.11852e-05	0.00155956	W9SBT8_9ROSA	3e-58	Histone H2B	NP_200799	2e-60	histone H2B	AT5G59910	HTB4	NA	NA	NA
CUFF.6529	-2.1889	3.25543	30.0452	3.11989e-05	0.00155956	NA	NA	NA	NA	NA	NA	NA	NA	NA	NA	NA
CUFF.13973	-1.96336	3.62439	30.0377	3.12451e-05	0.00155976	A0A061FWT7_THECC	1e-97	Germin-like protein 18	NP_187619	6e-79	germin-like protein subfamily 3 member 2	AT3G10080	NA	NA	NA	NA
CUFF.33016	-2.50153	1.87651	29.9959	3.15004e-05	0.00157038	B9RYU6_RICCO	4e-58	Valacyclovir hydrolase, putative	NP_194145	2e-33	hydrolase, alpha/beta fold family protein	AT4G24140	NA	NA	NA	NA
CUFF.6735	-1.51607	4.61904	29.9362	3.18695e-05	0.0015845	A0A061DWD7_THECC	0	12-oxophytodienoate reductase 1	NP_177795	0	12-oxophytodienoate reductase 2	AT1G76690	ATOPR2	1.3.1.42	00592;alpha-Linolenic acid metabolism|01100;Metabolic pathways	jasmonic acid biosynthesis
CUFF.7411	1.60262	6.2558	29.9375	3.18617e-05	0.0015845	A0A0V0HKA3_SOLCH	1e-55	Putative ovule protein	NP_197314	5e-31	uncharacterized protein	AT5G18130	NA	NA	NA	NA
CUFF.27185	-1.71909	5.69105	29.9036	3.20729e-05	0.00158955	B9R842_RICCO	0	Abhydrolase domain containing, putative	NP_194147	0	lysophosphatidic acid acyltransferase	AT4G24160	NA	NA	NA	triacylglycerol biosynthesis|CDP-diacylglycerol biosynthesis I
CUFF.27706	-1.429	4.09416	29.8969	3.21151e-05	0.00158955	A0A061GFP8_THECC	0	Binding,calmodulin binding, putative isoform 1	NP_193913	0	binding / calmodulin binding protein	AT4G21820	NA	NA	NA	NA
CUFF.2863	3.22577	6.23325	29.8997	3.20973e-05	0.00158955	A0A061E321_THECC	7e-09	SNF2 domain-containing protein / helicase domain-containing protein / zinc finger protein-related isoform 3	NP_564568	4e-09	SNF2 and helicase domain-containing protein	AT1G50410	NA	NA	NA	NA
CUFF.38458	-1.68276	3.39945	29.8924	3.21435e-05	0.00158955	A0A0V0HCI5_SOLCH	0.0001	Putative tRNA(Adenine(34)) deaminase, chloroplastic-like	NP_198157	0.001	Cytidine/deoxycytidylate deaminase family protein	AT5G28050	GSDA	NA	NA	guanosine nucleotides degradation II
CUFF.59978	-1.69674	3.20533	29.8838	3.21972e-05	0.00159008	A0A0V0IF96_SOLCH	2e-161	Putative heterogeneous nuclear ribonucleoprotein U-like protein 1-like	NA	NA	NA	NA	NA	NA	NA	NA
CUFF.1149	1.94845	2.93079	29.838	3.2487e-05	0.00160224	A0A061G6I4_THECC	9e-24	Uncharacterized protein	NP_194119	3e-07	uncharacterized protein	AT4G23880	NA	NA	NA	NA
CUFF.26395	-2.02624	5.41796	29.783	3.28387e-05	0.00161527	A0A0B2QCE2_GLYSO	1e-100	Protein IQ-DOMAIN 1	NP_180946	3e-71	IQ-domain 9 protein	AT2G33990	iqd9	NA	NA	NA
CUFF.44286	2.02234	2.09211	29.7862	3.28182e-05	0.00161527	NA	NA	NA	NA	NA	NA	NA	NA	NA	NA	NA
CUFF.45444	-1.3105	4.86997	29.7706	3.29186e-05	0.00161705	A0A061EHI7_THECC	0	Glycosyl hydrolase family 81 protein	NP_197091	0	glycosyl hydrolase family 81 protein	AT5G15870	NA	NA	NA	NA
CUFF.4525	-2.02059	3.53732	29.7476	3.30676e-05	0.0016222	E6NU40_JATCU	5e-79	Uncharacterized protein	NP_197129	2e-72	uncharacterized protein	AT5G16250	NA	NA	NA	NA
CUFF.35149	1.67163	6.29728	29.7171	3.32657e-05	0.00162975	A0A0A7NP26_CAMSI	1e-118	3-dehydroquinate dehydratase/shikimate dehydrogenase 1	NA	NA	NA	NA	NA	NA	NA	NA
CUFF.17110	-1.26436	4.46057	29.6844	3.34797e-05	0.00163589	A0A0V0ITA4_SOLCH	0	Putative U-box domain-containing 43-like	NP_195689	3e-169	uncharacterized protein	AT4G39790	NA	NA	NA	NA
CUFF.8448	-2.21289	3.18059	29.6886	3.34522e-05	0.00163589	A0A078C077_BRANA	2e-06	BnaC03g04550D protein	NP_568465	4e-07	endomembrane family protein 70	AT5G25100	NA	NA	NA	NA
30154_g	-2.81185	2.54698	29.66	3.36404e-05	0.0016394	B9RYN4_RICCO	3e-44	Transferase, putative	NP_194130	1e-28	cellulose synthase-like protein G3	AT4G23990	ATCSLG3	NA	NA	cellulose biosynthesis
CUFF.48637	-1.80574	4.43052	29.6661	3.36e-05	0.0016394	A0A061GT17_THECC	5e-157	Calmodulin binding protein, putative	NP_187969	1e-155	calmodulin-binding family protein	AT3G13600	NA	NA	NA	NA
CUFF.23318	-2.09997	3.97415	29.6417	3.37618e-05	0.00164315	K4BEJ6_SOLLC	1e-122	Reticulon-like protein	NP_566065	2e-103	reticulon-like protein B5	AT2G46170	NA	NA	NA	NA
CUFF.22454	-2.19192	5.82902	29.6184	3.3917e-05	0.00164853	A0A0B2S281_GLYSO	0	Putative membrane protein	NP_564009	0	ubiquitin-specific protease family C19-related protein	AT1G16860	NA	NA	NA	NA
CUFF.58456	1.49519	3.82442	29.6071	3.3992e-05	0.00165	Q69NI4_ORYSJ	0.004	Putative nodule inception protein	NA	NA	NA	NA	NA	NA	NA	NA
CUFF.7828	-1.6178	6.03828	29.5758	3.42023e-05	0.00165803	A0A068V2N8_COFCA	2e-148	Uncharacterized protein	NP_188144	5e-136	putative protein phosphatase 2C 39	AT3G15260	NA	NA	NA	NA
gene.g8640.t1	2.70045	2.48883	29.553	3.43561e-05	0.00166329	A0A067ESW6_CITSI	3e-11	Uncharacterized protein	NP_001154417	0.0006	uncharacterized protein	AT1G51172	NA	NA	NA	NA
CUFF.24834	-2.03915	5.75157	29.4612	3.49834e-05	0.00169144	A0A061G4H4_THECC	0	S-adenosyl-L-methionine-dependent methyltransferases superfamily protein	NP_193537	0	putative methyltransferase PMT14	AT4G18030	NA	NA	NA	NA
CUFF.18972	1.26262	4.31803	34.1766	3.5603e-05	0.00170354	B9RP53_RICCO	1e-116	Xenotropic and polytropic murine leukemia virus receptor ids-4, putative	NP_180234	6e-96	SPX domain-containing protein 2	AT2G26660	ATSPX2	NA	NA	NA
CUFF.21153	3.75673	3.16618	29.4086	3.53483e-05	0.00170354	B9R7G7_RICCO	3e-26	Patatin	NP_195422	2e-20	PATATIN-like protein 4	AT4G37050	AtPLAIVC	NA	NA	NA
CUFF.2782	-2.37662	2.29123	29.4032	3.53857e-05	0.00170354	B9IGS7_POPTR	2e-65	Zinc finger family protein	NP_196147	4e-51	defective in anther dehiscence1-activating factor	AT5G05280	DAF	NA	NA	NA
CUFF.30303	-2.75431	1.54967	29.3843	3.55186e-05	0.00170354	A0A061GNE0_THECC	2e-54	NTF2-like	NP_001154326	1e-47	nuclear transport factor 2-like protein	AT1G11570	NTL	NA	NA	NA
CUFF.46999	2.86609	1.80027	29.3784	3.55599e-05	0.00170354	NA	NA	NA	NA	NA	NA	NA	NA	NA	NA	NA
CUFF.5082	-2.83661	3.71859	29.3883	3.54903e-05	0.00170354	A0A061FRD8_THECC	2e-37	Zinc induced facilitator-like 1 isoform 2	NP_001031877	7e-34	zinc induced facilitator-like 1 protein	AT5G13750	ZIFL1	NA	NA	NA
CUFF.51603	-1.54288	4.04401	29.3936	3.54532e-05	0.00170354	Q8H6L8_GOSHI	8e-143	Alpha-tubulin 4	NP_849388	8e-145	tubulin alpha-6 chain	AT4G14960	TUA6	NA	04145;Phagosome	NA
CUFF.641	-2.67853	6.72572	29.4117	3.53269e-05	0.00170354	B9HVC5_POPTR	5e-62	Bet 5 1 allergen family protein	NP_173813	4e-53	MLP-like protein 423	AT1G24020	MLP423	NA	NA	NA
CUFF.17572	-1.73359	3.76699	29.3393	3.5836e-05	0.00171247	A9PAW3_POPTR	2e-48	Uncharacterized protein	NP_566294	0.001	uncharacterized protein	AT3G06840	NA	NA	NA	NA
15848_g	1.4386	3.73541	29.2974	3.61339e-05	0.00171912	NA	NA	NA	NA	NA	NA	NA	NA	NA	NA	NA
CUFF.21950	-2.10778	4.6526	29.2897	3.61893e-05	0.00171912	A0A023PJX3_LONJA	2e-42	CYP76A26-like protein	NP_191663	2e-29	cytochrome P450, family 76, subfamily C, polypeptide 7	AT3G61040	CYP76C7	NA	NA	NA
CUFF.4504	-2.2906	2.115	29.287	3.62083e-05	0.00171912	A0A078IKG8_BRANA	2e-09	BnaC05g25270D protein	NP_564378	0.001	uncharacterized protein	AT1G31335	NA	NA	NA	NA
CUFF.50121	2.32686	2.76798	29.3128	3.60243e-05	0.00171912	B9ICE8_POPTR	1e-13	Ankyrin repeat family protein	NP_192257	5e-10	Ankyrin repeat family protein	AT4G03480	NA	NA	NA	NA
CUFF.50957	3.85005	6.692	29.2921	3.61721e-05	0.00171912	A0A068L534_9ERIC	2e-81	Pathogenesis-related protein 3	NP_566426	2e-54	basic chitinase B	AT3G12500	ATHCHIB	3.2.1.14	00520;Amino sugar and nucleotide sugar metabolism	chitin degradation II
CUFF.27619	1.54117	5.74143	29.2766	3.62833e-05	0.00172047	B9SKS0_RICCO	5e-107	DNA binding protein, putative	NP_568344	5e-48	myb family transcription factor RVE1	AT5G17300	RVE1	NA	NA	NA
CUFF.32665	-1.34907	5.75178	29.2647	3.63686e-05	0.0017223	A0A061EPY7_THECC	0	Importin beta-1, putative isoform 1	NP_001154598	0	armadillo/beta-catenin-like repeat-containing protein	AT3G08947	NA	NA	NA	NA
51233_g	-1.90949	4.82199	29.2462	3.65021e-05	0.00172641	V4TVU6_9ROSI	3e-134	Sulfotransferase	NP_173294	3e-90	sulfotransferase 17	AT1G18590	ATSOT17	NA	00966;Glucosinolate biosynthesis|01110;Biosynthesis of secondary metabolites	glucosinolate biosynthesis from dihomomethionine|glucosinolate biosynthesis from trihomomethionine|glucosinolate biosynthesis from tetrahomomethionine|glucosinolate biosynthesis from hexahomomethionine|glucosinolate biosynthesis from pentahomomethionine|glucosinolate biosynthesis from homomethionine|glucosinolate biosynthesis from tryptophan|glucosinolate biosynthesis from phenylalanine
CUFF.49999	1.9914	2.02519	29.222	3.66777e-05	0.00173249	A0A0B2QE43_GLYSO	1e-145	G-type lectin S-receptor-like serine/threonine-protein kinase	NP_193716	7e-109	Class V chitinase	AT4G19810	ChiC	3.2.1.14	00520;Amino sugar and nucleotide sugar metabolism	chitin degradation II
CUFF.225	-2.62782	3.37192	29.1536	3.71792e-05	0.00175394	F6HPZ0_VITVI	5e-80	Potassium transporter	NP_567404	7e-45	potassium transporter 5	AT4G13420	ATHAK5	NA	NA	NA
CUFF.54877	-1.87707	3.6614	29.1313	3.73445e-05	0.00175948	A0A0B2RQ63_GLYSO	3e-129	Adenylate kinase B	NP_201145	7e-121	adenylate kinase 1	AT5G63400	ADK1	2.7.4.3	00230;Purine metabolism|01100;Metabolic pathways|01110;Biosynthesis of secondary metabolites	adenosine ribonucleotides <i>de novo</i> biosynthesis
CUFF.17380	-1.37385	3.31398	37.2318	3.75492e-05	0.00176462	A0A0V0IFC7_SOLCH	2e-64	Putative core-2/I-branching beta-1,6-N-acetylglucosaminyltransferase family protein-like	NP_001154280	9e-60	core-2/I-branching beta-1,6-N-acetylglucosaminyltransferase family protein	AT4G31350	NA	NA	NA	NA
CUFF.5500	1.39078	3.55603	29.1056	3.75354e-05	0.00176462	A0A061EEF4_THECC	5e-123	Phototropic-responsive NPH3 family protein	NP_176957	4e-109	phototropic-responsive NPH3 family protein	AT1G67900	NA	NA	NA	NA
CUFF.12318	-2.50311	3.80993	29.0688	3.78115e-05	0.00176643	A0A124SBM4_CYNCS	4e-130	Trehalose 6-phosphate phosphatase	NP_177932	3e-107	trehalose-6-phosphate phosphatase	AT1G78090	ATTPPB	NA	NA	trehalose biosynthesis I
CUFF.17272	-1.57457	6.42774	29.054	3.79228e-05	0.00176643	A0A067K8R9_JATCU	0	Malic enzyme	NP_191966	0	NAD-dependent malic enzyme 2	AT4G00570	NAD-ME2	1.1.1.39	00620;Pyruvate metabolism|00710;Carbon fixation in photosynthetic organisms|01100;Metabolic pathways	TCA cycle variation V (plant)|gluconeogenesis I
CUFF.4055	2.58606	3.39291	29.0854	3.76868e-05	0.00176643	NA	NA	NA	NA	NA	NA	NA	NA	NA	NA	NA
CUFF.46118	-1.33064	3.80452	37.5181	3.79075e-05	0.00176643	A0A077D7R3_9ERIC	2e-94	Aldehyde dehydrogenase	NP_566749	1e-77	aldehyde dehydrogenase 2C4	AT3G24503	ALDH1A	1.2.1.68	00940;Phenylpropanoid biosynthesis	benzoate biosynthesis II (CoA-independent, non-&beta;-oxidative)|benzoate biosynthesis III (CoA-dependent, non-&beta;-oxidative)|ethanol degradation II|alkane oxidation|fatty acid &alpha;-oxidation I|ferulate and sinapate biosynthesis
CUFF.557	1.41404	4.02805	29.0545	3.79187e-05	0.00176643	B9ILB3_POPTR	0	NBS-LRR resistance gene-like protein ARGH35	NP_187360	1e-135	disease resistance protein RPM1	AT3G07040	RPM1	NA	04626;Plant-pathogen interaction	NA
CUFF.8632	-1.68176	3.50514	29.0877	3.7669e-05	0.00176643	A0A0V0HP34_SOLCH	3e-27	Putative pleckstrin homology domain-containing family A member 8-like	NP_565766	6e-23	glycolipid transfer protein 1	AT2G33470	ATGLTP1	NA	NA	NA
gene.g20219.t1	1.72522	5.55223	29.0696	3.78055e-05	0.00176643	Q9FUG0_DAUCA	2e-18	Lea1P	NP_175678	2e-13	Late embryogenesis abundant protein (LEA) family protein	AT1G52690	LEA7	NA	NA	NA
CUFF.55724	2.14838	2.26482	29.0236	3.81531e-05	0.00177491	A5BQI1_VITVI	8e-118	Putative uncharacterized protein	NP_192357	3e-84	uncharacterized protein	AT4G04480	NA	NA	NA	NA
CUFF.15901	-1.86274	4.27198	29.0165	3.82067e-05	0.00177517	A0A0V0HEU0_SOLCH	7e-42	Putative transmembrane protein-like	NP_197458	3e-42	uncharacterized protein	AT5G19570	NA	NA	NA	NA
CUFF.42040	-1.82006	3.47205	28.9998	3.8334e-05	0.00177884	F6I068_VITVI	0	Cytosine-specific methyltransferase	NP_193637	3e-163	chromomethylase 2	AT4G19020	CMT2	2.1.1.37	00270;Cysteine and methionine metabolism|01100;Metabolic pathways	NA
CUFF.32878	2.74855	4.00373	28.9835	3.84592e-05	0.00178017	A0A022S1K2_ERYGU	3e-140	Uncharacterized protein	NP_179959	3e-87	uncharacterized protein	AT2G23790	NA	NA	NA	NA
CUFF.6455	1.37138	3.61432	28.9862	3.84381e-05	0.00178017	B9T0T4_RICCO	8e-60	60S ribosomal protein L34, putative	NP_566133	7e-49	ribosomal protein L34e superfamily protein	AT3G01170	NA	NA	NA	NA
CUFF.8280	-2.47462	4.33372	28.9488	3.87265e-05	0.0017903	A0A061FD69_THECC	0	Endoglucanase	NP_177697	0	glycosyl hydrolase 9B7	AT1G75680	AtGH9B7	NA	NA	NA
CUFF.7136	-2.18194	2.28309	28.9157	3.89824e-05	0.00179987	A0A061GK60_THECC	6e-63	Phospholipid-transporting ATPase	NP_173193	3e-46	ATPase E1-E2 type family protein / haloacid dehalogenase-like hydrolase family protein	AT1G17500	NA	NA	NA	NA
CUFF.40026	-2.19134	2.34835	28.8985	3.91167e-05	0.00180382	A0A103YLW4_CYNCS	1e-33	Uncharacterized protein	NP_190584	7e-21	uncharacterized protein	AT3G50150	NA	NA	NA	NA
CUFF.23956	-1.63726	5.88064	28.8779	3.9278e-05	0.001809	A0A0V0IXG3_SOLCH	0	Putative [Protein-PII] uridylyltransferase-like	NP_175687	0	uncharacterized protein	AT1G52780	NA	NA	NA	NA
CUFF.58481	1.81028	2.78595	28.8708	3.93343e-05	0.00180933	NA	NA	NA	NA	NA	NA	NA	NA	NA	NA	NA
CUFF.1078	-2.26625	4.333	28.8016	3.98823e-05	0.00182997	A0A103XBE2_CYNCS	5e-06	Alpha/beta hydrolase fold-1	NP_974605	0.0009	lysophosphatidic acid acyltransferase	AT4G24160	NA	NA	NA	triacylglycerol biosynthesis|CDP-diacylglycerol biosynthesis I
CUFF.32102	1.8276	4.08662	28.806	3.98468e-05	0.00182997	A0A0V0HV96_SOLCH	4e-65	Putative strigolactone esterase DAD2-like	NP_566220	2e-58	putative strigolactone esterase D14	AT3G03990	NA	NA	NA	NA
CUFF.31459	3.01514	0.241541	28.7926	3.9954e-05	0.00183098	A0A078DME7_BRANA	4e-27	BnaA08g18620D protein	NP_567266	3e-24	RNA-directed DNA polymerase (reverse transcriptase)-related family protein	AT4G04650	NA	NA	NA	NA
CUFF.16149	2.60881	1.12977	28.7642	4.01823e-05	0.00183688	A0A067KZH5_JATCU	5e-44	Uncharacterized protein	NA	NA	NA	NA	NA	NA	NA	NA
CUFF.28544	-2.37275	1.8484	28.7681	4.01505e-05	0.00183688	W9SYS2_9ROSA	9e-49	Nitrate excretion transporter 1	NP_190151	4e-43	nitrate excretion transporter1	AT3G45650	AtNPF2.7	NA	NA	NA
CUFF.18173	-2.07501	2.46737	28.7262	4.04888e-05	0.00184337	A0A061DRE4_THECC	3e-61	Uncharacterized protein	NP_182258	9e-40	uncharacterized protein	AT2G47360	NA	NA	NA	NA
CUFF.28833	-1.65216	5.8514	28.7219	4.0524e-05	0.00184337	A0A061E698_THECC	1e-128	Nsp-interacting kinase 3 isoform 1	NP_176279	1e-95	NSP-interacting kinase 3	AT1G60800	AtNIK3	NA	NA	NA
CUFF.29410	-2.6066	2.81971	28.7261	4.04902e-05	0.00184337	A0A0B0P9P4_GOSAR	4e-128	Expansin-A1	NP_173446	4e-114	expansin-A11	AT1G20190	ATEXP11	NA	NA	NA
CUFF.34369	-1.72535	5.56786	28.7298	4.04595e-05	0.00184337	A0A0V0I446_SOLCH	0	Putative fasciclin-like arabinogalactan protein 1-like	NA	NA	NA	NA	NA	NA	NA	NA
CUFF.11778	1.54384	5.65324	28.6877	4.08032e-05	0.0018515	A0A061GHE4_THECC	3e-16	Glutamine dumper 4, putative	NP_680451	5e-14	glutamine dumper 3	AT5G57685	ATGDU3	NA	NA	NA
CUFF.18744	-1.82612	4.22104	28.6927	4.0762e-05	0.0018515	S4SKE2_ACTCH	5e-122	Fructokinase	NP_191507	2e-119	probable fructokinase-4	AT3G59480	NA	2.7.1.4	00051;Fructose and mannose metabolism|00500;Starch and sucrose metabolism|00520;Amino sugar and nucleotide sugar metabolism|01100;Metabolic pathways	sucrose degradation II (sucrose synthase)|D-sorbitol degradation I|sucrose degradation III (sucrose invertase)
CUFF.19328	-1.48117	3.74954	28.6779	4.0883e-05	0.00185284	M1D202_SOLTU	0	DNA helicase	NP_179236	0	minichromosome maintenance protein 4	AT2G16440	MCM4	NA	03030;DNA replication	NA
CUFF.42945	2.33424	1.50477	28.6656	4.09843e-05	0.00185515	NA	NA	NA	NA	NA	NA	NA	NA	NA	NA	NA
CUFF.11520	-1.96738	5.64884	28.6455	4.115e-05	0.00186037	A0A061EX62_THECC	0	Nucleolar protein gar2-related isoform 1	NP_181761	3e-177	nucleolar protein gar2-like protein	AT2G42320	NA	NA	NA	NA
CUFF.12986	3.78332	1.49299	28.6165	4.13904e-05	0.00186439	NA	NA	NA	NA	NA	NA	NA	NA	NA	NA	NA
CUFF.32607	-1.64441	3.27026	28.6215	4.13488e-05	0.00186439	W9R5Y8_9ROSA	0	Putative receptor protein kinase TMK1	NP_189017	0	leucine-rich repeat protein kinase-like protein	AT3G23750	BARK1	NA	NA	NA
CUFF.33592	-3.41758	1.54269	28.6251	4.13191e-05	0.00186439	B6CG45_SOLPN	2e-31	Transcription factor style2.1	NP_849712	4e-29	basic helix-loop-helix protein KIDARI	AT1G26945	KDR	NA	NA	NA
CUFF.12859	-3.43201	2.55251	28.6028	4.15048e-05	0.00186726	A0A061GQ46_THECC	4e-51	STS14 protein, putative	NP_194875	7e-49	putative pathogenesis-related protein	AT4G31470	NA	NA	NA	NA
CUFF.12853	-1.37701	3.87753	28.5729	4.17551e-05	0.00187167	A0A061F7Y8_THECC	2e-122	Trichome birefringence-like 41	NP_974314	6e-116	protein trichome birefringence-like 41	AT3G14850	TBL41	NA	NA	NA
CUFF.35157	-2.49588	5.53292	28.5784	4.17086e-05	0.00187167	A0A151RXD4_CAJCA	6e-111	GDSL esterase/lipase At1g74460 family	NA	NA	NA	NA	NA	NA	NA	NA
gene.g583.t1	-3.05354	2.73007	28.5766	4.17239e-05	0.00187167	A0A061FD66_THECC	4e-122	Cytochrome P450 82A3, putative isoform 2	NP_194923	1e-100	cytochrome P450, family 82, subfamily C, polypeptide 3	AT4G31950	CYP82C3	NA	NA	NA
CUFF.8065	-2.62421	1.81462	28.5504	4.19441e-05	0.00187786	B9RQR6_RICCO	3e-76	Calmodulin binding protein, putative	NP_180187	1e-38	IQ-domain 6 protein	AT2G26180	IQD6	NA	NA	NA
CUFF.31892	-2.03836	3.34816	28.5305	4.21132e-05	0.00188315	A0A067KNC8_JATCU	0	Uncharacterized protein	NP_194660	3e-156	uncharacterized protein	AT4G29310	NA	NA	NA	NA
CUFF.15174	-2.22469	2.70757	28.5075	4.23085e-05	0.00188503	A0A124SDY2_CYNCS	5e-05	Retrieval of early ER protein Rer1	NP_680381	0.0002	uncharacterized protein	AT5G42785	NA	NA	NA	NA
CUFF.2391	-1.28134	4.47519	28.5099	4.22882e-05	0.00188503	A0A061DWT9_THECC	5e-48	2-oxoglutarate and Fe(II)-dependent oxygenase superfamily protein, putative	NP_197841	5e-33	putative 2OG-Fe(II) oxygenase	AT5G24530	DMR6	NA	NA	flavonoid biosynthesis|leucopelargonidin and leucocyanidin biosynthesis|flavonoid biosynthesis (in equisetum)|leucodelphinidin biosynthesis
CUFF.43592	-2.5921	4.30635	28.5142	4.22511e-05	0.00188503	A0A023SHF8_EUCUL	1e-78	Chitodextrinase	NP_172076	1e-73	chitinase-like protein 1	AT1G05850	ATCTL1	NA	NA	NA
CUFF.1904	-2.45216	5.55294	28.5014	4.23606e-05	0.00188507	A0A061GX17_THECC	0	Zinc finger family protein	NP_200879	0	C3H4 type zinc finger protein	AT5G60710	NA	NA	NA	NA
gene.g26192.t1	-1.25853	4.08707	28.6636	4.25776e-05	0.00189244	A0A061GN77_THECC	3e-42	RING/U-box superfamily protein	NP_565376	6e-22	RING/U-box domain-containing protein	AT2G15580	NA	NA	NA	NA
CUFF.27880	2.01634	1.80273	30.7973	4.28046e-05	0.00189824	A9XI05_NICAL	1e-37	Class S F-box protein	NP_192993	9e-18	F-box protein CPR30	AT4G12560	CPR1	NA	NA	NA
CUFF.33688	1.54513	3.24072	28.4489	4.28109e-05	0.00189824	A0A061DS63_THECC	2e-117	Flavin monooxygenase-like protein	NP_175321	4e-97	flavin-containing monooxygenase YUCCA10	AT1G48910	YUC10	NA	NA	indole-3-acetate biosynthesis II|indole-3-acetate biosynthesis I
CUFF.27628	-1.80519	8.12652	28.4405	4.28836e-05	0.00189918	F6HB61_VITVI	0	Cellulose synthase	NP_196136	0	cellulose synthase A catalytic subunit 3	AT5G05170	ATCESA3	NA	NA	cellulose biosynthesis
CUFF.720	-1.5082	3.59814	28.4233	4.30332e-05	0.00190352	L7V343_REHGL	0	3-ketoacyl-CoA thiolase 1	NP_180873	0	3-ketoacyl-CoA thiolase 2	AT2G33150	KAT2	2.3.1.16	00071;Fatty acid degradation|00280;Valine, leucine and isoleucine degradation|01040;Biosynthesis of unsaturated fatty acids|01100;Metabolic pathways|01110;Biosynthesis of secondary metabolites|04146;Peroxisome	fatty acid &beta;-oxidation II (peroxisome)|jasmonic acid biosynthesis
CUFF.15329	-1.21964	5.50331	40.3252	4.32227e-05	0.00190565	A0A061E4J8_THECC	0	AFR, putative	NP_176915	4e-169	F-box/kelch-repeat protein	AT1G67480	NA	NA	NA	NA
CUFF.29927	1.43948	6.46278	28.4071	4.31738e-05	0.00190565	A0A061EUI8_THECC	3e-176	BEL1-like homeodomain protein 1 isoform 1	NP_181138	1e-115	BEL1-like homeodomain 1	AT2G35940	BLH1	NA	NA	NA
CUFF.35274	-1.51338	3.6792	28.4	4.32362e-05	0.00190565	A0A0M3LS50_9ASTR	5e-35	PGK	NA	NA	NA	NA	NA	NA	NA	NA
CUFF.54561	2.60215	3.50644	28.3776	4.3432e-05	0.00191199	K4CMS8_SOLLC	2e-40	Non-specific serine/threonine protein kinase	NP_197548	1e-25	LRR receptor-like serine/threonine-protein kinase EFR	AT5G20480	EFR	2.7.11.1	04626;Plant-pathogen interaction	NA
CUFF.60547	-2.72896	4.95849	28.3561	4.36208e-05	0.00191801	A0A061EE90_THECC	0	ABC transporter family protein isoform 2	NP_189475	0	ABC transporter B family member 15	AT3G28345	ABCB15	NA	NA	NA
CUFF.1916	1.72761	3.13838	28.33	4.38522e-05	0.00192589	D7SL01_VITVI	9e-126	Cytokinin riboside 5'-monophosphate phosphoribohydrolase	NP_565668	1e-121	cytokinin riboside 5'-monophosphate phosphoribohydrolase LOG1	AT2G28305	ATLOG1	NA	NA	NA
CUFF.12030	-2.18369	1.91763	28.3085	4.4043e-05	0.00192739	U5FR95_POPTR	0	C2 domain-containing family protein	NP_187018	0	C2 and plant phosphoribosyltransferase domain-containing protein	AT3G03680	NA	NA	NA	NA
CUFF.53466	-4.21704	2.04222	28.3124	4.40082e-05	0.00192739	A0A067F4P3_CITSI	1e-51	WAT1-related protein	NP_194771	1e-44	nodulin MtN21-like transporter family protein	AT4G30420	UMAMIT34	NA	NA	NA
CUFF.59382	2.86593	5.6429	28.3135	4.39981e-05	0.00192739	T2FGN1_VACCO	2e-27	DHN	NP_190667	0.0008	dehydrin xero 1	AT3G50980	XERO1	NA	NA	NA
CUFF.25245	-2.22334	3.79527	28.29	4.42079e-05	0.00193232	A0A061GNG5_THECC	2e-149	Cytochrome P450	NP_180239	1e-137	cytochrome P450 734A1	AT2G26710	BAS1	NA	NA	brassinosteroids inactivation
CUFF.50696	2.6462	2.56467	28.2649	4.44339e-05	0.0019399	A0A0B2S6H8_GLYSO	1e-97	Amino acid permease 2	NP_177862	2e-84	amino acid permease 3	AT1G77380	AAP3	NA	NA	NA
CUFF.29989	-2.29558	4.44997	28.239	4.46672e-05	0.00194778	B9S764_RICCO	0	ATP binding protein, putative	NP_188535	0	phragmoplast orienting kinesin 2	AT3G19050	POK2	NA	NA	NA
6060_g	-2.82504	1.94398	28.2328	4.47235e-05	0.00194793	A0A0V0I0E9_SOLCH	2e-20	Putative transcription factor RF2b-like	NP_172170	2e-10	basic leucine-zipper 52	AT1G06850	AtbZIP52	NA	NA	NA
gene.g23504.t1	1.8492	4.16482	28.1939	4.5078e-05	0.00196105	A0A068J5Q3_PANGI	0	Glycosyltransferase	NP_173656	1e-97	UDP-glycosyltransferase 85A1	AT1G22400	ATUGT85A1	NA	00908;Zeatin biosynthesis	cytokinin-<i>O</i>-glucosides biosynthesis
CUFF.41285	-1.62753	2.65927	28.1694	4.53021e-05	0.00196848	D7LI35_ARALL	2e-49	Polychome, UV-B-insensitive 4	NP_181755	1e-52	protein POLYCHOME	AT2G42260	PYM	NA	NA	NA
60500_g	-2.69771	2.80281	28.0984	4.59605e-05	0.00199006	A0A078IFE3_BRANA	5e-22	BnaCnng06690D protein	NP_189372	2e-24	histone H3	AT3G27360	H3.1	NA	NA	NA
CUFF.19221	-1.21888	4.33197	40.1239	4.59541e-05	0.00199006	F6HLQ7_VITVI	0	Condensin complex subunit 1	NP_001190114	0	putative condensin complex protein Cap-D2	AT3G57060	NA	NA	NA	NA
CUFF.29739	-2.03604	7.55544	28.1035	4.59133e-05	0.00199006	Q2WFL0_9ASTR	3e-167	Caffeoyl-CoA-O-methyltransferase	NP_195131	4e-164	putative caffeoyl-CoA O-methyltransferase	AT4G34050	CCoAOMT1	2.1.1.104	00360;Phenylalanine metabolism|00940;Phenylpropanoid biosynthesis|00941;Flavonoid biosynthesis|00945;Stilbenoid, diarylheptanoid and gingerol biosynthesis|01100;Metabolic pathways|01110;Biosynthesis of secondary metabolites	suberin monomers biosynthesis|phenylpropanoid biosynthesis|scopoletin biosynthesis|chlorogenic acid biosynthesis I
CUFF.30709	-1.29144	4.3224	28.0784	4.61482e-05	0.00199584	A0A067DZY3_CITSI	6e-40	Uncharacterized protein	NP_196519	2e-34	Cox19-like CHCH family protein	AT5G09570	NA	NA	NA	NA
CUFF.25172	-2.08047	6.76402	28.0399	4.65112e-05	0.00200684	B9RS14_RICCO	0	Serine-threonine protein kinase, plant-type, putative	NP_197965	0	protein kinase family protein with leucine-rich repeat domain	AT5G25930	NA	NA	NA	NA
CUFF.37305	-1.74157	3.76765	28.0433	4.64784e-05	0.00200684	B9RDZ0_RICCO	0	ATRAD3, putative	NP_192033	0	putative methyltransferase	AT4G01240	NA	NA	NA	NA
CUFF.24449	-1.35771	3.89598	28.0269	4.66341e-05	0.00200979	M4QW33_9ERIC	2e-172	RNA polymerase II accessory factor	NP_188898	1e-147	protein PLANT HOMOLOGOUS TO PARAFIBROMIN	AT3G22590	CDC73	NA	NA	NA
CUFF.19523	-1.86897	4.15439	27.9962	4.69267e-05	0.00202004	A0A103XYC2_CYNCS	7e-56	Histone H2A	NP_175517	3e-59	histone H2A 10	AT1G51060	HTA10	NA	NA	NA
CUFF.5239	-1.54444	4.68731	27.9787	4.70945e-05	0.0020249	B9S062_RICCO	0	Serine/threonine-protein kinase PBS1, putative	NP_178080	6e-164	putative serine/threonine kinase	AT1G79620	NA	NA	NA	NA
CUFF.33785	-1.74336	4.97446	27.9717	4.71621e-05	0.00202544	A0A068U2D0_COFCA	0	Sulfotransferase	NP_190631	9e-156	P-loop containing nucleoside triphosphate hydrolases superfamily protein	AT3G50620	NA	NA	NA	NA
CUFF.48561	-1.9839	5.60548	27.9562	4.73108e-05	0.00202947	A0A151T4T6_CAJCA	2e-06	UPF0481 protein At3g47200 family	NP_191606	2e-07	uncharacterized protein	AT3G60470	NA	NA	NA	NA
CUFF.45413	-1.66406	5.26619	27.9499	4.73716e-05	0.00202972	A0A0A0LBW6_CUCSA	0	D-3-phosphoglycerate dehydrogenase	NP_195146	0	D-3-phosphoglycerate dehydrogenase	AT4G34200	EDA9	1.1.1.95	00260;Glycine, serine and threonine metabolism|01100;Metabolic pathways	serine biosynthesis
CUFF.27621	-3.71164	1.20838	27.944	4.74284e-05	0.00202979	A0A061EFH9_THECC	0	AMP-dependent synthetase and ligase family protein	NP_176786	0	butyrate--CoA ligase AAE11	AT1G66120	AAE11	NA	NA	sporopollenin precursor biosynthesis|fatty acid &beta;-oxidation II (peroxisome)|phosphatidylcholine acyl editing|jasmonic acid biosynthesis|&beta;-alanine biosynthesis II|fatty acid activation
CUFF.28541	-3.01303	1.65536	27.8876	4.79779e-05	0.00205093	A0A061GUQ2_THECC	8e-20	Nitrate excretion transporter1, putative	NP_190154	1e-16	putative nitrate excretion transporter 3	AT3G45680	NA	NA	NA	NA
CUFF.21526	3.47981	8.35974	27.8751	4.81013e-05	0.00205145	W9R6G8_9ROSA	0	Beta-D-xylosidase 1	NP_199747	0	bifunctional {beta}-D-xylosidase/{alpha}-L-arabinofuranosidase	AT5G49360	ATBXL1	NA	NA	NA
CUFF.49178	4.31456	6.05485	27.8794	4.80591e-05	0.00205145	Q9FT03_COFAR	4e-57	(1-4)-beta-mannan endohydrolase	NP_187701	3e-43	putative mannan endo-1,4-beta-mannosidase 4	AT3G10900	NA	NA	NA	NA
CUFF.15689	2.53969	2.17291	27.7974	4.88716e-05	0.0020819	NA	NA	NA	NA	NA	NA	NA	NA	NA	NA	NA
CUFF.19016	-2.3696	1.84746	27.7801	4.90452e-05	0.00208448	K4C1C3_SOLLC	9e-21	Flavin-containing monooxygenase	NP_564797	7e-16	flavin-containing monooxygenase FMO GS-OX4	AT1G62570	FMO	NA	NA	glucosinolate biosynthesis from dihomomethionine|glucosinolate biosynthesis from trihomomethionine|glucosinolate biosynthesis from tetrahomomethionine|glucosinolate biosynthesis from hexahomomethionine|glucosinolate biosynthesis from pentahomomethionine|glucosinolate biosynthesis from homomethionine
CUFF.44601	1.97224	3.08252	27.784	4.90057e-05	0.00208448	H9DUD7_CAMSI	4e-129	Putative hydroxycinnamoyl-CoA:shikimate/quinate hydroxycinnamoyltransferase	NP_179497	1e-117	spermidine hydroxycinnamoyl transferase	AT2G19070	SHT	NA	NA	spermidine hydroxycinnamic acid conjugates biosynthesis
CUFF.38056	-1.80668	4.94232	27.7645	4.92016e-05	0.00208872	A0A061FD79_THECC	0	ARM repeat superfamily protein isoform 1	NP_194436	0	Microtubule-associated protein TORTIFOLIA1	AT4G27060	CN	NA	NA	NA
CUFF.24126	-2.30618	1.98506	27.7559	4.92888e-05	0.00209002	Q4JF77_SCUBA	2e-54	Cyclin A	NP_175077	3e-34	cyclin-A1-1	AT1G44110	CYCA1;1	NA	NA	NA
CUFF.39559	-1.38618	4.31556	27.7416	4.94329e-05	0.00209372	B9GWG2_POPTR	3e-147	Transport family protein	NP_176519	7e-112	Myosin heavy chain-related protein	AT1G63300	NA	NA	NA	NA
CUFF.5388	-1.52229	5.00084	27.6956	4.99022e-05	0.00211117	A0A103XU54_CYNCS	0	Malectin-like carbohydrate-binding domain-containing protein	NP_174156	0	receptor like protein 4	AT1G28340	AtRLP4	NA	NA	NA
CUFF.11722	-1.70858	4.32605	27.6823	5.00384e-05	0.00211209	A0A068UGJ8_COFCA	0	Endoglucanase	NP_173423	0	glycosyl hydrolase 9B5	AT1G19940	AtGH9B5	NA	NA	NA
gene.g15889.t1	-2.05963	3.35362	27.6861	4.99996e-05	0.00211209	A0A061DIN2_THECC	6e-180	Galactosyl transferase GMA12/MNN10 family protein isoform 1	NP_565544	3e-165	putative glycosyltransferase 7	AT2G22900	NA	NA	NA	xyloglucan biosynthesis
CUFF.25884	-1.24974	4.03629	33.8902	5.05752e-05	0.00213231	A0A0B0P1E1_GOSAR	1e-55	UDP-glucuronic acid decarboxylase 1	NP_182287	2e-53	UDP-xylose synthase 4	AT2G47650	UXS4	NA	NA	UDP-D-xylose biosynthesis
CUFF.11997	2.62086	3.13529	27.6172	5.07115e-05	0.00213561	NA	NA	NA	NA	NA	NA	NA	NA	NA	NA	NA
73419_g	-1.82058	2.42705	27.5891	5.10057e-05	0.00213824	K9W7Y6_MALDO	6e-33	Cell cycle-dependent kinase B12	NP_190986	9e-29	cyclin-dependent kinase B1-1	AT3G54180	CDC2B	NA	NA	NA
CUFF.17460	-1.84398	6.06781	27.5919	5.09761e-05	0.00213824	M5W952_PRUPE	0	Methylenetetrahydrofolate reductase	NP_566011	0	methylenetetrahydrofolate reductase 2	AT2G44160	MTHFR2	1.5.1.20	00670;One carbon pool by folate|01100;Metabolic pathways	folate transformations II
CUFF.38597	-1.81319	2.16827	27.5994	5.08971e-05	0.00213824	A0A061DLJ3_THECC	6e-74	Chitin elicitor receptor kinase 1, RLK1, putative isoform 1	NP_566689	5e-66	chitin elicitor receptor kinase 1	AT3G21630	AtCERK1	NA	04626;Plant-pathogen interaction	NA
CUFF.9472	1.60297	4.21503	27.5983	5.09092e-05	0.00213824	F6HSR9_VITVI	0	Mannose-6-phosphate isomerase	NP_186906	0	mannose-6-phosphate isomerase	AT3G02570	MEE31	5.3.1.8	00051;Fructose and mannose metabolism|00520;Amino sugar and nucleotide sugar metabolism|01100;Metabolic pathways|01110;Biosynthesis of secondary metabolites	mannitol biosynthesis|GDP-mannose biosynthesis|L-ascorbate biosynthesis I (L-galactose pathway)|D-mannose degradation
82166_g	2.8344	1.26659	27.5795	5.11066e-05	0.00214004	A0A068V2N2_COFCA	6e-19	Glycosyltransferase	NP_180734	0.004	UDP-glucosyl transferase 74D1	AT2G31750	UGT74D1	NA	NA	NA
CUFF.13269	-1.4596	4.89084	27.561	5.1301e-05	0.00214574	A0A061G8R7_THECC	0	Leucine-rich receptor-like protein kinase family protein	NP_193826	0	leucine-rich receptor-like protein kinase	AT4G20940	GHR1	NA	NA	NA
CUFF.16083	-1.57695	5.56861	27.5137	5.18032e-05	0.0021643	A0A151SSB7_CAJCA	3e-70	60S ribosomal protein L5	NP_198790	4e-69	60S ribosomal protein L5-2	AT5G39740	OLI7	NA	03010;Ribosome	NA
CUFF.17109	-2.68635	3.2916	27.5076	5.18682e-05	0.00216456	B9RAC3_RICCO	1e-166	Palmitoyl-acyl carrier protein thioesterase	NP_172327	1e-111	fatty acyl-ACP thioesterases B	AT1G08510	FATB	3.1.2.-	00061;Fatty acid biosynthesis|01100;Metabolic pathways	acyl-ACP thioesterase pathway|oleate biosynthesis I (plants)|palmitoleate biosynthesis II
CUFF.51381	-2.28444	6.98828	27.4979	5.19729e-05	0.00216648	B2Z6R2_POPTR	0	Phenylalanine ammonia-lyase	NP_181241	0	phenylalanine ammonia-lyase 1	AT2G37040	ATPAL1	4.3.1.24	00360;Phenylalanine metabolism|00910;Nitrogen metabolism|00940;Phenylpropanoid biosynthesis|01100;Metabolic pathways|01110;Biosynthesis of secondary metabolites	suberin monomers biosynthesis|benzoate biosynthesis II (CoA-independent, non-&beta;-oxidative)|<i>trans</i>-cinnamoyl-CoA biosynthesis|phenylpropanoid biosynthesis, initial reactions
CUFF.26472	-1.55179	7.3957	27.4722	5.22483e-05	0.00217304	I1U4K8_9ERIC	0	Malate dehydrogenase	NP_199147	1e-176	malate dehydrogenase	AT5G43330	c-NAD-MDH2	1.1.1.37	00020;Citrate cycle (TCA cycle)|00620;Pyruvate metabolism|00630;Glyoxylate and dicarboxylate metabolism|00710;Carbon fixation in photosynthetic organisms|01100;Metabolic pathways|01110;Biosynthesis of secondary metabolites	glyoxylate cycle|aspartate degradation II|malate-oxaloacetate shuttle II|malate-oxaloacetate shuttle I|gluconeogenesis III|TCA cycle variation V (plant)|TCA cycle II (plants and fungi)|gluconeogenesis I
CUFF.37645	2.04165	5.13451	27.4725	5.22452e-05	0.00217304	A0A061G6K4_THECC	0	POX family protein isoform 1	NP_198957	7e-121	homeobox protein BEL1	AT5G41410	BEL1	NA	NA	NA
CUFF.32570	-1.68089	5.82181	27.4599	5.2381e-05	0.00217366	Q6PW70_POPTO	5e-134	Soluble inorganic pyrophosphatase	NP_171613	4e-136	pyrophosphorylase 1	AT1G01050	AtPPa1	3.6.1.1	00190;Oxidative phosphorylation	NA
gene.g28684.t1	1.45421	4.21682	27.4608	5.23717e-05	0.00217366	F6HKU5_VITVI	2e-150	Glycosyltransferase	NP_181215	2e-59	UDP-glucosyl transferase 73C4	AT2G36770	NA	NA	NA	quercetin glycoside biosynthesis (Arabidopsis)|kaempferol glycoside biosynthesis (Arabidopsis)|brassinosteroids inactivation|cytokinin-<i>O</i>-glucosides biosynthesis
CUFF.39919	-1.57026	5.39663	27.431	5.26941e-05	0.0021842	B9RE72_RICCO	0	Enolase, putative	NP_177543	0	enolase 1	AT1G74030	ENO1	4.2.1.11	00010;Glycolysis / Gluconeogenesis|01100;Metabolic pathways|01110;Biosynthesis of secondary metabolites|03018;RNA degradation	gluconeogenesis III|gluconeogenesis I|Rubisco shunt|glycolysis IV (plant cytosol)|glycolysis II (from fructose 6-phosphate)|glycolysis I (from glucose 6-phosphate)
CUFF.22039	-2.59306	7.8438	27.4094	5.29303e-05	0.00218907	B9SXZ3_RICCO	0	Synaptic glycoprotein SC2, putative	NP_191096	0	very-long-chain enoyl-CoA reductase	AT3G55360	ATTSC13	1.3.1.-	01040;Biosynthesis of unsaturated fatty acids	very long chain fatty acid biosynthesis II|very long chain fatty acid biosynthesis I
CUFF.5824	1.4549	4.45465	27.4112	5.29108e-05	0.00218907	A0A103Y7S9_CYNCS	0	Major facilitator superfamily domain, general substrate transporter	NP_195221	1e-94	major facilitator family protein	AT4G34950	NA	NA	NA	NA
CUFF.42754	-1.4286	2.9677	33.1762	5.31788e-05	0.00219689	A0A061G0R9_THECC	0	Transducin/WD40 repeat-like superfamily protein isoform 1	NP_196376	0	WD40 domain-containing protein	AT5G07590	NA	NA	NA	NA
CUFF.8717	-2.60451	3.54822	27.3494	5.35906e-05	0.00221142	W9SLD8_9ROSA	5e-50	(S)-N-methylcoclaurine 3'-hydroxylase isozyme 1	NP_194002	8e-42	cytochrome P450, family 706, subfamily A, polypeptide 2	AT4G22710	CYP706A2	NA	NA	NA
CUFF.42332	-1.49428	2.76064	35.7872	5.37864e-05	0.00221702	A0A061GTY3_THECC	1e-35	RING/U-box superfamily protein isoform 1	NP_680148	7e-07	E3 ubiquitin ligase BIG BROTHER	AT3G63530	BB	NA	NA	NA
CUFF.1726	-2.03755	3.64057	27.3002	5.41385e-05	0.00222703	Q40133_SOLLC	3e-14	Alcohol dehydrogenase homolog	NP_189882	2e-10	protein TAPETUM 1	AT3G42960	ASD	NA	NA	abscisic acid biosynthesis
CUFF.4490	-1.75307	3.51135	27.2938	5.42104e-05	0.00222703	A0A061G8N7_THECC	2e-48	HXXXD-type acyl-transferase family protein, putative	NP_174567	3e-30	HXXXD-type acyl-transferase-like protein	AT1G32910	NA	NA	NA	eugenol and isoeugenol biosynthesis|volatile benzenoid biosynthesis I (ester formation)
CUFF.49172	-1.85576	2.42048	27.2941	5.42074e-05	0.00222703	A0A061G628_THECC	0	GRAS family transcription factor	NP_176498	2e-173	scarecrow-like protein 28	AT1G63100	NA	NA	NA	NA
CUFF.24981	-1.38704	3.58064	27.2684	5.44966e-05	0.00223227	A0A061DTB2_THECC	0	SCL domain class transcription factor	NP_199007	2e-179	GRAS family transcription factor	AT5G41920	NA	NA	NA	NA
CUFF.3206	2.21924	6.08702	27.268	5.45011e-05	0.00223227	W9RWV1_9ROSA	0	Non-specific serine/threonine protein kinase	NP_566580	0	CBL-interacting serine/threonine-protein kinase 1	AT3G17510	CIPK1	NA	NA	NA
CUFF.7864	-1.96157	2.7196	27.2664	5.45194e-05	0.00223227	B9HYA2_POPTR	2e-23	Uncharacterized protein	NP_566687	1e-19	DUF679 domain membrane protein 2	AT3G21550	AtDMP2	NA	NA	NA
CUFF.14828	1.36786	4.02294	27.2401	5.48174e-05	0.0022395	A0A0V0IVQ6_SOLCH	0	Putative glycosyltransferase-like	NP_567512	0	Exostosin family protein	AT4G16745	NA	NA	NA	NA
CUFF.2080	-1.66954	2.68675	27.2432	5.47816e-05	0.0022395	A0A061FXT5_THECC	0	PLC-like phosphodiesterases superfamily protein isoform 1	NP_196420	0	glycerophosphoryl diester phosphodiesterase	AT5G08030	AtGDPD6	3.1.4.46	00564;Glycerophospholipid metabolism	glycerophosphodiester degradation
CUFF.30311	1.67387	7.57169	27.2045	5.52235e-05	0.0022536	B9RR16_RICCO	0	Aminoadipic semialdehyde synthase, putative	NP_567914	0	lysine-ketoglutarate reductase/saccharopine dehydrogenase bifunctional enzyme	AT4G33150	LKR	NA	NA	lysine degradation II|lysine degradation III
CUFF.26524	-1.26033	6.27381	29.117	5.55748e-05	0.00226403	A0A061DSN2_THECC	0	Photolyase/blue-light receptor 2 isoform 1	NP_182281	2e-177	photolyase/blue-light receptor 2	AT2G47590	PHR2	NA	NA	NA
CUFF.57726	1.51078	3.49167	27.1709	5.56106e-05	0.00226403	A0A0V0IXT8_SOLCH	2e-28	Putative leucine-rich repeat receptor-like tyrosine-protein kinase-like	NP_174702	1e-21	leucine-rich repeat transmembrane protein kinase-like protein	AT1G34420	NA	NA	NA	NA
CUFF.58269	-2.42708	1.86974	27.1663	5.56632e-05	0.00226403	B9RX26_RICCO	7e-66	DNA binding protein, putative	NP_195498	1e-39	transcription factor bHLH25	AT4G37850	NA	NA	NA	NA
CUFF.31292	-1.23549	6.0337	30.4489	5.58572e-05	0.00226941	W9SBM6_9ROSA	3e-115	Coatomer subunit delta	NP_568147	2e-104	clathrin adaptor complexes medium subunit family protein	AT5G05010	NA	NA	NA	NA
CUFF.39574	-1.33975	5.65259	27.1367	5.6007e-05	0.002273	K4DC28_SOLLC	0	Pyruvate dehydrogenase E1 component subunit alpha	NP_171617	0	pyruvate dehydrogenase E1 alpha subunit	AT1G01090	PDH-E1	1.2.4.1	00010;Glycolysis / Gluconeogenesis|00020;Citrate cycle (TCA cycle)|00290;Valine, leucine and isoleucine biosynthesis|00620;Pyruvate metabolism|00650;Butanoate metabolism|01100;Metabolic pathways|01110;Biosynthesis of secondary metabolites	pyruvate decarboxylation to acetyl CoA
CUFF.22535	-2.54514	2.48733	27.1193	5.62096e-05	0.00227871	A0A061DUP4_THECC	2e-10	Arabinogalactan protein 20	NP_566070	1e-11	arabinogalactan protein 16	AT2G46330	AGP16	NA	NA	NA
CUFF.10474	1.83835	2.63042	27.1131	5.62825e-05	0.00227916	A0A067EB10_CITSI	6e-39	Uncharacterized protein	NP_195931	6e-21	uncharacterized protein	AT5G03110	NA	NA	NA	NA
CUFF.36651	1.49633	3.35394	27.1029	5.64014e-05	0.00228148	A0A061G0Z7_THECC	8e-66	Kinase superfamily protein isoform 1	NA	NA	NA	NA	NA	NA	NA	NA
CUFF.11955	-1.73001	5.10235	27.0536	5.69836e-05	0.00229747	A0A0V0I7I4_SOLCH	1e-91	Putative persulfide dioxygenase ETHE1, mitochondrial-like	NP_564636	2e-83	persulfide dioxygenase ETHE1-like protein	AT1G53580	ETHE1	NA	NA	sulfide oxidation III (sulfur dioxygenase)
CUFF.12168	1.84074	2.08387	27.0566	5.69477e-05	0.00229747	U5FSY3_POPTR	6e-20	Uncharacterized protein	NP_567716	1e-05	uncharacterized protein	AT4G25170	NA	NA	NA	NA
CUFF.47779	-3.05028	0.377617	27.0543	5.69754e-05	0.00229747	NA	NA	NA	NA	NA	NA	NA	NA	NA	NA	NA
CUFF.50347	-1.53231	4.14294	27.0188	5.73974e-05	0.00231162	M1CMX6_SOLTU	4e-116	Uncharacterized protein	NP_192595	3e-72	electron carrier/ protein disulfide oxidoreductase	AT4G08550	NA	NA	NA	NA
CUFF.39177	-1.57118	4.60053	26.9489	5.82409e-05	0.00234304	B9SVV1_RICCO	0	Leucine-rich repeat receptor protein kinase EXS, putative	NP_193747	0	LRR receptor-like serine/threonine-protein kinase GSO1	AT4G20140	GSO1	NA	NA	NA
CUFF.14383	1.88978	3.61466	26.9395	5.83547e-05	0.00234464	A0A061FTL2_THECC	4e-138	Serine/threonine-protein kinase HT1	NP_176430	2e-96	protein high leaf temperature 1	AT1G62400	HT1	NA	NA	NA
CUFF.49094	-2.30419	2.42525	26.9352	5.84079e-05	0.00234464	G4VV62_CAMSI	3e-14	Cinnamyl alcohol dehydrogenase	NP_197445	4e-15	alcohol dehydrogenase-like protein	AT5G19440	NA	NA	NA	NA
CUFF.27018	-4.48755	6.56213	26.9152	5.86521e-05	0.00235189	B9RXQ4_RICCO	1e-134	Pectinesterase	NP_172624	1e-114	methylesterase PCR A	AT1G11580	ATPMEPCRA	NA	NA	homogalacturonan degradation
CUFF.54853	3.5712	0.0232109	26.886	5.90114e-05	0.00236372	A0A078E0S4_BRANA	3e-16	BnaA03g38800D protein	NP_179117	5e-16	basic secretory protein family protein	AT2G15130	NA	NA	NA	NA
CUFF.15612	-1.40958	3.9781	26.8787	5.91018e-05	0.00236423	D2U579_SOLLC	0	Cell division control 20	NP_195053	0	cell division cycle 20.1, cofactor of APC complex	AT4G33270	AtCDC20.1	NA	04120;Ubiquitin mediated proteolysis	NA
CUFF.7524	-2.36992	2.39327	26.8746	5.91523e-05	0.00236423	B9SU73_RICCO	3e-64	Heat shock protein binding protein, putative	NP_172571	5e-54	HSP40/DnaJ peptide-binding protein	AT1G11040	NA	NA	NA	NA
CUFF.53808	-2.7345	3.00063	26.8475	5.94879e-05	0.00237507	K7WMG2_9ERIC	6e-06	Somatic embryogenesis receptor-like kinase	NA	NA	NA	NA	NA	NA	NA	NA
CUFF.40908	-3.05941	3.09039	26.8281	5.97301e-05	0.00238217	A0A103Y1D7_CYNCS	1e-15	Senescence regulator	NP_174257	1e-16	uncharacterized protein	AT1G29640	NA	NA	NA	NA
CUFF.10897	1.52893	4.04873	26.8012	6.00679e-05	0.00238574	A0A103XDN3_CYNCS	3e-103	Armadillo	NP_849613	4e-86	armadillo/beta-catenin-like repeat-containing protein	AT1G08315	NA	NA	NA	NA
CUFF.3164	-1.85143	6.05395	26.8139	5.99086e-05	0.00238574	W9QXJ6_9ROSA	0	Putative receptor-like protein kinase	NP_564722	0	protein kinase	AT1G56720	NA	NA	NA	NA
CUFF.40199	3.35444	2.5246	26.8024	6.0053e-05	0.00238574	Q9M6S2_ACTCH	9e-54	Polygalacturonase A	NP_191310	5e-33	polygalacturonase ADPG1	AT3G57510	ADPG1	3.2.1.15	00040;Pentose and glucuronate interconversions|00500;Starch and sucrose metabolism|01100;Metabolic pathways	homogalacturonan degradation
CUFF.48301	1.3335	3.89339	26.8003	6.00784e-05	0.00238574	A0A068V575_COFCA	1e-25	Uncharacterized protein	NP_179306	2e-14	nodule inception like protein 1	AT2G17150	NLP1	NA	NA	NA
CUFF.23804	-1.88035	5.43943	26.7842	6.02814e-05	0.00238933	B9T3J4_RICCO	0	Bipolar kinesin KRP-130, putative	NP_190171	0	P-loop containing nucleoside triphosphate hydrolases superfamily protein	AT3G45850	NA	NA	NA	NA
CUFF.4339	-1.90999	2.34629	26.7778	6.03631e-05	0.00238933	A0A0B2P9P4_GLYSO	1e-32	Lipid transfer-like protein VAS	NP_176467	3e-23	Bifunctional inhibitor/lipid-transfer protein/seed storage 2S albumin superfamily protein	AT1G62790	NA	NA	NA	NA
gene.g5509.t1	2.92196	1.97944	26.7799	6.03359e-05	0.00238933	Q68YT3_VACCO	1e-08	14 kDa dehydrin	NA	NA	NA	NA	NA	NA	NA	NA
CUFF.11583	-2.88195	2.69473	26.7703	6.04577e-05	0.00239051	B9SR72_RICCO	9e-38	Hydrolase, hydrolyzing O-glycosyl compounds, putative	NP_177973	5e-34	carbohydrate-binding X8 domain-containing protein	AT1G78520	NA	NA	NA	NA
CUFF.33069	2.55585	6.28261	26.757	6.0627e-05	0.00239464	A0A061FKU3_THECC	0	Neuronal PAS domain-containing protein 4	NP_181570	0	uncharacterized protein	AT2G40390	NA	NA	NA	NA
CUFF.18458	1.68318	3.51445	26.7379	6.08702e-05	0.00240115	A5BA40_VITVI	1e-155	Glycosyltransferase	NP_181216	3e-119	UDP-glucosyl transferase 73C3	AT2G36780	NA	NA	NA	quercetin glycoside biosynthesis (Arabidopsis)|kaempferol glycoside biosynthesis (Arabidopsis)|brassinosteroids inactivation|cytokinin-<i>O</i>-glucosides biosynthesis
CUFF.21283	-1.47668	2.73705	31.1081	6.0922e-05	0.00240115	I1KH05_SOYBN	1e-58	Uncharacterized protein	NP_566527	2e-56	phosphatidylcholine:diacylglycerol cholinephosphotransferase	AT3G15820	ROD1	NA	NA	diacylglycerol biosynthesis (PUFA enrichment in oilseed)
CUFF.2773	2.71852	3.12249	26.7278	6.09987e-05	0.0024016	Q3Y6V1_TOBAC	3e-121	Cellulose synthase-like protein CslG	NP_194130	3e-106	cellulose synthase-like protein G3	AT4G23990	ATCSLG3	NA	NA	cellulose biosynthesis
gene.g18139.t1	1.25589	3.85916	31.2474	6.11335e-05	0.00240435	B9RDV1_RICCO	2e-74	Syntaxin, putative	NP_566354	1e-64	syntaxin-71	AT3G09740	ATSYP71	NA	04130;SNARE interactions in vesicular transport	NA
CUFF.31064	-2.32478	5.45469	26.684	6.15622e-05	0.00241863	A0A0B0P9R6_GOSAR	0	Wall-associated receptor kinase-like 20	NP_195827	0	WALL-associated receptor kinase-like 20	AT5G02070	NA	NA	NA	NA
CUFF.1987	-1.3471	6.32934	26.675	6.16791e-05	0.00242064	D7SKV3_VITVI	1e-153	Proteasome subunit beta type	NP_176040	3e-147	20S proteasome beta subunit G1	AT1G56450	PBG1	3.4.25.1	03050;Proteasome	NA
CUFF.39598	-2.74666	4.62215	26.6626	6.184e-05	0.00242438	B1Q489_CAPCH	7e-28	Putative phosphate-induced protein	NP_201231	1e-28	protein EXORDIUM like 2	AT5G64260	EXL2	NA	NA	NA
CUFF.54547	1.38316	3.40286	26.6548	6.19407e-05	0.00242575	A0A061G9M6_THECC	6e-127	TMV resistance protein N	NP_174037	3e-58	transmembrane receptors / ATP binding protein	AT1G27170	NA	NA	NA	NA
43350_g	2.3479	2.06602	26.6415	6.21151e-05	0.00242875	A0A151R7T0_CAJCA	7e-26	Bromodomain-containing protein 8	NP_181971	4e-19	DNA-binding bromodomain-containing protein	AT2G44430	NA	NA	NA	NA
CUFF.14348	2.40845	1.82633	26.6389	6.21489e-05	0.00242875	NA	NA	NA	NA	NA	NA	NA	NA	NA	NA	NA
CUFF.29521	-1.58519	5.56757	26.6123	6.24969e-05	0.00243937	A0A0V0I599_SOLCH	3e-10	Putative formin-like protein 1-like	NP_194008	0.012	AT hook motif DNA-binding family protein	AT4G22770	AHL2	NA	NA	NA
CUFF.54312	-3.16177	1.80206	26.6081	6.2553e-05	0.00243937	W9SXN7_9ROSA	2e-90	GDSL esterase/lipase	NP_199408	2e-83	GDSL esterase/lipase	AT5G45960	NA	NA	NA	triacylglycerol degradation
gene.g17905.t1	-1.87004	3.02335	26.5813	6.29066e-05	0.00245057	B9RNN3_RICCO	0	Protein binding protein, putative	NP_194882	0	exocyst subunit exo70 family protein G1	AT4G31540	ATEXO70G1	NA	NA	NA
CUFF.12401	-1.24939	5.73531	26.5563	6.32383e-05	0.00245898	L0ASJ1_POPTO	0	Cellulose synthase-like protein	NP_192536	0	Cellulose-synthase-like C12	AT4G07960	ATCSLC12	NA	NA	cellulose biosynthesis|xyloglucan biosynthesis
CUFF.12561	1.62865	5.27613	26.5459	6.33765e-05	0.00245898	C0IRH3_ACTDE	6e-165	Xyloglucan endotransglucosylase/hydrolase	NP_174496	1e-135	probable xyloglucan endotransglucosylase/hydrolase 30	AT1G32170	XTH30	NA	NA	NA
CUFF.24500	-1.44211	8.10996	26.545	6.33891e-05	0.00245898	A5HIJ5_ACTDE	0	Cysteine protease Cp5	NP_563855	9e-119	papain-like cysteine peptidase	AT1G09850	XBCP3	NA	NA	NA
CUFF.42900	-2.29798	1.80299	26.5473	6.33583e-05	0.00245898	A0A061EEW1_THECC	6e-103	Emp24/gp25L/p24 family/GOLD family protein	NP_564256	3e-92	transmembrane emp24 domain-containing protein	AT1G26690	NA	NA	NA	NA
CUFF.24832	-1.54184	7.11512	26.5317	6.35672e-05	0.00246096	B1Q489_CAPCH	1e-119	Putative phosphate-induced protein	NP_201231	5e-106	protein EXORDIUM like 2	AT5G64260	EXL2	NA	NA	NA
CUFF.2833	-2.26203	2.04335	26.5231	6.36829e-05	0.00246096	A0A118JX94_CYNCS	2e-15	High mobility group (HMG) box domain-containing protein	NP_001190371	1e-13	high-mobility group B6 protein	AT5G23420	HMGB6	NA	NA	NA
CUFF.33709	2.80242	1.98457	26.5172	6.37614e-05	0.00246096	F6H5E3_VITVI	6e-166	Serine/threonine-protein kinase	NP_179503	1e-119	G-type lectin S-receptor-like serine/threonine-protein kinase	AT2G19130	NA	NA	NA	NA
CUFF.34207	-1.34895	4.8826	26.5115	6.3839e-05	0.00246096	Q8W561_TOBAC	0	Calcium/calmodulin-dependent protein kinase CaMK1	NA	NA	NA	NA	NA	NA	NA	NA
CUFF.37474	1.78019	3.73192	26.5114	6.38404e-05	0.00246096	A0A061FD55_THECC	0	Cytochrome P450	NP_198460	5e-94	cytochrome P450, family 716, subfamily A, polypeptide 1	AT5G36110	CYP716A1	NA	NA	ursolate biosynthesis|betulinate biosynthesis
CUFF.40200	3.06227	3.59506	26.5273	6.36261e-05	0.00246096	Q9M6S2_ACTCH	6e-93	Polygalacturonase A	NP_850359	5e-68	polygalacturonase ADPG2	AT2G41850	ADPG2	NA	NA	homogalacturonan degradation
CUFF.6319	-1.2453	6.238	35.9683	6.39572e-05	0.00246289	W9RQY4_9ROSA	0	26S proteasome non-ATPase regulatory subunit 6	NP_567709	0	26S proteasome regulatory subunit Rpn7	AT4G24820	NA	NA	03050;Proteasome	NA
CUFF.35801	3.24507	1.14854	26.4759	6.4319e-05	0.00247423	K4CWT5_SOLLC	3e-68	Uncharacterized protein	NA	NA	NA	NA	NA	NA	NA	NA
CUFF.15950	-1.43332	4.36805	26.4662	6.44517e-05	0.00247672	B9HV83_POPTR	0	RAN GTPASE ACTIVATING protein 2	NP_197433	0	RAN GTPase-activating protein 2	AT5G19320	RANGAP2	NA	03013;RNA transport	NA
CUFF.25666	2.87278	2.17558	26.4613	6.45179e-05	0.00247672	A0A061EM12_THECC	0	Plasma membrane ATPase	NP_190378	0	H(+)-ATPase 4	AT3G47950	AHA4	3.6.3.6	00190;Oxidative phosphorylation	NA
CUFF.11108	-1.85317	3.32693	26.4361	6.4863e-05	0.00248738	A0A061EYD8_THECC	2e-119	Myb domain protein 107	NP_197179	7e-96	myb domain protein 9	AT5G16770	AtMYB9	NA	NA	NA
CUFF.46892	-1.74119	6.2124	26.4269	6.49887e-05	0.00248961	A0A0V0HXW2_SOLCH	4e-29	Putative 8-hydroxygeraniol dehydrogenase-like	NP_001031812	4e-25	putative cinnamyl alcohol dehydrogenase 9	AT4G39330	ATCAD9	NA	NA	phenylpropanoid biosynthesis
CUFF.29426	1.77276	4.00937	26.4095	6.52283e-05	0.0024962	A0A0V0I8F5_SOLCH	2e-82	Putative ovule protein	NP_568987	2e-53	uncharacterized protein	AT5G64230	NA	NA	NA	NA
CUFF.14455	1.93027	3.08575	26.3927	6.54605e-05	0.00249733	B7XB92_FAGCR	2e-47	Chloroplast protein 12	NP_566100	7e-36	stroma protein CP12-1	AT2G47400	CP12	NA	NA	NA
CUFF.2153	2.23432	2.48023	26.3926	6.54609e-05	0.00249733	B9ILE2_POPTR	0	Putative sarcosine oxidase family protein	NP_180034	0	putative sarcosine oxidase	AT2G24580	NA	NA	NA	NA
CUFF.44418	-1.52965	3.9052	26.3947	6.54322e-05	0.00249733	NA	NA	NA	NP_171974	7e-145	tubulin alpha-4 chain	AT1G04820	TOR2	NA	NA	NA
CUFF.47450	-1.19822	5.76683	58.4585	6.56919e-05	0.00250355	A0A061FGZ4_THECC	4e-159	Aldehyde dehydrogenase	NP_001077676	2e-150	aldehyde dehydrogenase 3H1	AT1G44170	ALDH3H1	1.2.1.3	00010;Glycolysis / Gluconeogenesis|00040;Pentose and glucuronate interconversions|00053;Ascorbate and aldarate metabolism|00071;Fatty acid degradation|00280;Valine, leucine and isoleucine degradation|00310;Lysine degradation|00330;Arginine and proline metabolism|00340;Histidine metabolism|00380;Tryptophan metabolism|00410;beta-Alanine metabolism|00561;Glycerolipid metabolism|00620;Pyruvate metabo…	benzoate biosynthesis II (CoA-independent, non-&beta;-oxidative)|benzoate biosynthesis III (CoA-dependent, non-&beta;-oxidative)|ethanol degradation II|alkane oxidation|fatty acid &alpha;-oxidation I
CUFF.1426	-1.52087	3.65322	26.3707	6.57651e-05	0.00250376	B9SN80_RICCO	1e-35	Histone deacetylase 2a, putative	NP_001190012	2e-31	histone deacetylase HDT1	AT3G44750	ATHD2A	NA	NA	NA
CUFF.16094	2.29809	4.28052	26.3397	6.61989e-05	0.00251767	W9S8B0_9ROSA	8e-77	Dof zinc finger protein	NP_190334	4e-47	cyclic DOF factor 3	AT3G47500	CDF3	NA	NA	NA
58252_g	-1.43152	3.10263	26.5945	6.62768e-05	0.00251804	NA	NA	NA	NP_172054	0.049	Type I inositol-1,4,5-trisphosphate 5-phosphatase 13	AT1G05630	5PTASE13	NA	NA	D-<i>myo</i>-inositol (1,4,5)-trisphosphate degradation|D-<i>myo</i>-inositol (1,3,4)-trisphosphate biosynthesis
CUFF.5788	-1.78919	5.02822	26.3287	6.63531e-05	0.00251835	M1EWY4_9ROSI	8e-120	Plasma intrinsic protein PIP2.1	NP_195236	4e-118	plasma membrane intrinsic protein 3	AT4G35100	PIP2;7	NA	NA	NA
CUFF.48082	2.69028	3.00375	26.3144	6.65534e-05	0.00252335	A0A151UE06_CAJCA	2e-84	Lysosomal beta glucosidase	NP_680141	1e-80	Glycosyl hydrolase family protein	AT5G04885	NA	NA	NA	NA
CUFF.25262	-2.27533	5.24338	26.2961	6.6812e-05	0.00252962	A0A061FC71_THECC	0	Organic cation/carnitine transporter 3	NP_173089	5e-180	organic cation/carnitine transporter 3	AT1G16390	ATOCT3	NA	NA	NA
CUFF.25700	-1.17763	5.21175	34.2723	6.68557e-05	0.00252962	M5WGJ5_PRUPE	9e-164	Uncharacterized protein	NP_563884	7e-143	uncharacterized protein	AT1G11200	NA	NA	NA	NA
CUFF.14162	2.19509	1.61948	26.2384	6.76357e-05	0.00255388	NA	NA	NA	NA	NA	NA	NA	NA	NA	NA	NA
CUFF.30570	-1.33637	3.42227	26.2336	6.77046e-05	0.00255388	A0A022RQN9_ERYGU	3e-89	Bidirectional sugar transporter SWEET	NP_196821	8e-74	senescence-associated protein 29	AT5G13170	AtSWEET15	NA	NA	NA
CUFF.38623	1.52874	5.33645	26.2338	6.77007e-05	0.00255388	W9STY4_9ROSA	5e-119	UDP-glycosyltransferase 73C2	NP_181216	3e-40	UDP-glucosyl transferase 73C3	AT2G36780	NA	NA	NA	quercetin glycoside biosynthesis (Arabidopsis)|kaempferol glycoside biosynthesis (Arabidopsis)|brassinosteroids inactivation|cytokinin-<i>O</i>-glucosides biosynthesis
CUFF.39592	-1.49211	4.67226	26.2208	6.7888e-05	0.00255557	A0A061DJX9_THECC	0	Kinase superfamily protein	NP_191470	0	protein kinase family protein	AT3G59110	NA	NA	NA	NA
CUFF.45009	1.53441	2.80301	26.2239	6.78441e-05	0.00255557	A0A059AK22_EUCGR	7e-54	Uncharacterized protein	NP_174809	2e-45	putative leucine-rich repeat receptor-like protein kinase	AT1G35710	NA	NA	NA	NA
CUFF.40002	-3.08977	1.10884	26.2094	6.80527e-05	0.00255655	C6TM43_SOYBN	5e-29	Ferritin	NP_187716	2e-27	ferritin 2	AT3G11050	ATFER2	NA	NA	NA
CUFF.5064	1.40319	4.26723	26.2109	6.80319e-05	0.00255655	A0A0B2Q9G6_GLYSO	3e-64	Transcription factor bHLH68	NP_194639	2e-56	transcription factor bHLH68	AT4G29100	NA	NA	NA	NA
CUFF.6755	-1.29761	5.76635	26.1883	6.83588e-05	0.00256544	A0A0B0NEK4_GOSAR	3e-70	Cytochrome c	NP_192742	1e-70	cytochrome c-2	AT4G10040	CYTC-2	NA	NA	NA
CUFF.42493	-2.01473	3.96034	26.1806	6.84706e-05	0.00256702	A0A061GRX2_THECC	3e-175	NIMA-related kinase 7	NP_188722	8e-159	NIMA-related kinase 5	AT3G20860	ATNEK5	NA	NA	NA
CUFF.12798	3.17218	1.93286	26.1494	6.89268e-05	0.0025734	A0A061DQ35_THECC	1e-118	Isopentenyltransferase 3, putative	NP_567138	3e-111	adenylate isopentenyltransferase 3	AT3G63110	ATIPT3	NA	00908;Zeatin biosynthesis|01100;Metabolic pathways|01110;Biosynthesis of secondary metabolites	<i>trans</i>-zeatin biosynthesis
CUFF.12862	-2.89647	1.58982	26.1452	6.89879e-05	0.0025734	NA	NA	NA	NA	NA	NA	NA	NA	NA	NA	NA
CUFF.48599	1.94735	2.49193	26.1517	6.88933e-05	0.0025734	A0A0B0MK82_GOSAR	6e-67	Zeaxanthin epoxidase, chloroplastic	NP_179748	1e-54	SMAD/FHA domain-containing protein	AT2G21530	NA	NA	NA	NA
CUFF.592	2.73178	2.4566	26.1594	6.87801e-05	0.0025734	NA	NA	NA	NA	NA	NA	NA	NA	NA	NA	NA
CUFF.7190	-1.16858	4.75015	29.4896	6.89895e-05	0.0025734	A0A0V0IYS6_SOLCH	0	Putative serine/threonine-protein kinase KIPK-like	NP_566973	0	KCBP-interacting protein kinase	AT3G52890	KIPK	NA	NA	NA
CUFF.45730	-3.4647	1.55975	26.1178	6.93914e-05	0.00258317	A0A067EN38_CITSI	1e-25	Lipoxygenase	NP_566875	9e-21	lipoxygenase 2	AT3G45140	ATLOX2	1.13.11.12	00592;alpha-Linolenic acid metabolism|01100;Metabolic pathways	jasmonic acid biosynthesis|traumatin and (<i>Z</i>)-3-hexen-1-yl acetate biosynthesis
CUFF.45801	-1.34968	7.08437	26.1198	6.93618e-05	0.00258317	A0A0V0IMT7_SOLCH	0	Putative phosphatidylinositol/phosphatidylcholine transfer protein SFH8-like	NP_179747	2e-147	Sec14p-like phosphatidylinositol transfer family protein	AT2G21520	NA	NA	NA	NA
CUFF.41003	2.42466	1.31082	26.0919	6.9775e-05	0.00259483	A0A103R5G4_CYNCS	2e-85	Concanavalin A-like lectin/glucanase, subgroup	NP_174809	1e-49	putative leucine-rich repeat receptor-like protein kinase	AT1G35710	NA	NA	NA	NA
CUFF.21951	-2.82708	3.36684	26.0771	6.99946e-05	0.00260037	A0A023PJX9_VINMI	2e-32	CYP76A26-like protein	NP_182079	4e-24	cytochrome P450 76C4	AT2G45550	CYP76C4	NA	NA	NA
CUFF.36960	-1.32277	5.63892	26.0718	7.00748e-05	0.00260074	A0A103XP14_CYNCS	2e-72	2Fe-2S ferredoxin-type domain-containing protein	NP_566309	3e-69	2Fe-2S ferredoxin-like protein	AT3G07480	NA	NA	NA	NA
CUFF.7525	-3.59593	0.826851	26.0644	7.01848e-05	0.0026022	W9SBK3_9ROSA	5e-19	DnaJ homolog subfamily B member 13	NP_175080	2e-14	HSP40/DnaJ peptide-binding protein	AT1G44160	NA	NA	NA	NA
CUFF.28212	-1.40968	5.29075	26.0391	7.05639e-05	0.00260384	A0A061E6P1_THECC	8e-62	Pyruvate dehydrogenase E1 component subunit alpha	NP_176198	2e-63	pyruvate dehydrogenase complex E1 alpha subunit	AT1G59900	AT-E1	1.2.4.1	00010;Glycolysis / Gluconeogenesis|00020;Citrate cycle (TCA cycle)|00290;Valine, leucine and isoleucine biosynthesis|00620;Pyruvate metabolism|00650;Butanoate metabolism|01100;Metabolic pathways|01110;Biosynthesis of secondary metabolites	pyruvate decarboxylation to acetyl CoA
CUFF.40275	3.61066	1.42564	26.0411	7.05351e-05	0.00260384	NA	NA	NA	NA	NA	NA	NA	NA	NA	NA	NA
CUFF.41843	-1.45573	3.97421	26.0546	7.03323e-05	0.00260384	A0A061FP54_THECC	3e-171	Filament-like plant protein, putative isoform 1	NP_177881	1e-61	filament-like plant protein 1	AT1G77580	NA	NA	NA	NA
CUFF.47873	1.57891	4.85999	26.0332	7.06526e-05	0.00260384	A0A061EN54_THECC	0	Malectin/receptor-like protein kinase family protein, putative	NP_190723	0	receptor-like protein kinase FERONIA	AT3G51550	FER	NA	NA	NA
CUFF.5205	1.24497	3.80558	27.5821	7.06237e-05	0.00260384	A0A061GYS1_THECC	0	Cation/hydrogen exchanger 15, putative	NP_178985	7e-155	cation/H(+) antiporter 15	AT2G13620	ATCHX15	NA	NA	NA
CUFF.7288	2.48528	3.55441	26.046	7.04613e-05	0.00260384	A0A068UHN1_COFCA	7e-129	MLO-like protein	NP_565902	2e-117	protein MILDEW RESISTANCE LOCUS O 12	AT2G39200	ATMLO12	NA	NA	NA
90098_g	-3.73019	2.80941	25.9926	7.12685e-05	0.00261869	D1YSM4_ACTCH	6e-46	Bet v 1 related allergen	NP_173813	0.003	MLP-like protein 423	AT1G24020	MLP423	NA	NA	NA
CUFF.21151	2.95424	4.03579	25.996	7.12167e-05	0.00261869	A0A059BKT9_EUCGR	7e-38	Patatin	NP_180224	2e-36	phospholipase A 2A	AT2G26560	PLA	NA	NA	phospholipases|phosphatidylcholine acyl editing|phospholipid remodeling (phosphatidylcholine, yeast)
CUFF.54912	-1.93755	4.35287	26	7.11563e-05	0.00261869	A0A0B0NKZ3_GOSAR	2e-141	Polyamine oxidase 1-like protein	NP_196874	1e-111	polyamine oxidase 1	AT5G13700	APAO	NA	NA	spermine and spermidine degradation III
CUFF.12991	2.31947	1.42412	25.9624	7.17285e-05	0.00263297	NA	NA	NA	NA	NA	NA	NA	NA	NA	NA	NA
CUFF.50697	2.33408	3.65213	25.9473	7.19615e-05	0.0026389	A0A061E076_THECC	2e-117	Amino acid permease 2 isoform 1	NP_196484	8e-87	amino acid permease 2	AT5G09220	AAP2	NA	NA	NA
CUFF.11948	1.86963	2.0559	25.9338	7.21695e-05	0.00264241	A0A061FAI0_THECC	2e-100	Heme-binding protein, putative	NP_173153	2e-87	SOUL heme-binding protein	AT1G17100	AtHBP1	NA	NA	NA
CUFF.44871	-2.24982	2.13355	25.9318	7.22004e-05	0.00264241	A0A078CRD7_BRANA	5e-40	BnaA03g05260D protein	NP_568309	8e-40	homeobox-leucine zipper protein HAT7	AT5G15150	ATHB-3	NA	NA	NA
CUFF.1685	-1.18493	5.45399	32.1319	7.23931e-05	0.00264683	A0A151T358_CAJCA	1e-31	26S proteasome non-ATPase regulatory subunit 1	NP_171973	1e-27	26S proteasome regulatory subunit N2	AT1G04810	NA	NA	03050;Proteasome	NA
CUFF.14011	1.88108	4.13137	25.9089	7.25537e-05	0.00265008	A0A0B0PI34_GOSAR	6e-69	Polyprotein	NP_568142	3e-40	Nuclear transport factor 2 (NTF2) family protein	AT5G04830	NA	NA	NA	NA
CUFF.51397	-2.24519	2.09182	25.8732	7.31113e-05	0.0026678	A0A061DJU6_THECC	0	Rhamnose biosynthesis 1 isoform 1	NP_177978	0	UDP-L-rhamnose synthase	AT1G78570	ATRHM1	4.2.1.76	00520;Amino sugar and nucleotide sugar metabolism	UDP-L-rhamnose biosynthesis
CUFF.17709	2.51039	1.34365	25.8612	7.32993e-05	0.00267202	B9IG30_POPTR	1e-49	SOUL heme-binding family protein	NP_565876	7e-48	heam-binding protein 2	AT2G37970	AtHBP2	NA	NA	NA
CUFF.15254	1.39188	3.57211	25.8504	7.3468e-05	0.00267553	B9S995_RICCO	5e-138	Ubiquitin-protein ligase, putative	NP_180312	5e-111	armadillo/beta-catenin-like repeat-containing protein	AT2G27430	NA	NA	NA	NA
CUFF.18912	-1.92842	4.1647	25.8434	7.35779e-05	0.00267689	Q6RJY8_CAPAN	2e-51	Putative lesion-inducing protein	NP_171929	8e-47	HR-like lesion-inducing protein-like protein	AT1G04340	NA	NA	NA	NA
CUFF.52841	1.94915	3.17164	25.8382	7.36611e-05	0.00267727	B9ICB6_POPTR	2e-40	Uncharacterized protein	NP_199360	1e-23	uncharacterized protein	AT5G45470	NA	NA	NA	NA
CUFF.46983	1.40681	5.08601	25.8145	7.4035e-05	0.00268557	A0A061GZV7_THECC	0	Double Clp-N motif-containing P-loop nucleoside triphosphate hydrolases superfamily protein, putative	NP_565689	0	protein SMAX1-like 7	AT2G29970	SMXL7	NA	NA	NA
CUFF.54412	-1.59325	2.46596	25.8148	7.40302e-05	0.00268557	A0A061DNM9_THECC	4e-99	NAC domain protein, IPR003441	NP_567811	2e-72	NAC domain containing protein 74	AT4G28530	anac074	NA	NA	NA
CUFF.11085	2.33288	1.29832	25.7988	7.42846e-05	0.00268934	Q9AVM5_SPIOL	1e-42	Reverse transcriptase	NA	NA	NA	NA	NA	NA	NA	NA
CUFF.30330	1.67584	2.17196	25.8001	7.42644e-05	0.00268934	A0A0D2UMS4_GOSRA	2e-28	Uncharacterized protein	NP_188696	3e-10	protein NDR1	AT3G20600	NDR1	NA	NA	NA
CUFF.11588	-1.77853	1.70397	27.8441	7.45039e-05	0.00269199	M5WV36_PRUPE	1e-98	Chalcone-flavonone isomerase family protein	NP_175757	7e-84	fatty-acid-binding protein 3	AT1G53520	AtFAP3	NA	NA	NA
gene.g12504.t1	2.51683	2.58189	25.7895	7.44339e-05	0.00269199	A0A0B0MBE4_GOSAR	5e-98	Taxadien-5-alpha-ol O-acetyltransferase	NP_195909	7e-47	HXXXD-type acyl-transferase-like protein	AT5G02890	NA	NA	NA	NA
CUFF.33230	-1.47019	5.02435	25.7742	7.4678e-05	0.00269282	E6NU65_JATCU	2e-153	WAT1-related protein	NP_565111	3e-144	protein walls are thin 1	AT1G75500	UMAMIT5	NA	NA	NA
CUFF.34521	-1.44425	7.62558	25.7713	7.47245e-05	0.00269282	A0A124SG53_CYNCS	0	6-phosphogluconate dehydrogenase, decarboxylating	NA	NA	NA	NA	NA	NA	NA	NA
CUFF.4418	-1.1637	4.93101	33.6393	7.47458e-05	0.00269282	K7SIG8_9ERIC	6e-146	Ubiquitin conjugating enzyme S	NP_568148	2e-129	ubiquitin-conjugating enzyme E2 22	AT5G05080	ATUBC22	6.3.2.19	04120;Ubiquitin mediated proteolysis	NA
CUFF.57474	1.6113	2.36817	29.7811	7.49938e-05	0.00269912	A0A061EBG7_THECC	1e-105	Chaperone DnaJ-domain superfamily protein	NP_192673	1e-97	NADH dehydrogenase-like complex T	AT4G09350	CRRJ	NA	NA	NA
CUFF.5456	-1.94068	6.04924	25.7368	7.52804e-05	0.00270522	K4C9U5_SOLLC	2e-56	Histone H2B	NP_172258	2e-58	histone H2B	AT1G07790	HTB1	NA	NA	NA
CUFF.8317	-1.46466	4.84431	25.735	7.53099e-05	0.00270522	A0A061E315_THECC	6e-152	Strubbelig-receptor family 3 isoform 2	NP_192248	2e-134	STRUBBELIG-receptor family 3	AT4G03390	SRF3	NA	NA	NA
CUFF.11323	-1.55459	5.62946	25.7123	7.56784e-05	0.00271581	A0A0B0PGI1_GOSAR	0	Viral inhibitor of RIP activation	NP_567819	4e-164	uncharacterized protein	AT4G28760	TRM20	NA	NA	NA
CUFF.11145	-1.45711	6.66744	25.6631	7.64832e-05	0.00273886	B9S250_RICCO	0	ATP binding protein, putative	NP_197175	4e-152	uncharacterized protein	AT5G16730	NA	NA	NA	NA
CUFF.25283	-1.70107	6.28816	25.6615	7.65085e-05	0.00273886	B5LAW5_CAPAN	0	Putative pyruvate dehydrogenase E3 subunit	NP_567487	0	dihydrolipoyl dehydrogenase	AT4G16155	NA	1.8.1.4	00010;Glycolysis / Gluconeogenesis|00020;Citrate cycle (TCA cycle)|00260;Glycine, serine and threonine metabolism|00280;Valine, leucine and isoleucine degradation|00620;Pyruvate metabolism|01100;Metabolic pathways|01110;Biosynthesis of secondary metabolites	pyruvate decarboxylation to acetyl CoA|glycine cleavage|2-oxoisovalerate decarboxylation to isobutanoyl-CoA|2-oxoglutarate decarboxylation to succinyl-CoA
CUFF.50476	-1.57643	4.90294	25.6594	7.65434e-05	0.00273886	A0A0D2S1D1_GOSRA	0	Pectinesterase	NP_188048	0	pectin methylesterase 3	AT3G14310	ATPME3	NA	NA	homogalacturonan degradation
CUFF.13997	-1.81727	6.48722	25.6358	7.69338e-05	0.00275016	A0A061FRI0_THECC	1e-129	ACT domain-containing protein isoform 1	NP_196094	7e-119	ACT domain-containing protein	AT5G04740	ACR12	NA	NA	NA
CUFF.49555	-1.86461	3.3586	25.6298	7.70328e-05	0.00275103	W9QUE9_9ROSA	0	Hexosyltransferase	NP_001189927	0	plant glycogenin-like starch initiation protein 1	AT3G18660	GUX1	NA	NA	NA
CUFF.20072	2.09327	2.16454	25.6071	7.7411e-05	0.00276187	F6H290_VITVI	0	Serine/threonine-protein kinase	NP_193869	0	receptor kinase 3	AT4G21380	ARK3	NA	NA	NA
CUFF.10119	-2.60105	5.44333	25.5908	7.76821e-05	0.00276886	V4UQX4_9ROSI	3e-56	Uncharacterized protein	NP_028489	1e-28	uncharacterized protein	AT2G18680	NA	NA	NA	NA
CUFF.27868	2.30976	2.28721	25.5714	7.80087e-05	0.0027698	A0A068VE01_COFCA	2e-62	Uncharacterized protein	NP_001117591	1e-34	Leucine-rich repeat family protein	AT1G73066	NA	NA	NA	NA
CUFF.29784	-2.88402	1.03699	25.5826	7.78208e-05	0.0027698	A0A0V0IJS2_SOLCH	5e-113	Putative transcription factor-like	NP_200274	2e-102	zinc finger-related protein	AT5G54630	NA	NA	NA	NA
CUFF.6356	1.86491	1.91361	25.5723	7.79927e-05	0.0027698	A0A0V0H2G6_SOLCH	8e-69	Putative photosystem II repair protein PSB27-H1, chloroplastic-like	NP_563687	4e-64	photosystem II Psb27 protein	AT1G03600	PSB27	NA	00195;Photosynthesis|01100;Metabolic pathways	NA
gene.g27181.t1	3.02847	1.62006	25.5721	7.79965e-05	0.0027698	NA	NA	NA	NA	NA	NA	NA	NA	NA	NA	NA
CUFF.12857	-2.59971	1.70455	25.5669	7.80841e-05	0.00276981	A0A061GQ46_THECC	4e-48	STS14 protein, putative	NP_194875	5e-43	putative pathogenesis-related protein	AT4G31470	NA	NA	NA	NA
CUFF.13379	-1.96138	1.82024	25.5303	7.87032e-05	0.00278909	A0A061EGD7_THECC	1e-25	Hydroxyproline-rich glycoprotein family protein	NP_566161	2e-21	hydroxyproline-rich glycoprotein-like protein	AT3G02120	NA	NA	NA	NA
CUFF.7786	-1.3092	5.5861	25.5132	7.89934e-05	0.00279668	W9RGS5_9ROSA	0	Transketolase	NP_566041	0	transketolase	AT2G45290	TKL2	2.2.1.1	00030;Pentose phosphate pathway|00710;Carbon fixation in photosynthetic organisms|01100;Metabolic pathways|01110;Biosynthesis of secondary metabolites	Rubisco shunt|pentose phosphate pathway (non-oxidative branch)|Calvin-Benson-Bassham cycle
CUFF.29598	1.95802	4.55383	25.5053	7.91294e-05	0.00279882	B9RQP1_RICCO	8e-67	Mitochondrial carnitine/acylcarnitine carrier protein, putative	NP_178108	4e-57	mitochondrial arginine transporter BAC2	AT1G79900	ATMBAC2	NA	NA	ornithine-citrulline shuttle
CUFF.3826	1.17742	5.64483	43.9543	7.92786e-05	0.00280049	A0A0B0PTY0_GOSAR	1e-24	NADPH dehydrogenase	NP_565715	1e-20	uncharacterized protein	AT2G31130	NA	NA	NA	NA
CUFF.40014	-2.55244	1.47536	25.4936	7.93287e-05	0.00280049	A0A078E5H5_BRANA	1e-72	BnaC07g09850D protein	NP_174245	1e-71	AWPM19-like protein	AT1G29520	NA	NA	NA	NA
CUFF.48360	-1.28977	4.80728	25.4669	7.9789e-05	0.00281405	A0A061DNN1_THECC	5e-100	NAD(P)-binding Rossmann-fold superfamily protein isoform 4	NP_565469	1e-88	NADH dehydrogenase (ubiquinone) 1 alpha subcomplex 9	AT2G20360	NA	1.6.99.3	00190;Oxidative phosphorylation|01100;Metabolic pathways	aerobic respiration III (alternative oxidase pathway)|aerobic respiration I (cytochrome c)|NAD/NADH phosphorylation and dephosphorylation
CUFF.10437	-1.91115	3.13719	25.4603	7.99028e-05	0.00281537	A0A151TWF8_CAJCA	2e-25	16.6 kDa heat shock protein	NP_175842	1e-20	alpha-crystallin domain of heat shock protein-containing protein	AT1G54400	NA	NA	NA	NA
CUFF.13959	-1.72518	3.92285	25.4548	7.99964e-05	0.00281598	A0A0V0HS37_SOLCH	6e-62	Putative cytochrome c oxidase family protein-like	NP_178140	2e-54	cytochrome c oxidase subunit 5b-2	AT1G80230	NA	1.9.3.1	00190;Oxidative phosphorylation|01100;Metabolic pathways	aerobic respiration I (cytochrome c)
CUFF.20309	2.62082	2.11215	25.4454	8.01608e-05	0.00281908	A5Y726_CUCME	1e-88	Esterase	NP_197744	4e-74	carboxyesterase 18	AT5G23530	AtCXE18	NA	NA	NA
CUFF.7564	-1.3362	3.34221	25.8954	8.03968e-05	0.00282469	F6HJE0_VITVI	0	Polyadenylate-binding protein	NP_177322	0	polyadenylate-binding protein 5	AT1G71770	PAB5	NA	NA	NA
CUFF.12707	-1.79708	2.41936	25.3916	8.10985e-05	0.00284663	A0A0M5KK79_MORAL	0	Diphosphomevalonate decarboxylase	NP_566995	0	diphosphomevalonate decarboxylase	AT3G54250	NA	4.1.1.33	00900;Terpenoid backbone biosynthesis|01100;Metabolic pathways|01110;Biosynthesis of secondary metabolites	mevalonate pathway I
CUFF.38728	-1.64929	4.07024	25.3811	8.12838e-05	0.00284818	A0A061DNX6_THECC	2e-65	RS21-C6, EAR, NTP pyrophosphohydrolase MazG catalytic core, putative	NP_189167	4e-58	uncharacterized protein	AT3G25400	NA	NA	NA	NA
CUFF.41214	-3.27184	1.46156	25.3803	8.12971e-05	0.00284818	A0A0B0PKK9_GOSAR	3e-31	Auxin transporter-like protein 3	NP_179701	3e-25	like AUXIN RESISTANT 2	AT2G21050	LAX2	NA	04075;Plant hormone signal transduction	NA
CUFF.26764	1.59929	5.29859	25.3582	8.16878e-05	0.0028586	B9SCJ1_RICCO	0	Transferase, putative	NP_850113	0	probable glucuronoxylan glucuronosyltransferase IRX7	AT2G28110	FRA8	NA	NA	xylogalacturonan biosynthesis
CUFF.894	-2.90013	1.84549	25.3547	8.17494e-05	0.0028586	NA	NA	NA	NA	NA	NA	NA	NA	NA	NA	NA
CUFF.30647	-1.45132	3.97205	25.3464	8.18977e-05	0.00286107	A0A068VAE4_COFCA	3e-140	Proteasome subunit beta type	NP_191641	1e-134	proteasome subunit beta type-1	AT3G60820	PBF1	3.4.25.1	03050;Proteasome	NA
CUFF.58116	2.11497	3.79663	25.306	8.26185e-05	0.00288352	A0A0D2SNM1_GOSRA	3e-69	Uncharacterized protein	NP_180875	2e-44	putative leucine-rich repeat receptor-like protein kinase	AT2G33170	NA	NA	NA	NA
CUFF.13119	-1.81771	2.86816	25.2968	8.27838e-05	0.00288383	A0A0C5ACY1_BETPL	1e-38	ERF3 protein	NP_175008	1e-26	ethylene-responsive transcription factor RAP2-6	AT1G43160	RAP2.6	NA	NA	NA
CUFF.9524	3.21096	1.9684	25.2999	8.27276e-05	0.00288383	A0A061EYM8_THECC	5e-15	Major facilitator superfamily protein isoform 1	NP_181326	6e-11	putative peptide/nitrate transporter	AT2G37900	NA	NA	NA	NA
CUFF.26785	1.33717	4.72894	25.2885	8.29322e-05	0.00288627	U5FGJ0_POPTR	0	Kinase family protein	NP_197789	0	putative receptor-like protein kinase	AT5G24010	NA	NA	NA	NA
70285_g	1.88744	2.43282	25.2639	8.3376e-05	0.00289162	NA	NA	NA	NA	NA	NA	NA	NA	NA	NA	NA
CUFF.11449	-2.10428	2.06117	25.2518	8.35957e-05	0.00289162	NA	NA	NA	NA	NA	NA	NA	NA	NA	NA	NA
CUFF.20361	1.92192	2.85768	25.2753	8.31709e-05	0.00289162	B9HAF7_POPTR	2e-117	Adenine phosphoribosyltransferase 2 family protein	NP_196677	8e-110	adenine phosphoribosyltransferase 5	AT5G11160	APT5	2.4.2.7	00230;Purine metabolism|01100;Metabolic pathways	adenine and adenosine salvage II
CUFF.24426	-1.16609	4.6597	28.4341	8.34009e-05	0.00289162	A0A103XIK7_CYNCS	1e-36	Putative S-adenosyl-L-methionine-dependent methyltransferase	NP_563706	4e-25	putative methyltransferase PMT8	AT1G04430	NA	NA	NA	NA
CUFF.36606	-3.45019	3.5367	25.2497	8.36344e-05	0.00289162	NA	NA	NA	NA	NA	NA	NA	NA	NA	NA	NA
CUFF.37489	-1.27507	6.79627	34.8069	8.35031e-05	0.00289162	W9SYN1_9ROSA	3e-125	Delta(24)-sterol reductase	NP_188616	2e-116	Delta(24)-sterol reductase	AT3G19820	CBB1	1.3.1.72	00100;Steroid biosynthesis|01100;Metabolic pathways|01110;Biosynthesis of secondary metabolites	plant sterol biosynthesis|cholesterol biosynthesis I
CUFF.47832	3.6978	1.3659	25.2698	8.32703e-05	0.00289162	A2Q199_MEDTR	6e-57	Uncharacterized protein	NP_196521	6e-55	mitochondrial HSO70 2	AT5G09590	HSC70-5	NA	03040;Spliceosome|04141;Protein processing in endoplasmic reticulum|04144;Endocytosis	NA
CUFF.18451	2.05154	1.4284	25.2367	8.38709e-05	0.00289708	Q589Y3_TOBAC	8e-130	Glycosyltransferase	NP_181216	3e-116	UDP-glucosyl transferase 73C3	AT2G36780	NA	NA	NA	quercetin glycoside biosynthesis (Arabidopsis)|kaempferol glycoside biosynthesis (Arabidopsis)|brassinosteroids inactivation|cytokinin-<i>O</i>-glucosides biosynthesis
CUFF.28911	2.59869	1.66896	25.2279	8.40305e-05	0.0028983	A0A061GN37_THECC	2e-93	Senescence-related gene 1	NP_173145	1e-74	Fe(II)/ascorbate oxidase family protein SRG1	AT1G17020	ATSRG1	NA	NA	NA
CUFF.57635	3.31848	0.553082	25.2261	8.40635e-05	0.0028983	A0A0B2R8E6_GLYSO	0.0001	Putative serine/threonine-protein kinase	NA	NA	NA	NA	NA	NA	NA	NA
CUFF.17131	-2.09883	3.31736	25.2167	8.42361e-05	0.00289884	B9RW59_RICCO	8e-177	Formiminotransferase-cyclodeaminase, putative	NP_565488	6e-98	folic acid binding / transferase	AT2G20830	NA	NA	NA	NA
CUFF.25223	-3.16972	3.46647	25.2207	8.41634e-05	0.00289884	NA	NA	NA	NA	NA	NA	NA	NA	NA	NA	NA
CUFF.4227	-1.16876	5.36037	33.2078	8.43819e-05	0.00290115	A0A061GNW4_THECC	0	NSP-interacting GTPase, putative isoform 3	NP_193071	2e-111	NSP (nuclear shuttle protein)-interacting GTPase	AT4G13350	NIG	NA	NA	NA
CUFF.21281	1.23976	4.85864	25.1892	8.47411e-05	0.00291079	A0A078G464_BRANA	0	BnaA01g28410D protein	NP_188209	0	WUS-interacting protein 2	AT3G15880	TPR4	NA	NA	NA
CUFF.38527	-2.22354	2.00595	25.1698	8.50994e-05	0.00292037	M1BFD8_SOLTU	6e-30	Uncharacterized protein	NP_567186	5e-08	uncharacterized protein	AT4G00770	TRM9	NA	NA	NA
CUFF.22958	2.48818	3.96357	25.1394	8.56663e-05	0.00293265	B9IBM1_POPTR	3e-06	Phytosulfokines 3 family protein	NP_201388	0.0002	putative phytosulfokines 5 precursor	AT5G65870	ATPSK5	NA	NA	NA
CUFF.36655	2.76163	4.68443	25.1392	8.56689e-05	0.00293265	A0A061G0Z4_THECC	0	U-box domain-containing protein 19, putative	NA	NA	NA	NA	NA	NA	NA	NA
CUFF.37825	1.70114	3.02786	25.1335	8.57752e-05	0.00293265	NA	NA	NA	NP_566366	2e-26	aspartate/glutamate/uridylate kinase family protein	AT3G10030	NA	NA	NA	pyrimidine ribonucleotides interconversion|UTP and CTP <i>de novo</i> biosynthesis
CUFF.58391	-1.79769	3.79598	25.1351	8.5746e-05	0.00293265	A0A0K0XHF8_HEVBR	4e-46	Calmodulin-like protein 27	NP_177504	1e-43	putative calcium-binding protein CML26	AT1G73630	NA	NA	04626;Plant-pathogen interaction	NA
CUFF.1039	-2.32107	2.73765	25.1238	8.59567e-05	0.00293614	A0A103NTH2_CYNCS	2e-89	Hly-III-related protein	NP_197527	1e-78	heptahelical transmembrane protein1	AT5G20270	HHP1	NA	NA	NA
CUFF.55251	1.66489	3.40768	25.1187	8.60525e-05	0.00293669	A0A061DXX0_THECC	9e-143	RS-norcoclaurine 6-O-methyltransferase	NP_195242	1e-110	O-methyltransferase family protein	AT4G35160	NA	NA	NA	1,3,5-trimethoxybenzene biosynthesis
CUFF.14180	2.2406	3.31352	25.111	8.61985e-05	0.00293706	B9S8K9_RICCO	5e-33	DNA binding protein, putative	NP_568018	1e-25	myb family transcription factor	AT4G37180	NA	NA	NA	NA
CUFF.40174	-2.15214	2.76569	25.1097	8.62225e-05	0.00293706	A0A061DGM6_THECC	6e-46	HTH-type transcriptional regulator protein ptxE	NP_179949	6e-43	uncharacterized protein	AT2G23690	NA	NA	NA	NA
CUFF.56774	-2.21728	7.89729	25.0818	8.67492e-05	0.00295227	A0A103XQ61_CYNCS	0	Beta-tubulin	NP_568437	0	tubulin beta-8 chain	AT5G23860	TUB8	NA	04145;Phagosome	NA
CUFF.39185	1.30029	3.665	25.0212	8.79035e-05	0.0029888	A0A061ERT8_THECC	0	POX family protein, putative isoform 1	NP_195823	2e-103	BEL1-like homeodomain protein 9	AT5G02030	BLH9	NA	NA	NA
CUFF.32460	-1.27052	3.89962	36.4073	8.80263e-05	0.00299022	A0A022Q8S6_ERYGU	7e-39	40S ribosomal protein S21	NP_198122	2e-35	ribosomal protein S21e	AT5G27700	NA	NA	03010;Ribosome	NA
CUFF.9283	-1.83097	3.49913	24.9956	8.83974e-05	0.00300006	B9HWH8_POPTR	0	Homocysteine S-methyltransferase 1 family protein	NP_189219	0	homocysteine S-methyltransferase 1	AT3G25900	ATHMT-1	2.1.1.10	00270;Cysteine and methionine metabolism|01100;Metabolic pathways|01110;Biosynthesis of secondary metabolites	methionine biosynthesis II|S-methylmethionine cycle
CUFF.56773	-3.01553	3.05958	24.9753	8.87904e-05	0.00301063	A0A061ESC5_THECC	2e-153	Peptide transporter 1 isoform 1	NP_190982	9e-146	peptide transporter PTR1	AT3G54140	AtNPF8.1	NA	NA	NA
CUFF.1038	-1.71325	4.01254	24.9664	8.89632e-05	0.00301319	A0A0V0H995_SOLCH	3e-38	Putative ovule protein	NP_197527	2e-25	heptahelical transmembrane protein1	AT5G20270	HHP1	NA	NA	NA
CUFF.17808	1.29549	5.80817	24.9588	8.91108e-05	0.00301319	B9SPF2_RICCO	8e-149	Mitochondrial uncoupling protein, putative	NP_190979	7e-148	uncoupling family protein PUMP2	AT3G54110	ATPUMP1	NA	NA	NA
CUFF.28992	-1.74279	2.5862	24.9612	8.90638e-05	0.00301319	B9RQR6_RICCO	2e-84	Calmodulin binding protein, putative	NP_177411	3e-76	IQ-domain 8 protein	AT1G72670	iqd8	NA	NA	NA
CUFF.53968	2.67172	1.73083	24.9124	9.00207e-05	0.00304117	A0A061EVM4_THECC	0	Plastid movement impaired1	NP_174979	0	plastid movement impaired1	AT1G42550	PMI1	NA	NA	NA
CUFF.16628	-1.30688	5.02298	24.9044	9.01789e-05	0.00304372	B9RUA5_RICCO	4e-142	Clasp, putative	NP_196983	2e-118	ARM repeat superfamily protein	AT5G14790	NA	NA	NA	NA
CUFF.26689	-1.58606	2.9065	24.9002	9.02618e-05	0.00304374	A0A061GYW9_THECC	9e-93	Shugoshin C terminus, putative	NP_001078526	2e-22	Shugoshin C terminus protein	AT5G04320	NA	NA	NA	NA
CUFF.3648	-1.51319	2.42	26.2845	9.0435e-05	0.00304679	A0A061EHQ0_THECC	3e-16	Cc-nbs-lrr resistance protein, putative isoform 1	NA	NA	NA	NA	NA	NA	NA	NA
CUFF.30306	-4.8548	0.289556	24.8807	9.06491e-05	0.00305122	R0GQY6_9BRAS	6e-15	Xyloglucan endotransglucosylase/hydrolase	NP_563892	1e-15	probable xyloglucan endotransglucosylase/hydrolase protein 8	AT1G11545	XTH8	NA	NA	NA
CUFF.15691	-1.65666	3.43297	24.8722	9.08192e-05	0.00305192	W9QDD3_9ROSA	0	Cellulose synthase-like protein D3	NP_197193	0	cellulose synthase-like protein D2	AT5G16910	ATCSLD2	NA	NA	xylan biosynthesis
CUFF.32803	-1.41622	7.91512	24.8655	9.09517e-05	0.00305192	A0A118JX87_CYNCS	9e-163	EEIG1/EHBP1 N-terminal domain-containing protein	NP_199137	3e-137	uncharacterized protein	AT5G43230	NA	NA	NA	NA
CUFF.53152	1.66549	2.20495	24.863	9.10007e-05	0.00305192	F4NCL6_BETVU	6e-64	Uncharacterized protein	NP_194638	2e-13	ribonuclease H-like protein	AT4G29090	NA	NA	NA	NA
CUFF.53623	1.81355	2.38912	24.8675	9.09124e-05	0.00305192	O82216_ARATH	4e-103	Putative non-LTR retroelement reverse transcriptase	NP_189068	2e-59	RNA-directed DNA polymerase (reverse transcriptase)-related protein	AT3G24255	NA	NA	NA	NA
CUFF.42484	-1.69193	2.41783	24.85	9.12616e-05	0.00305789	NA	NA	NA	NP_566167	0.004	60S ribosomal protein L39-2	AT3G02190	NA	NA	03010;Ribosome	NA
CUFF.12987	2.87	2.93805	24.8	9.227e-05	0.00308887	NA	NA	NA	NA	NA	NA	NA	NA	NA	NA	NA
CUFF.4142	1.91006	2.60543	24.7914	9.2443e-05	0.00309185	A0A151UDQ7_CAJCA	4e-82	Retrovirus-related Pol polyprotein from transposon TNT 1-94	NP_194047	1e-43	cysteine-rich receptor-like protein kinase 8	AT4G23160	CRK8	NA	NA	NA
gene.g10285.t1	2.10607	2.76908	24.7872	9.25285e-05	0.00309191	A0A022QPY9_ERYGU	0	Aspartate aminotransferase	NP_180654	0	aspartate aminotransferase 1	AT2G30970	ASP1	2.6.1.1	00250;Alanine, aspartate and glutamate metabolism|00270;Cysteine and methionine metabolism|00330;Arginine and proline metabolism|00350;Tyrosine metabolism|00360;Phenylalanine metabolism|00400;Phenylalanine, tyrosine and tryptophan biosynthesis|01100;Metabolic pathways|01110;Biosynthesis of secondary metabolites	aspartate degradation II|aspartate degradation I|superpathway of aspartate and asparagine biosynthesis|threonine biosynthesis|isoleucine biosynthesis I|aspartate biosynthesis
CUFF.13289	-1.76397	2.982	24.7111	9.40901e-05	0.00313274	A0A061EMD3_THECC	4e-114	RING/U-box superfamily protein	NP_171931	2e-89	RING-finger domain-containing protein	AT1G04360	NA	NA	NA	NA
CUFF.24326	-1.55368	7.02416	24.7201	9.39044e-05	0.00313274	C1KG74_VITVI	3e-165	14-3-3 protein	NP_565176	2e-160	14-3-3-like protein GF14 omega	AT1G78300	14-3-3OMEGA	NA	NA	NA
CUFF.27478	2.35902	1.47045	24.7137	9.40365e-05	0.00313274	A0A0V0H383_SOLCH	4e-64	Putative pentatricopeptide repeat-containing protein-like	NP_192184	3e-39	pentatricopeptide repeat-containing protein	AT4G02750	NA	NA	NA	NA
CUFF.8724	-1.81592	3.08659	24.715	9.40095e-05	0.00313274	NA	NA	NA	NA	NA	NA	NA	NA	NA	NA	NA
CUFF.50681	-2.52942	0.934519	24.7026	9.4268e-05	0.00313584	A0A061GL73_THECC	2e-27	Ankyrin repeat-containing-like protein	NP_188497	5e-13	ankyrin repeat-containing protein	AT3G18670	NA	NA	NA	NA
CUFF.24905	2.00901	2.04153	24.6839	9.46563e-05	0.00314592	A0A061GTW4_THECC	3e-132	C2H2-type zinc finger family protein	NP_191326	4e-127	transcription factor NO TRANSMITTING TRACT	AT3G57670	NTT	NA	NA	NA
CUFF.40684	-2.24307	3.42335	24.65	9.5366e-05	0.0031645	D7SP24_VITVI	4e-158	Kinesin-like protein	NP_179726	1e-68	ATP binding microtubule motor family protein	AT2G21300	NA	NA	NA	NA
gene.g9689.t1	2.52272	1.04087	24.649	9.5387e-05	0.0031645	J7G2Z7_ROSRU	2e-107	Non-ltr retroelement reverse transcriptase	NP_175044	6e-33	DNAse I-like superfamily protein	AT1G43760	NA	NA	NA	NA
CUFF.59016	2.18971	2.75627	24.6173	9.60572e-05	0.00318101	A0A0K9RDD5_SPIOL	3e-24	Uncharacterized protein	NP_190975	7e-14	ankyrin repeat-containing protein	AT3G54070	NA	NA	NA	NA
CUFF.59066	2.15102	0.753358	26.074	9.60393e-05	0.00318101	A0A067LQR2_JATCU	1e-58	Non-specific serine/threonine protein kinase	NP_197548	9e-39	LRR receptor-like serine/threonine-protein kinase EFR	AT5G20480	EFR	2.7.11.1	04626;Plant-pathogen interaction	NA
CUFF.54765	-1.3987	4.87717	24.6036	9.63478e-05	0.0031853	D1GJA0_COFAR	1e-72	Hydroxycinnamoyl-CoA shikimate/quinate hydroxycinnamoyl transferase	NP_199704	2e-66	hydroxycinnamoyl-CoA shikimate/quinate hydroxycinnamoyl transferase	AT5G48930	HCT	2.3.1.133	00940;Phenylpropanoid biosynthesis|00941;Flavonoid biosynthesis|00945;Stilbenoid, diarylheptanoid and gingerol biosynthesis|01110;Biosynthesis of secondary metabolites	phenylpropanoid biosynthesis|simple coumarins biosynthesis|chlorogenic acid biosynthesis I|caffeoylglucarate biosynthesis|chlorogenic acid biosynthesis II
CUFF.60195	1.62644	3.63336	24.603	9.63595e-05	0.0031853	W9SIW1_9ROSA	6e-43	Uridylate kinase	NP_001078129	5e-41	aspartate/glutamate/uridylate kinase family protein	AT3G10030	NA	NA	NA	pyrimidine ribonucleotides interconversion|UTP and CTP <i>de novo</i> biosynthesis
CUFF.46664	3.20638	3.71203	24.5906	9.66247e-05	0.00319121	A0A061GJU5_THECC	4e-164	ACT-like superfamily protein	NP_197914	1e-156	ACT domain-containing protein	AT5G25320	NA	NA	NA	NA
CUFF.21294	-1.22212	4.3215	24.5741	9.69763e-05	0.00319996	H9E8V2_SOLLC	0	DNA polymerase	NP_201511	0	DNA polymerase alpha catalytic subunit	AT5G67100	ICU2	2.7.7.7	00230;Purine metabolism|00240;Pyrimidine metabolism|01100;Metabolic pathways|03030;DNA replication	NA
CUFF.29932	-2.28491	3.57819	24.5558	9.73707e-05	0.0032101	A0A140KFG9_9ERIC	1e-44	Hedycaryol synthase	NP_188070	3e-30	terpenoid synthase 18	AT3G14520	NA	NA	NA	farnesene biosynthesis
CUFF.44104	2.48485	3.37391	24.5501	9.74931e-05	0.00321127	A0A061GIC5_THECC	4e-100	Eukaryotic aspartyl protease family protein, putative isoform 1	NP_196638	6e-86	aspartyl protease family protein	AT5G10770	NA	NA	NA	NA
CUFF.56114	-2.28189	1.72702	24.5436	9.76329e-05	0.003213	B9RJS5_RICCO	6e-31	Purine transporter, putative	NP_174143	2e-27	purine permease 3	AT1G28220	ATPUP3	NA	NA	NA
CUFF.17900	-1.23196	4.00441	24.5221	9.80982e-05	0.00322544	W9RW48_9ROSA	2e-135	Dihydrolipoyllysine-residue acetyltransferase component of pyruvate dehydrogenase complex	NP_189215	8e-134	dihydrolipoamide S-acetyltransferase	AT3G25860	LTA2	NA	NA	pyruvate decarboxylation to acetyl CoA
CUFF.18832	-1.14695	4.56474	29.2211	9.82606e-05	0.00322638	A0A0B0NM82_GOSAR	5e-121	Serine/threonine-protein kinase tricorner	NP_568221	6e-107	Protein kinase family protein	AT5G09890	NA	NA	NA	NA
CUFF.27126	-1.50312	3.52809	24.5127	9.83018e-05	0.00322638	A0A068U0B0_COFCA	3e-43	Uncharacterized protein	NP_198517	3e-27	uncharacterized protein	AT5G37010	NA	NA	NA	NA
CUFF.42454	-1.1708	5.79988	28.0902	9.87613e-05	0.00323858	B9RIA7_RICCO	8e-75	ADP,ATP carrier protein, putative	NP_187470	6e-66	ADP,ATP carrier protein 1	AT3G08580	AAC1	NA	NA	NA
CUFF.20148	-1.88276	3.27306	24.448	9.9722e-05	0.00326718	A0A061G8C8_THECC	3e-180	Keratin-associated protein 5-4	NP_200067	2e-172	uncharacterized protein	AT5G52540	NA	NA	NA	NA
CUFF.46199	1.2641	5.66855	24.4314	0.000100088	0.00327625	B9T3A0_RICCO	1e-101	Ubiquitin-protein ligase, putative	NP_192993	3e-80	F-box protein CPR30	AT4G12560	CPR1	NA	NA	NA
CUFF.26731	-2.32573	2.87318	24.4193	0.000100358	0.00327638	A0A061FRW4_THECC	0	Leucine-rich repeat protein kinase family protein isoform 1	NP_566213	0	putative inactive leucine-rich repeat receptor-like protein kinase	AT3G03770	NA	NA	NA	NA
CUFF.50860	-1.99942	2.1979	24.4254	0.000100222	0.00327638	A0A0V0I8H5_SOLCH	6e-138	Putative plant/T24G3-80 protein-like	NP_198167	6e-112	uncharacterized protein	AT5G28150	NA	NA	NA	NA
CUFF.59381	-1.39975	3.88471	24.422	0.000100298	0.00327638	A0A151S8G3_CAJCA	8e-60	Type I inositol-1,4,5-trisphosphate 5-phosphatase 1	NP_001185371	2e-49	DNAse I-like superfamily protein	AT1G71710	NA	NA	NA	D-<i>myo</i>-inositol (1,4,5)-trisphosphate degradation|D-<i>myo</i>-inositol (1,3,4)-trisphosphate biosynthesis
gene.g12175.t1	-3.27459	0.539477	24.3963	0.000100872	0.00329023	Q8L6D2_RHOSS	0	Chalcone synthase	NP_196897	2e-179	chalcone synthase	AT5G13930	ATCHS	2.3.1.74	00941;Flavonoid biosynthesis|01100;Metabolic pathways|01110;Biosynthesis of secondary metabolites|04712;Circadian rhythm - plant	flavonoid biosynthesis|flavonoid biosynthesis (in equisetum)
gene.g25065.t1	-3.19747	2.69474	24.3894	0.000101025	0.00329232	A0A0B2QPA4_GLYSO	7e-39	Chitinase 2	NA	NA	NA	NA	NA	NA	NA	NA
CUFF.1298	-2.6687	1.50419	24.3618	0.000101646	0.00330965	A0A061GIV9_THECC	0.0007	Basic helix-loop-helix DNA-binding superfamily protein, putative isoform 1	NA	NA	NA	NA	NA	NA	NA	NA
CUFF.10273	-1.84812	4.16269	24.3577	0.00010174	0.00330978	A0A061DS29_THECC	0	Cellulose synthase-like D5	NP_171773	0	cellulose synthase-like protein D5	AT1G02730	ATCSLD5	2.4.2.24	00500;Starch and sucrose metabolism|00520;Amino sugar and nucleotide sugar metabolism|01100;Metabolic pathways	cellulose biosynthesis|xylan biosynthesis
CUFF.47237	2.68421	4.4828	24.3397	0.000102146	0.00331712	A0A061FSL3_THECC	8e-93	Nitrate transporter 1.5	NP_174523	3e-82	nitrate transporter 1.5	AT1G32450	AtNPF7.3	NA	NA	NA
CUFF.58574	-1.25157	3.63539	28.8074	0.000102079	0.00331712	A0A0B0Q428_GOSAR	4e-51	Aldehyde dehydrogenase	NP_001077676	5e-44	aldehyde dehydrogenase 3H1	AT1G44170	ALDH3H1	1.2.1.3	00010;Glycolysis / Gluconeogenesis|00040;Pentose and glucuronate interconversions|00053;Ascorbate and aldarate metabolism|00071;Fatty acid degradation|00280;Valine, leucine and isoleucine degradation|00310;Lysine degradation|00330;Arginine and proline metabolism|00340;Histidine metabolism|00380;Tryptophan metabolism|00410;beta-Alanine metabolism|00561;Glycerolipid metabolism|00620;Pyruvate metabo…	benzoate biosynthesis II (CoA-independent, non-&beta;-oxidative)|benzoate biosynthesis III (CoA-dependent, non-&beta;-oxidative)|ethanol degradation II|alkane oxidation|fatty acid &alpha;-oxidation I
CUFF.1526	3.04585	5.40441	24.3206	0.000102581	0.00332542	A0A0V0GEY3_SOLCH	2e-13	Putative ovule protein	NA	NA	NA	NA	NA	NA	NA	NA
CUFF.28506	1.77662	2.32554	24.3227	0.000102533	0.00332542	U5G0M8_POPTR	1e-177	Uncharacterized protein	NP_001119510	1e-127	uncharacterized protein	AT5G66600	NA	NA	NA	NA
CUFF.10479	-2.01865	3.38207	24.3144	0.000102722	0.00332564	A4ZYQ8_POPCN	4e-63	Secondary wall-associated glycosyltransferase family 43B	NP_181246	9e-54	probable beta-1,4-xylosyltransferase IRX9	AT2G37090	IRX9	NA	NA	xylan biosynthesis
CUFF.26761	-1.15589	5.47842	42.6189	0.000102768	0.00332564	A0A0V0IG92_SOLCH	0	Putative alpha/beta hydrolase domain-containing protein 17C-like	NP_001154655	9e-170	alpha/beta-Hydrolases superfamily protein	AT3G30380	NA	NA	NA	NA
CUFF.16487	1.15829	4.37933	35.8172	0.000102936	0.00332814	W9RIC2_9ROSA	0	Cell division cycle protein 48-like protein	NP_187595	0	cell division control protein 48-A	AT3G09840	ATCDC48	NA	04141;Protein processing in endoplasmic reticulum	NA
CUFF.46862	-2.49047	4.30916	24.299	0.000103074	0.00332968	A0A0B2QPA4_GLYSO	9e-125	Chitinase 2	NA	NA	NA	NA	NA	NA	NA	NA
CUFF.55115	-2.84887	1.16584	24.2931	0.000103209	0.00333114	B9GIL1_POPTR	1e-68	Laccase	NP_200810	1e-66	laccase 17	AT5G60020	ATLAC17	NA	NA	NA
CUFF.1677	-2.53314	2.02336	24.2847	0.000103403	0.00333447	B9GFX5_POPTR	6e-67	Myb family transcription factor family protein	NP_566744	2e-60	myb family transcription factor	AT3G24120	NA	NA	NA	NA
CUFF.29958	-1.66262	2.80733	24.2796	0.00010352	0.00333532	F6I6U7_VITVI	3e-143	S-acyltransferase	NP_180922	2e-111	DHHC-type zinc finger family protein	AT2G33640	NA	NA	NA	NA
CUFF.1640	-1.35666	3.56115	24.246	0.000104297	0.0033428	A0A061EKG8_THECC	1e-79	Vesicle-associated membrane protein 726 isoform 2	NP_001030968	1e-82	vesicle-associated membrane protein 7B	AT1G04750	AT	NA	NA	NA
CUFF.20806	2.07025	1.46311	24.2441	0.000104342	0.0033428	K4CEH5_SOLLC	1e-79	Glycosyltransferase	NP_188813	5e-70	UDP-glycosyltransferase HYR1	AT3G21760	HYR1	NA	NA	abscisic acid glucose ester biosynthesis
CUFF.21658	-1.78575	3.40946	24.2364	0.000104522	0.0033428	A0A061FWT8_THECC	0	Leucine-rich repeat protein kinase family protein isoform 1	NP_201077	0	leucine-rich repeat protein kinase-like protein	AT5G62710	NA	NA	NA	NA
CUFF.27017	-4.2417	7.74446	24.254	0.000104112	0.0033428	A0A068TUN6_COFCA	9e-118	Pectinesterase	NP_172624	7e-77	methylesterase PCR A	AT1G11580	ATPMEPCRA	NA	NA	homogalacturonan degradation
CUFF.34239	1.34372	4.65978	24.2609	0.000103952	0.0033428	A0A061GL73_THECC	8e-79	Ankyrin repeat-containing-like protein	NA	NA	NA	NA	NA	NA	NA	NA
CUFF.38942	-1.84555	2.15156	24.2389	0.000104464	0.0033428	A0A061DH96_THECC	4e-163	End binding protein 1C isoform 1	NP_201528	3e-130	microtubule-associated protein RP/EB family member 1C	AT5G67270	ATEB1C	NA	NA	NA
CUFF.45414	-1.83361	4.00727	24.2344	0.000104567	0.0033428	A0A061H0G0_THECC	0	Leucine-rich repeat protein kinase family protein	NP_200638	0	leucine-rich repeat protein kinase family protein	AT5G58300	NA	NA	NA	NA
CUFF.9494	1.37909	3.00731	25.6644	0.000104251	0.0033428	B9H3T2_POPTR	3e-118	Cell division protein ftsH	NP_186894	9e-113	putative cell division protein ftsH	AT3G02450	NA	NA	NA	NA
gene.g28829.t1	1.74915	2.36433	24.2546	0.000104099	0.0033428	U5G191_POPTR	9e-40	Uncharacterized protein	NP_178215	1e-11	zinc ion binding / nucleic acid binding protein	AT2G01050	NA	NA	NA	NA
CUFF.42091	-1.39257	3.92859	24.2099	0.000105139	0.00335818	A0A0V0GZH3_SOLCH	2e-45	Cyclin-dependent kinases regulatory subunit	NP_180364	1e-45	cyclin-dependent kinases regulatory subunit 2	AT2G27970	CKS2	NA	NA	NA
CUFF.31891	-2.63474	1.9468	24.1953	0.000105484	0.00336626	A0A0C5DFC5_CAMSI	4e-19	Invertase 4	NP_001189881	1e-13	beta-fructofuranosidase, insoluble isoenzyme CWINV1	AT3G13790	ATBFRUCT1	3.2.1.26	00052;Galactose metabolism|00500;Starch and sucrose metabolism|01100;Metabolic pathways	sucrose degradation III (sucrose invertase)
CUFF.24645	1.7466	2.74005	24.1898	0.000105612	0.00336744	B9ID24_POPTR	2e-32	Peptidoglycan-binding LysM domain-containing family protein	NP_201021	2e-31	peptidoglycan-binding LysM domain-containing protein	AT5G62150	NA	NA	NA	NA
CUFF.26074	-1.42034	3.73088	24.1742	0.00010598	0.00337171	B9HC74_POPTR	0	Kinase family protein	NP_001078767	0	brassinosteroid-signaling kinase 5	AT5G59010	BSK5	NA	NA	NA
CUFF.41507	-1.29177	4.09056	24.1725	0.00010602	0.00337171	A0A0B0NJD6_GOSAR	4e-06	Nuclear transport factor 2-like protein	NP_174118	5e-07	nuclear transport factor 2B	AT1G27970	NTF2B	NA	NA	NA
CUFF.6394	1.53707	7.52739	24.1728	0.000106013	0.00337171	A0A068V295_COFCA	1e-166	Uncharacterized protein	NP_192251	2e-137	uncharacterized protein	AT4G03420	NA	NA	NA	NA
CUFF.12211	1.42374	3.91024	24.1493	0.000106571	0.0033863	A0A0B2QZC5_GLYSO	4e-30	B3 domain-containing protein REM21	NP_201499	1e-26	putative B3 domain-containing protein	AT5G66980	NA	NA	NA	NA
CUFF.2704	-2.8638	2.41006	24.1343	0.000106929	0.00339478	A0A022RQY9_ERYGU	2e-23	Uncharacterized protein	NP_194752	2e-13	uncharacterized protein	AT4G30230	NA	NA	NA	NA
CUFF.17432	-1.7051	4.67452	24.1223	0.000107215	0.00339606	B9S7R8_RICCO	5e-91	Pyridoxine kinase, putative	NP_001078677	1e-88	Pyridoxal kinase	AT5G37850	ATSOS4	2.7.1.35	00750;Vitamin B6 metabolism|01100;Metabolic pathways	pyridoxal 5'-phosphate salvage II (plants)|pyridoxal 5'-phosphate salvage I
CUFF.45315	1.53759	3.27441	24.121	0.000107246	0.00339606	B9RAV5_RICCO	0	Ferric-chelate reductase, putative	NP_199827	0	ferric reduction oxidase 8	AT5G50160	ATFRO8	NA	NA	iron reduction and absorption
CUFF.47592	-1.37301	3.66417	24.1276	0.000107089	0.00339606	A0A061GXH6_THECC	0	UDP-Glycosyltransferase superfamily protein	NP_200715	0	glycosyl transferase family protein	AT5G59070	NA	NA	NA	NA
CUFF.42518	1.83999	2.38728	24.1067	0.00010759	0.00340404	B9SLM2_RICCO	0	Serine-threonine protein kinase, plant-type, putative	NP_566892	0	putative LRR receptor-like serine/threonine-protein kinase	AT3G47570	NA	NA	NA	NA
CUFF.32774	-2.30244	5.30975	24.0981	0.000107798	0.0034077	A0A061FUJ0_THECC	2e-127	RCD one 5, putative isoform 1	NP_201058	6e-78	probable inactive poly	AT5G62520	SRO5	NA	NA	NA
CUFF.29107	-1.552	3.63539	24.0883	0.000108033	0.00341221	A0A103Y4U7_CYNCS	1e-98	TRAM/LAG1/CLN8 homology domain-containing protein	NP_196932	4e-87	DNA-binding storekeeper protein-like protein	AT5G14280	NA	NA	NA	NA
CUFF.25538	-1.38548	7.96215	24.083	0.000108162	0.00341335	F6H1R9_VITVI	0	Tubby-like F-box protein	NP_173899	0	tubby-like F-box protein 10	AT1G25280	AtTLP10	NA	NA	NA
gene.g30539.t1	-2.29182	1.9559	24.0777	0.000108289	0.00341444	B5U962_9ERIC	3e-104	Germin-like protein	NP_172427	8e-91	germin-like protein 5	AT1G09560	GLP5	NA	NA	NA
CUFF.51106	2.88535	1.99717	24.0707	0.00010846	0.00341691	A0A061EHG7_THECC	7e-55	Receptor like protein 6, putative	NP_175225	5e-36	receptor like protein 7	AT1G47890	AtRLP7	NA	NA	NA
CUFF.21627	-1.13224	4.72953	30.205	0.000108977	0.00343026	B9N3W8_POPTR	2e-114	Myb family transcription factor family protein	NP_178216	3e-91	myb-like HTH transcriptional regulator family protein	AT2G01060	NA	NA	NA	NA
CUFF.12399	1.36287	4.28408	24.0384	0.000109247	0.00343584	B9R6Y4_RICCO	2e-130	Serine carboxypeptidase, putative	NP_850033	1e-109	serine carboxypeptidase-like 12	AT2G22920	SCPL12	NA	NA	sinapate ester biosynthesis
CUFF.35807	2.50281	1.40017	24.0238	0.000109605	0.00344415	B9GQY3_POPTR	2e-33	Cytochrome P450 83A1 family protein	NA	NA	NA	NA	NA	NA	NA	NA
CUFF.7238	-1.97694	3.45514	24.0126	0.000109881	0.00344988	A0A059BWF5_EUCGR	2e-38	Uncharacterized protein	NP_001077570	5e-41	high mobility group B3 protein	AT1G20696	HMGB3	NA	NA	NA
CUFF.17847	-3.58643	0.844553	24.0003	0.000110182	0.00345347	B9SMZ4_RICCO	2e-64	ATP binding protein, putative	NP_001189577	4e-60	Di-glucose binding protein with Kinesin motor domain	AT2G22610	NA	NA	NA	NA
CUFF.50755	-1.56804	2.60605	24.0018	0.000110146	0.00345347	W9QYX8_9ROSA	1e-162	Microtubule-associated protein RP/EB family member 3	NP_201528	9e-140	microtubule-associated protein RP/EB family member 1C	AT5G67270	ATEB1C	NA	NA	NA
CUFF.31919	-1.35581	7.99889	25.9768	0.000110597	0.0034606	Q1W3C7_CAMSI	1e-149	Ascorbate peroxidase	NP_172267	1e-139	L-ascorbate peroxidase 1	AT1G07890	APX1	1.11.1.11	00053;Ascorbate and aldarate metabolism|00480;Glutathione metabolism	L-ascorbate degradation V|ascorbate glutathione cycle
CUFF.44006	-1.67111	3.5671	23.9843	0.000110579	0.0034606	B9SSW1_RICCO	4e-42	ATP-binding cassette transporter, putative	NP_181179	1e-31	ABC transporter G family member 34	AT2G36380	ABCG34	NA	NA	NA
CUFF.7286	2.07512	3.26819	23.9763	0.000110778	0.00346332	W9RN39_9ROSA	1e-27	MLO-like protein	NP_565902	5e-28	protein MILDEW RESISTANCE LOCUS O 12	AT2G39200	ATMLO12	NA	NA	NA
CUFF.6674	-1.57741	3.11868	23.9718	0.000110889	0.00346386	NA	NA	NA	NA	NA	NA	NA	NA	NA	NA	NA
CUFF.10380	-4.20926	0.346147	23.9649	0.00011106	0.00346627	NA	NA	NA	NA	NA	NA	NA	NA	NA	NA	NA
CUFF.53750	-2.13866	4.14117	23.9395	0.000111696	0.00348316	A0A0B0Q219_GOSAR	1e-133	Filament-like plant protein	NP_187178	1e-66	filament-like plant protein	AT3G05270	NA	NA	NA	NA
CUFF.15714	-2.08935	6.45829	23.9332	0.000111852	0.00348508	W9QXJ6_9ROSA	0	Putative receptor-like protein kinase	NP_564722	0	protein kinase	AT1G56720	NA	NA	NA	NA
CUFF.40249	-1.42084	3.39502	23.9252	0.000112054	0.00348843	M5WCD0_PRUPE	0	Uncharacterized protein	NP_181714	9e-164	uncharacterized protein	AT2G41830	NA	NA	NA	NA
CUFF.21298	1.15613	4.25114	26.4248	0.000112381	0.00349566	A0A061EEF1_THECC	0	S-adenosyl-L-methionine-dependent methyltransferases superfamily protein	NP_189354	0	S-adenosylmethionine-dependent methyltransferase-domain containing protein	AT3G27180	NA	2.1.1.-	00340;Histidine metabolism|00350;Tyrosine metabolism	NA
CUFF.4166	1.60413	4.07391	23.9005	0.000112677	0.00349897	A0A061EDL1_THECC	1e-19	CCHC-type integrase	NA	NA	NA	NA	NA	NA	NA	NA
CUFF.52135	2.39337	1.51579	23.9025	0.000112628	0.00349897	U7E2N7_POPTR	3e-48	Uncharacterized protein	NP_180862	6e-37	receptor like protein 25	AT2G33030	AtRLP25	NA	NA	NA
CUFF.41679	-1.38744	4.18384	23.8898	0.000112949	0.00350446	A0A0B0P2H0_GOSAR	0	Flavonol synthase/flavanone 3-hydroxylase	NP_568689	0	2-oxoglutarate (2OG) and Fe(II)-dependent oxygenase superfamily protei	AT5G48020	NA	NA	NA	NA
CUFF.45062	-2.14731	5.74731	23.8828	0.000113126	0.00350699	A0A061ELJ1_THECC	8e-88	TPX2 family protein, putative isoform 6	NP_188950	3e-40	targeting protein for Xklp2-like protein	AT3G23090	WDL3	NA	NA	NA
CUFF.12609	-2.16082	3.09768	23.8746	0.000113334	0.0035079	T2FDG1_NICBE	8e-120	Exocyst 70	NP_566477	3e-95	exocyst subunit exo70 family protein D3	AT3G14090	ATEXO70D3	NA	NA	NA
CUFF.21108	-1.26358	6.94925	30.9486	0.000113389	0.0035079	A0A0V0IS42_SOLCH	0	Putative F-box/LRR-repeat protein 3-like	NP_568094	0	F-box/LRR-repeat protein 3	AT5G01720	NA	NA	NA	NA
CUFF.29593	-2.15201	2.95569	23.8705	0.00011344	0.0035079	B9GX19_POPTR	4e-43	Uncharacterized protein	NP_563968	1e-21	uncharacterized protein	AT1G15260	NA	NA	NA	NA
CUFF.20786	1.4169	4.22428	23.8551	0.000113834	0.00351126	I7K8K8_9ROSA	0	T4.5 protein	NP_194047	2e-116	cysteine-rich receptor-like protein kinase 8	AT4G23160	CRK8	NA	NA	NA
CUFF.2591	-1.27267	3.42685	29.3935	0.000113794	0.00351126	B9SGZ1_RICCO	2e-29	Signal transducer, putative	NP_568030	5e-25	protein NAKED PINS IN YUC MUTANTS 5	AT4G37590	MEL1	NA	NA	NA
CUFF.40848	-1.36099	4.26439	23.8573	0.000113776	0.00351126	A0A061ESK3_THECC	0	RHO guanyl-nucleotide exchange factor 7	NP_195821	0	RHO guanyl-nucleotide exchange factor 7	AT5G02010	ATROPGEF7	NA	NA	NA
CUFF.30874	1.88206	7.25832	23.8448	0.000114098	0.00351645	D8VD38_ACTDE	8e-63	Ethylene response factor 11	NP_568679	1e-45	ethylene-responsive transcription factor 5	AT5G47230	ATERF-5	NA	NA	NA
CUFF.50865	-1.2556	3.47834	24.8575	0.000114928	0.00353907	A0A103YJZ3_CYNCS	2e-40	Leucine-rich repeat-containing protein	NP_175749	2e-37	putative LRR receptor-like serine/threonine-protein kinase	AT1G53440	NA	NA	NA	NA
CUFF.22683	-1.14144	5.27892	30.2386	0.000115136	0.00354056	A0A103XH29_CYNCS	0	Transmembrane receptor, eukaryota	NP_197353	0	candidate G-protein Coupled Receptor 7	AT5G18520	Cand7	NA	NA	NA
CUFF.36235	1.18848	4.4915	23.7996	0.000115264	0.00354056	A0A061E0R3_THECC	3e-135	Peroxidase	NA	NA	NA	NA	NA	NA	NA	NA
CUFF.56928	1.52638	2.66576	23.8014	0.000115218	0.00354056	A0A061FR63_THECC	1e-50	Cc-nbs-lrr resistance protein, putative	NP_187360	5e-26	disease resistance protein RPM1	AT3G07040	RPM1	NA	04626;Plant-pathogen interaction	NA
CUFF.11725	-1.26101	4.35118	23.7952	0.000115378	0.0035411	M5Y3Q6_PRUPE	2e-93	Uncharacterized protein	NP_177702	1e-08	uncharacterized protein	AT1G75730	NA	NA	NA	NA
CUFF.27600	-1.46924	7.88049	23.7888	0.000115544	0.00354171	B9GUY5_POPTR	0	Phospho-2-dehydro-3-deoxyheptonate aldolase	NP_173657	0	Class-II DAHP synthetase family protein	AT1G22410	NA	2.5.1.54	00400;Phenylalanine, tyrosine and tryptophan biosynthesis|01100;Metabolic pathways|01110;Biosynthesis of secondary metabolites	3-dehydroquinate biosynthesis I
CUFF.5240	-1.57906	3.29719	23.7871	0.00011559	0.00354171	A0A061GAD6_THECC	2e-65	Leucine-rich repeat family protein / protein kinase family protein isoform 2	NP_199787	1e-56	leucine-rich repeat protein kinase-like protein	AT5G49760	NA	NA	NA	NA
CUFF.20976	-1.2441	6.72843	25.4794	0.000115766	0.00354417	A0A0V0IJY3_SOLCH	0	Putative nephrocystin-3-like	NP_192822	0	protein KINESIN LIGHT CHAIN-RELATED 1	AT4G10840	KLCR1	NA	NA	NA
CUFF.18666	-1.78843	3.57292	23.7753	0.000115897	0.00354525	A0A061GQD2_THECC	0	Mitotic-like cyclin 3B from	NP_568248	8e-143	cyclin-A2-2	AT5G11300	CYC2BAT	NA	NA	NA
CUFF.40517	-1.15446	5.7306	26.0932	0.000116258	0.00355333	A0A0V0IET5_SOLCH	0	Putative UDP-glucuronic acid decarboxylase 1-like	NP_850694	0	UDP-glucuronic acid decarboxylase 1	AT3G53520	ATUXS1	NA	NA	UDP-D-xylose biosynthesis
CUFF.5195	-2.60995	0.621472	23.7554	0.000116417	0.00355421	A0A103Y737_CYNCS	2e-76	Prenylated rab acceptor PRA1	NP_181370	1e-71	prenylated RAB acceptor 1.B4	AT2G38360	PRA1.B4	NA	NA	NA
CUFF.55078	-2.8439	0.884602	23.7531	0.000116479	0.00355421	A0A061EMT6_THECC	1e-09	2-oxoglutarate (2OG) and Fe(II)-dependent oxygenase superfamily protein, putative	NP_001154314	8e-08	2-oxoglutarate-dependent dioxygenase-like protein	AT1G06640	NA	NA	NA	glucosinolate biosynthesis from dihomomethionine
CUFF.47407	-1.13502	5.02566	24.3026	0.00011732	0.00357691	A0A0B0P004_GOSAR	2e-34	TonB-dependent heme receptor A	NP_565031	3e-29	uncharacterized protein	AT1G72020	NA	NA	NA	NA
CUFF.53839	3.01669	1.87677	23.6677	0.000118746	0.00361738	A0A151QNL0_CAJCA	1e-70	Putative transposon Ty5-1 protein YCL075W family	NP_173550	1e-31	uncharacterized protein	AT1G21280	NA	NA	NA	NA
69198_g	1.75862	4.62718	23.6543	0.000119104	0.00362094	A0A061FZ05_THECC	5e-163	Cytochrome P450 71A1	NP_974541	2e-67	cytochrome P450 71A20	AT4G13310	CYP71A20	1.14.-.-	00903;Limonene and pinene degradation|00945;Stilbenoid, diarylheptanoid and gingerol biosynthesis|01100;Metabolic pathways|01110;Biosynthesis of secondary metabolites	indole-3-acetate biosynthesis II|camalexin biosynthesis
CUFF.33313	-1.15745	5.80392	31.9259	0.000119157	0.00362094	B9RSI5_RICCO	0	Spike-1, putative	NP_193367	0	DOCK family guanine nucleotide exchange factor SPIKE1	AT4G16340	SPK1	NA	NA	NA
CUFF.48959	-1.52257	2.46066	23.6561	0.000119058	0.00362094	A0A0A0RI01_PAELC	4e-47	Flavonoid 3',5'-hydroxylase	NP_190865	2e-29	cytochrome P450, family 76, subfamily G, polypeptide 1	AT3G52970	CYP76G1	1.14.-.-	00903;Limonene and pinene degradation|00945;Stilbenoid, diarylheptanoid and gingerol biosynthesis|01100;Metabolic pathways|01110;Biosynthesis of secondary metabolites	&omega;- hydroxylation of laurate
CUFF.34785	-2.38431	4.10031	23.6107	0.000120286	0.00364637	A2TJG1_CAMSI	1e-175	1-aminocyclopropane-1-carboxylate synthase	NA	NA	NA	NA	NA	NA	NA	NA
CUFF.37905	2.02299	2.14116	23.6142	0.00012019	0.00364637	I0BZV0_9ROSI	7e-31	Thioredoxin-like protein 2.1	NP_568172	2e-24	WCRKC thioredoxin 1	AT5G06690	WCRKC1	NA	NA	NA
CUFF.45531	-1.20332	6.31653	27.5445	0.00012029	0.00364637	V4S279_9ROSI	0	T-complex protein 1 subunit gamma	NP_198008	0	TCP-1/cpn60 chaperonin family protein	AT5G26360	NA	NA	NA	NA
980_g	-1.55383	3.15306	23.5936	0.000120751	0.00364885	D2J0V9_9ASTR	1e-09	RPM1 interacting protein 4 transcript 2	NP_189143	1e-05	RPM1 interacting protein 4	AT3G25070	RIN4	NA	04626;Plant-pathogen interaction	NA
CUFF.15090	-1.25901	4.45637	23.5894	0.000120867	0.00364885	A0A061GLU3_THECC	0	U-box domain-containing protein kinase family protein, putative isoform 1	NP_680448	0	U-box domain-containing protein kinase family protein	AT5G57035	NA	NA	NA	NA
CUFF.4054	-1.59157	10.9054	23.6001	0.000120576	0.00364885	V9PBV0_VACMA	3e-23	ATP synthase subunit alpha	NP_085571	2e-18	ATPase subunit 1	NA	NA	NA	NA	NA
CUFF.47634	-1.15487	4.22846	24.9539	0.000120807	0.00364885	A0A061E7C8_THECC	4e-45	Proteasome subunit beta type	NP_001184978	3e-42	20S proteasome beta subunit E1	AT1G13060	PBE1	3.4.25.1	03050;Proteasome	NA
CUFF.9330	-2.00982	1.48469	23.5973	0.000120652	0.00364885	Q94EN5_CAMSI	0	Beta-1,3-glucanase	NP_176799	0	glucan endo-1,3-beta-glucosidase 2	AT1G66250	NA	NA	NA	NA
CUFF.12417	-2.33591	2.72422	23.5541	0.000121838	0.00367216	A0A061EDU3_THECC	1e-167	Cytochrome P450 724B1	NP_196944	7e-107	cytochrome P450, family 724, subfamily A, polypeptide 1	AT5G14400	CYP724A1	NA	NA	brassinosteroid biosynthesis II|brassinosteroid biosynthesis I
CUFF.1633	-1.98925	3.67258	23.5571	0.000121755	0.00367216	A0A0V0HX45_SOLCH	5e-127	Putative voltage-gated potassium channel subunit beta-like	NP_171963	8e-125	potassium channel beta subunit 1	AT1G04690	KAB1	NA	NA	NA
CUFF.21953	-2.50906	4.58917	23.5354	0.000122355	0.00368474	A0A023PJD6_9GENT	1e-63	CYP76A26-like protein	NP_190865	1e-29	cytochrome P450, family 76, subfamily G, polypeptide 1	AT3G52970	CYP76G1	1.14.-.-	00903;Limonene and pinene degradation|00945;Stilbenoid, diarylheptanoid and gingerol biosynthesis|01100;Metabolic pathways|01110;Biosynthesis of secondary metabolites	&omega;- hydroxylation of laurate
CUFF.10686	1.13707	4.58661	29.8514	0.0001225	0.0036861	A0A061DSM1_THECC	0	TolB protein-related isoform 1	NP_192096	0	tolB-related protein	AT4G01870	NA	NA	NA	NA
CUFF.17108	-1.53948	3.47058	23.5186	0.000122821	0.00369273	A0A151RRQ5_CAJCA	0	Type I inositol-1,4,5-trisphosphate 5-phosphatase CVP2	NP_201314	0	protein DEFORMED ROOT HAIRS 4	AT5G65090	BST1	NA	NA	NA
CUFF.10272	-2.31469	2.4902	23.5028	0.000123262	0.00370299	A0A0V0GT34_SOLCH	7e-17	Putative ovule protein	NP_973709	3e-16	uncharacterized protein	AT2G47485	NA	NA	NA	NA
71023_g	1.18154	5.30909	23.4975	0.00012341	0.00370442	Q6L3Q0_SOLDE	1e-109	Polyprotein, putative	NP_194047	7e-78	cysteine-rich receptor-like protein kinase 8	AT4G23160	CRK8	NA	NA	NA
CUFF.35473	-3.16993	0.870876	23.4888	0.000123655	0.00370873	G7JJQ2_MEDTR	3e-15	WAX2 carboxy-terminal domain protein	NA	NA	NA	NA	NA	NA	NA	NA
CUFF.3242	-1.68569	4.03445	23.4838	0.000123797	0.00370998	A0A0V0H5P6_SOLCH	2e-37	Putative ubiquitin-conjugating enzyme E2-23 kDa-like	NP_564817	5e-36	ubiquitin-conjugating enzyme E2 5	AT1G63800	UBC5	6.3.2.19	04120;Ubiquitin mediated proteolysis	NA
CUFF.53873	1.35315	3.13128	23.4701	0.000124181	0.00371847	B9HA89_POPTR	2e-45	Calcium-binding family protein	NP_172089	2e-29	calmodulin-like protein 7	AT1G05990	RHS1	NA	04626;Plant-pathogen interaction	NA
CUFF.25457	-1.67412	9.72091	23.4533	0.000124657	0.0037297	B9RKB5_RICCO	0	Protein arginine n-methyltransferase 1, putative	NP_194680	0	arginine methyltransferase 11	AT4G29510	ATPRMT11	NA	NA	NA
CUFF.28586	2.17098	2.05212	23.4387	0.000125069	0.00373622	A0A151REG3_CAJCA	1e-26	F-box/kelch-repeat protein At3g06240 family	NP_188242	7e-19	F-box protein	AT3G16210	NA	NA	NA	NA
CUFF.42229	-1.14956	4.28645	24.754	0.000125161	0.00373622	A0A061DGH0_THECC	7e-58	Quinone reductase family protein isoform 2	NP_195393	1e-52	Quinone reductase family protein	AT4G36750	NA	NA	NA	NA
CUFF.45633	-2.42169	5.45323	23.4326	0.000125244	0.00373622	C0IRG2_ACTER	1e-56	Xyloglucan endotransglucosylase/hydrolase	NP_192230	1e-50	xyloglucan endotransglucosylase/hydrolase 9	AT4G03210	XTH9	NA	NA	NA
CUFF.50625	-1.89838	2.55965	23.4313	0.00012528	0.00373622	A0A103XUH0_CYNCS	7e-44	Lipase, GDSL	NP_174179	7e-45	GDSL esterase/lipase	AT1G28570	NA	NA	NA	sinapate ester biosynthesis
CUFF.40713	-2.99136	1.39486	23.4125	0.000125818	0.00374923	NA	NA	NA	NA	NA	NA	NA	NA	NA	NA	NA
CUFF.21157	2.86784	1.81967	23.4046	0.000126044	0.00375293	A0A059BJF0_EUCGR	3e-47	Patatin	NP_180224	1e-42	phospholipase A 2A	AT2G26560	PLA	NA	NA	phospholipases|phosphatidylcholine acyl editing|phospholipid remodeling (phosphatidylcholine, yeast)
CUFF.36740	1.93897	3.71824	23.3983	0.000126225	0.0037553	B9RCA1_RICCO	3e-93	Glutathione-s-transferase theta, gst, putative	NP_198937	1e-82	glutathione S-transferase THETA 1	AT5G41210	ATGSTT1	NA	NA	glutathione-mediated detoxification II
39395_g	3.55333	0.0688814	23.3693	0.000127061	0.00377713	A0A061G0U0_THECC	9e-10	Major facilitator superfamily protein	NP_197718	3e-11	sugar transport protein 11	AT5G23270	ATSTP11	NA	NA	NA
CUFF.1725	-1.96536	2.12008	23.3494	0.000127636	0.00378708	Q5Q1I5_9LAMI	2e-49	3-beta hydroxysteroid dehydrogenase	NP_566097	1e-44	short-chain dehydrogenase reductase 5	AT2G47140	AtSDR5	NA	NA	NA
CUFF.3492	-1.97274	1.7841	23.3492	0.000127644	0.00378708	A0A061GGI3_THECC	6e-45	Pollen Ole e 1 allergen and extensin family protein, putative	NA	NA	NA	NA	NA	NA	NA	NA
CUFF.37080	2.16647	2.23939	23.3471	0.000127704	0.00378708	B9MYU0_POPTR	4e-82	F-box family protein	NP_180299	1e-66	F-box protein	AT2G27310	NA	NA	NA	NA
CUFF.21334	-1.70337	5.82088	23.3433	0.000127816	0.00378735	D7SXB5_VITVI	0	Structural maintenance of chromosomes protein	NP_001190492	0	structural maintenance of chromosomes protein 4	AT5G48600	ATCAP-C	NA	NA	NA
CUFF.43710	-2.72856	1.57134	23.3379	0.000127973	0.00378896	A0A022PNA5_ERYGU	1e-14	Uncharacterized protein	NP_563690	2e-06	uncharacterized protein	AT1G03730	NA	NA	NA	NA
CUFF.57062	1.89142	3.34073	23.3333	0.000128107	0.00378989	A0A0B2PV61_GLYSO	4e-61	Putative mitochondrial chaperone BCS1-B	NP_198817	9e-69	AAA-ATPase 1	AT5G40010	AATP1	NA	NA	NA
CUFF.34854	3.23949	2.37877	23.3248	0.000128354	0.00379414	F6HWA2_VITVI	0	Laccase	NA	NA	NA	NA	NA	NA	NA	NA
CUFF.7901	1.18835	6.17591	41.4432	0.000128599	0.00379531	A0A061DQE6_THECC	0	Tubby like protein 3 isoform 1	NP_850481	4e-170	Tubby-like F-box protein 3	AT2G47900	AtTLP3	NA	NA	NA
gene.scaffold00538.path1.gene1	-2.49287	2.76483	23.3192	0.00012852	0.00379531	A0A0B2R0S6_GLYSO	2e-61	O-glucosyltransferase rumi like	NP_191686	3e-58	lipopolysaccharide-modifying domain-containing protein	AT3G61270	NA	NA	NA	NA
CUFF.18985	-1.80492	2.24774	23.3085	0.000128833	0.00379918	A0A061GEP6_THECC	8e-160	Tetratricopeptide repeat-like superfamily protein isoform 1	NP_193591	4e-138	uncharacterized protein	AT4G18570	NA	NA	NA	NA
CUFF.30880	1.55504	3.1099	23.3014	0.000129041	0.00380229	B9SZK5_RICCO	0	Receptor-kinase, putative	NP_566892	0	putative LRR receptor-like serine/threonine-protein kinase	AT3G47570	NA	NA	NA	NA
CUFF.15267	-1.94524	3.49723	23.2862	0.00012949	0.00380852	F6M8H3_9ASTR	8e-70	Dof-domain transcription factor protein	NP_174211	1e-55	Dof zinc finger protein	AT1G29160	NA	NA	NA	NA
CUFF.48118	-1.4144	3.44846	23.2843	0.000129545	0.00380852	B9RSM2_RICCO	3e-132	Ubiquitin-protein ligase, putative	NP_176944	2e-47	zinc-finger domain of monoamine-oxidase A repressor R1 protein	AT1G67780	NA	NA	NA	NA
CUFF.9347	1.56144	7.34276	23.2837	0.000129562	0.00380852	V5QMV3_ACTDE	0	GA repressor DELLA	NP_172945	0	DELLA protein GAI	AT1G14920	GAI	NA	04075;Plant hormone signal transduction	NA
CUFF.598	-1.38342	5.41259	23.2608	0.000130242	0.00382543	A0A067JBX4_JATCU	6e-90	Uncharacterized protein	NP_173826	2e-38	uncharacterized protein	AT1G24160	NA	NA	NA	NA
CUFF.15006	1.52646	7.53248	23.2183	0.000131514	0.00385665	Q1HL01_CAMSI	0	ATP sulfurylase APS2	NP_188929	0	ATP sulfurylase 1	AT3G22890	APS1	2.7.1.25	00230;Purine metabolism|00450;Selenocompound metabolism|00920;Sulfur metabolism|01100;Metabolic pathways	sulfate reduction II (assimilatory)|sulfate activation for sulfonation|selenate reduction
CUFF.18592	-1.23329	6.22832	23.2213	0.000131424	0.00385665	A0A0M4QTR0_9MAGN	1e-95	GTP-binding protein	NP_177712	2e-96	Rac-like GTP-binding protein ARAC5	AT1G75840	ARAC5	NA	NA	NA
CUFF.17703	-1.50844	3.1606	23.2013	0.000132025	0.00385939	A0A061EYI9_THECC	2e-84	PAR1 protein	NP_190972	1e-62	PAR1 protein	AT3G54040	NA	NA	NA	NA
CUFF.21636	-1.22109	6.59053	28.536	0.000131852	0.00385939	A0A068U7Q8_COFCA	0	Hexosyltransferase	NP_568688	0	probable galacturonosyltransferase 4	AT5G47780	GAUT4	2.4.1.43	00500;Starch and sucrose metabolism|00520;Amino sugar and nucleotide sugar metabolism	homogalacturonan biosynthesis
CUFF.26019	-1.39424	8.06282	23.2077	0.000131833	0.00385939	A0A0A0YLV9_GARJA	3e-35	High mobility group B protein	NP_001077570	2e-36	high mobility group B3 protein	AT1G20696	HMGB3	NA	NA	NA
CUFF.60679	1.93106	1.42312	23.2016	0.000132017	0.00385939	NA	NA	NA	NA	NA	NA	NA	NA	NA	NA	NA
CUFF.60587	-2.65543	1.05128	23.1896	0.00013238	0.0038667	A0A068UE39_COFCA	0.0007	Uncharacterized protein	NA	NA	NA	NA	NA	NA	NA	NA
CUFF.4573	-1.13678	5.53315	24.6363	0.000132641	0.00387126	A9PEC2_POPTR	2e-124	GTP-binding family protein	NP_193486	1e-120	RAB GTPase homolog 1C	AT4G17530	ATRAB1C	NA	NA	NA
9502_g	-1.59991	5.4757	23.168	0.000133034	0.00387966	A0A061EVP3_THECC	0	Plant U-box 23	NP_181137	6e-153	E3 ubiquitin-protein ligase PUB23	AT2G35930	AtPUB23	NA	NA	NA
CUFF.33001	-1.18071	3.88809	26.6437	0.000134151	0.00390296	A0A061F0X9_THECC	0	Exostosin family protein isoform 2	NP_195517	1e-89	Exostosin family protein	AT4G38040	NA	NA	NA	xylogalacturonan biosynthesis
CUFF.6141	-1.27622	7.25272	27.5671	0.000134074	0.00390296	C0HF32_MAIZE	0	ATP synthase subunit beta	NP_680155	0	ATP synthase subunit beta-3	AT5G08680	NA	3.6.3.14	00190;Oxidative phosphorylation|01100;Metabolic pathways	adenosine ribonucleotides <i>de novo</i> biosynthesis
gene.g24176.t1	-2.49566	1.49337	23.1329	0.000134107	0.00390296	A0A068TM39_COFCA	7e-161	Uncharacterized protein	NP_195085	1e-140	uncharacterized protein	AT4G33590	NA	NA	NA	NA
CUFF.12905	-1.19268	6.288	28.5425	0.000134348	0.00390563	W9QTS2_9ROSA	0	Putative beta-1,4-xylosyltransferase IRX14	NP_201524	0	probable beta-1,4-xylosyltransferase IRX14H	AT5G67230	I14H	NA	NA	NA
CUFF.36593	2.19871	1.29129	23.0986	0.000135165	0.00392628	A0A103YE55_CYNCS	2e-37	RNA 3'-terminal phosphate cyclase	NA	NA	NA	NA	NA	NA	NA	NA
13229_g	3.32407	1.46219	23.0738	0.000135937	0.00394293	NA	NA	NA	NA	NA	NA	NA	NA	NA	NA	NA
CUFF.1944	-2.00638	7.87662	23.0733	0.000135952	0.00394293	I2DDG1_9ERIC	0	Phenylalanine ammonia-lyase	NP_181241	0	phenylalanine ammonia-lyase 1	AT2G37040	ATPAL1	4.3.1.24	00360;Phenylalanine metabolism|00910;Nitrogen metabolism|00940;Phenylpropanoid biosynthesis|01100;Metabolic pathways|01110;Biosynthesis of secondary metabolites	suberin monomers biosynthesis|benzoate biosynthesis II (CoA-independent, non-&beta;-oxidative)|<i>trans</i>-cinnamoyl-CoA biosynthesis|phenylpropanoid biosynthesis, initial reactions
CUFF.1537	-1.35756	4.77057	23.0672	0.000136143	0.00394536	F6I1A6_VITVI	0	Beta-galactosidase	NP_849506	0	beta-galactosidase 3	AT4G36360	BGAL3	NA	NA	NA
CUFF.38383	-1.68771	5.65478	23.0445	0.000136854	0.00395976	A0A0B0P8Z4_GOSAR	2e-53	NADH-ubiquinone oxidoreductase 11 kDa subunit	NP_564895	5e-48	uncharacterized protein	AT1G67350	NA	NA	NA	NA
CUFF.55532	-2.96023	0.106321	23.0468	0.000136781	0.00395976	U5FGJ3_POPTR	0.0002	Uncharacterized protein	NP_173713	0.002	heavy-metal-associated domain-containing protein	AT1G23000	NA	NA	NA	NA
CUFF.51302	3.36816	1.34453	23.0334	0.000137204	0.00396678	NA	NA	NA	NA	NA	NA	NA	NA	NA	NA	NA
CUFF.19566	1.11758	5.00517	27.169	0.00013791	0.00397505	B9RAT5_RICCO	0	Kinase, putative	NP_680105	2e-172	putative serine/threonine-protein kinase WNK3	AT3G48260	WNK3	NA	NA	NA
CUFF.33708	4.13536	0.853588	23.0107	0.000137921	0.00397505	F6H5E3_VITVI	4e-27	Serine/threonine-protein kinase	NP_179503	3e-25	G-type lectin S-receptor-like serine/threonine-protein kinase	AT2G19130	NA	NA	NA	NA
CUFF.60132	1.99361	1.40861	23.0176	0.000137702	0.00397505	A5BET5_VITVI	6e-32	Putative uncharacterized protein	NP_195531	1e-22	protein FAR1-related sequence 5	AT4G38180	FRS5	NA	NA	NA
CUFF.6390	2.21214	3.85194	23.0144	0.000137805	0.00397505	NA	NA	NA	NA	NA	NA	NA	NA	NA	NA	NA
CUFF.15782	-1.51965	5.11944	22.9949	0.000138422	0.0039842	A0A0V0I449_SOLCH	1e-120	Putative N-lysine methyltransferase SEE1-like	NP_195696	5e-106	uncharacterized protein	AT4G39860	NA	NA	NA	NA
CUFF.8474	-1.20022	6.41383	29.517	0.000138455	0.0039842	A0A068TWV2_COFCA	0	Phospholipid-transporting ATPase	NP_177038	0	putative phospholipid-transporting ATPase 9	AT1G68710	NA	NA	NA	NA
CUFF.4129	2.0723	4.38372	22.9855	0.000138721	0.00398874	NA	NA	NA	NA	NA	NA	NA	NA	NA	NA	NA
CUFF.39951	-1.59318	3.287	22.9818	0.000138838	0.00398901	NA	NA	NA	NA	NA	NA	NA	NA	NA	NA	NA
CUFF.16111	-1.37135	3.00583	30.5851	0.000139046	0.00399187	F6HHW6_VITVI	8e-129	Carboxypeptidase	NP_191906	8e-88	serine carboxypeptidase-like 40	AT3G63470	scpl40	NA	NA	NA
CUFF.37330	-1.47005	4.04404	22.9303	0.000140496	0.00403035	A0A061G8S8_THECC	7e-119	SNF7 family protein isoform 1	NP_199269	2e-112	vacuolar protein sorting-associated protein 2-2	AT5G44560	VPS2.2	NA	NA	NA
CUFF.37964	-1.36809	4.63041	22.8957	0.000141619	0.00405898	NA	NA	NA	NA	NA	NA	NA	NA	NA	NA	NA
CUFF.50655	1.35141	2.82927	31.7656	0.000141714	0.00405898	NA	NA	NA	NA	NA	NA	NA	NA	NA	NA	NA
CUFF.27167	2.56333	0.939675	22.8788	0.000142172	0.00406895	B9R9W6_RICCO	2e-138	Sugar transporter, putative	NP_200960	5e-108	sugar transport protein 3	AT5G61520	NA	NA	NA	NA
CUFF.3296	1.2495	3.884	22.8738	0.000142336	0.00407047	A0A061F7Z0_THECC	1e-58	U3 small nucleolar RNA-associated protein 14 B isoform 1	NP_567772	7e-47	uncharacterized protein	AT4G27390	NA	NA	NA	NA
CUFF.21981	-1.22532	4.85102	22.8548	0.000142962	0.0040852	A0A061FQJ2_THECC	2e-62	60S ribosomal protein L24-1 isoform 1	NP_190870	7e-63	60S ribosomal protein L24-2	AT3G53020	RPL24	NA	03010;Ribosome	NA
CUFF.2290	-2.07121	1.48221	22.8446	0.000143298	0.00409163	NA	NA	NA	NA	NA	NA	NA	NA	NA	NA	NA
CUFF.40106	2.05758	2.38697	22.8407	0.000143426	0.00409215	NA	NA	NA	NA	NA	NA	NA	NA	NA	NA	NA
CUFF.17076	-1.94706	6.63287	22.8291	0.00014381	0.00409703	A0A0V0I5Q3_SOLCH	2e-135	Putative myosin-H heavy chain-like	NP_196563	2e-114	uncharacterized protein	AT5G10010	HIT4	NA	NA	NA
CUFF.2303	2.15412	7.42005	22.8255	0.000143931	0.00409703	A0A0B2QME0_GLYSO	6e-140	Xyloglucan endotransglucosylase/hydrolase	NP_194311	6e-128	probable xyloglucan endotransglucosylase/hydrolase protein 23	AT4G25810	XTH23	NA	NA	NA
CUFF.49992	1.51143	2.27483	25.9658	0.000143864	0.00409703	A0A103Y282_CYNCS	5e-64	Uncharacterized protein family Ycf20	NP_191242	6e-48	uncharacterized protein	AT3G56830	NA	NA	NA	NA
CUFF.58707	-1.68613	10.4008	22.8155	0.000144263	0.00410333	Q209R7_SECST	1e-49	AtpA	NP_085571	2e-44	ATPase subunit 1	NA	NA	NA	NA	NA
CUFF.29231	-1.37789	6.69818	22.8063	0.000144569	0.0041067	A0A067K370_JATCU	0	Folylpolyglutamate synthase	NP_187627	0	folylpolyglutamate synthase	AT3G10160	ATDFC	NA	NA	folate polyglutamylation|tetrahydrofolate biosynthesis II
CUFF.43700	-1.32593	7.92004	30.6497	0.000144604	0.0041067	A0A067DUL2_CITSI	0	Isocitrate dehydrogenase [NADP]	NP_176768	0	NADP+-dependent isocitrate dehydrogenase	AT1G65930	cICDH	1.1.1.42	00020;Citrate cycle (TCA cycle)|00480;Glutathione metabolism|01100;Metabolic pathways|01110;Biosynthesis of secondary metabolites|04146;Peroxisome	glutamine biosynthesis III
GI3MI6V01CO0DP.path1	-1.8487	4.24552	22.797	0.00014488	0.00411137	L0BBC5_POPTN	3e-61	F-box transcription factor	NP_197917	6e-48	EIN3-binding F-box protein 2	AT5G25350	EBF2	NA	04075;Plant hormone signal transduction	NA
CUFF.1671	-1.35191	5.29767	22.7833	0.000145341	0.00411858	B9S526_RICCO	2e-49	60S ribosomal protein L13a, putative	NP_193053	1e-51	60S ribosomal protein L13a-3	AT4G13170	NA	NA	03010;Ribosome	NA
CUFF.40108	3.90131	1.14843	22.7828	0.000145358	0.00411858	A0A0A0LTK9_CUCSA	0.003	Uncharacterized protein	NP_194775	0.022	glycine-rich protein	AT4G30460	NA	NA	NA	NA
CUFF.30464	-1.61855	3.73834	22.7723	0.00014571	0.00412541	A0A0D4L5B1_CAMSI	1e-82	Bidirectional sugar transporter SWEET	NP_566493	2e-50	bidirectional sugar transporter SWEET2	AT3G14770	AtSWEET2	NA	NA	NA
CUFF.17379	-1.11655	4.72836	25.1771	0.000145858	0.00412641	A0A068V4R0_COFCA	2e-58	Uncharacterized protein	NP_849985	1e-39	core-2/I-branching beta-1,6-N-acetylglucosaminyltransferase family protein	AT2G19160	NA	NA	NA	NA
CUFF.34583	-1.12991	5.13534	22.7614	0.000146079	0.00412952	A0A0B2PB84_GLYSO	9e-89	Protein vip1	NA	NA	NA	NA	NA	NA	NA	NA
CUFF.28016	-1.82841	5.04228	22.7385	0.000146853	0.0041482	NA	NA	NA	NA	NA	NA	NA	NA	NA	NA	NA
CUFF.55441	3.75936	-0.091012	22.7332	0.000147033	0.0041501	F4NCK7_BETVU	1e-16	Uncharacterized protein	NP_176271	4e-06	RNA-directed DNA polymerase (reverse transcriptase)-related protein	AT1G60720	NA	NA	NA	NA
CUFF.45354	-2.38596	3.08327	22.7297	0.000147153	0.00415032	A0A068V2J8_COFCA	1e-114	Uncharacterized protein	NP_194552	1e-68	uncharacterized protein	AT4G28230	NA	NA	NA	NA
gene.g21006.t1	3.00407	7.96468	22.7253	0.000147305	0.00415143	A0A061G5K8_THECC	3e-126	BTB and TAZ domain protein 2 isoform 1	NP_201121	2e-97	BTB and TAZ domain protein 1	AT5G63160	BT1	NA	NA	NA
CUFF.32169	-1.4423	5.82704	22.7213	0.000147441	0.0041521	A0A068ULG7_COFCA	0	Laccase	NP_180580	0	laccase 3	AT2G30210	LAC3	NA	NA	NA
CUFF.27083	1.37668	2.69511	29.5358	0.00014783	0.00415516	A0A151R197_CAJCA	4e-17	Transposon TX1 uncharacterized	NP_197382	1e-06	SC35-like splicing factor 28	AT5G18810	At-SCL28	NA	NA	NA
CUFF.40353	1.69497	1.6901	22.7016	0.000148113	0.00415516	A0A061DMR0_THECC	5e-26	F-box and associated interaction domains-containing protein, putative	NP_566322	1e-15	F-box protein	AT3G07870	NA	NA	NA	NA
CUFF.50358	2.40958	5.25513	22.7023	0.000148091	0.00415516	A0A061GQ86_THECC	1e-125	Eukaryotic aspartyl protease family protein, putative isoform 4	NP_196638	7e-121	aspartyl protease family protein	AT5G10770	NA	NA	NA	NA
CUFF.8718	-2.768	0.506983	22.705	0.000147999	0.00415516	R4R2I7_9SOLA	0.007	Cytochrome P450	NA	NA	NA	NA	NA	NA	NA	NA
gene.scaffold01075.path1.gene14	2.08839	1.07908	22.711	0.000147792	0.00415516	Q2A9Z5_ASPOF	5e-67	Gag-pol polyprotein, putative	NA	NA	NA	NA	NA	NA	NA	NA
CUFF.27974	1.58499	5.37761	22.6916	0.000148457	0.0041612	M1C9W1_SOLTU	1e-29	Uncharacterized protein	NP_564201	5e-18	uncharacterized protein	AT1G23710	NA	NA	NA	NA
CUFF.6437	-1.46524	3.77145	22.6888	0.000148554	0.0041612	A0A061EP02_THECC	0	Subunit H2, putative	NP_188295	0	condensin-2 complex subunit H2	AT3G16730	HEB2	NA	NA	NA
gene.g6407.t1	1.25287	4.26404	22.6823	0.000148777	0.0041643	A0A061EJR6_THECC	2e-42	Cysteine-rich RLK (RECEPTOR-like protein kinase) 8	NP_194047	1e-22	cysteine-rich receptor-like protein kinase 8	AT4G23160	CRK8	NA	NA	NA
41164_g	-1.83177	4.4696	22.679	0.000148891	0.00416431	A0A0V0IR18_SOLCH	8e-84	Putative ovule protein	NP_001078685	3e-73	uncharacterized protein	AT5G40520	NA	NA	NA	NA
CUFF.11936	-1.16229	4.02448	27.2098	0.000149396	0.00417529	A0A024B6F0_9ERIC	1e-120	Gibberellin 2 oxidase 1	NP_177965	1e-80	gibberellin 2-beta-dioxygenase 1	AT1G78440	ATGA2OX1	1.14.11.13	00904;Diterpenoid biosynthesis	gibberellin inactivation I (2&beta;-hydroxylation)
CUFF.28613	-2.22237	1.74861	22.6541	0.000149755	0.00418194	A0A124SHU1_CYNCS	2e-180	Protein kinase, catalytic domain-containing protein	NP_175774	1e-163	protein WAG1	AT1G53700	PK3AT	NA	NA	NA
CUFF.56900	1.78528	6.0348	22.651	0.000149861	0.00418194	A0A0M4KSE9_9ROSA	1e-56	AP2/EREBP family transcription factor-like protein 23	NP_194524	1e-27	ethylene-responsive transcription factor CRF4	AT4G27950	CRF4	NA	NA	NA
CUFF.34591	-2.7241	2.42787	22.6427	0.000150151	0.00418687	B9S8P1_RICCO	2e-29	Zinc finger protein, putative	NA	NA	NA	NA	NA	NA	NA	NA
CUFF.33700	-2.16144	3.23187	22.6295	0.00015061	0.00419649	A0A118JSS0_CYNCS	5e-105	Armadillo-like helical	NP_190813	8e-34	E3 ubiquitin-protein ligase PUB22	AT3G52450	AtPUB22	NA	NA	NA
CUFF.17350	-1.14692	5.48191	22.5947	0.000151831	0.00422733	A5BV56_VITVI	0	Elongation factor Tu	NP_192202	0	putative elongation factor Tu	AT4G02930	NA	3.6.5.3	04626;Plant-pathogen interaction	NA
CUFF.14310	-1.19157	6.38474	26.2685	0.000152147	0.00422974	A0A0Y0BVV8_TARKO	1e-124	Putative ADP-ribosylation factor A1F protein 2	NP_196971	8e-127	ADP-ribosylation factor A1B	AT5G14670	ARFA1B	NA	NA	NA
CUFF.8929	1.5495	4.0937	22.5871	0.0001521	0.00422974	C8YZA7_CAPAN	4e-164	UPA14	NP_200681	3e-122	pfkB-like carbohydrate kinase family protein	AT5G58730	Mik	NA	NA	1D-<i>myo</i>-inositol hexakisphosphate biosynthesis III (<i>Spirodela polyrrhiza</i>)
CUFF.38834	-1.87784	1.88657	22.5707	0.000152682	0.00424142	NA	NA	NA	NA	NA	NA	NA	NA	NA	NA	NA
CUFF.45691	-1.63745	3.34214	22.5605	0.000153045	0.00424828	A0A061G0P4_THECC	1e-42	Calmodulin binding protein-like isoform 1	NP_201063	0.005	calmodulin binding protein 60a	AT5G62570	CBP60a	NA	NA	NA
CUFF.34151	-1.99194	3.58705	22.5536	0.00015329	0.00425088	A0A061ESE3_THECC	9e-77	Rab gtpase c2a, alpha,atrab,atrab18b,atrabc2a,rabc2a	NP_568121	4e-78	ras-related protein RABC2a	AT5G03530	ATRAB	NA	NA	NA
CUFF.39483	-2.53366	4.84556	22.5514	0.000153369	0.00425088	D7NJ88_POPTR	1e-41	Omega-hydroxyacid hydroxycinnamoyltransferase	NP_568587	1e-36	omega-hydroxypalmitate O-feruloyl transferase	AT5G41040	ASFT	NA	NA	esterified suberin biosynthesis
CUFF.16988	-1.94206	1.73083	22.5425	0.000153686	0.00425649	A0A061F8A7_THECC	1e-68	Alpha-expansin 1	NP_178409	2e-64	expansin A15	AT2G03090	ATEXP15	NA	NA	NA
CUFF.8910	-1.23568	6.58609	22.5231	0.000154382	0.00427254	A0A103Y9H0_CYNCS	0	Armadillo-type fold	NP_196856	0	peptidase M1 family protein	AT5G13520	NA	3.3.2.6	00590;Arachidonic acid metabolism|01100;Metabolic pathways	NA
CUFF.4253	1.34529	4.81962	22.5131	0.000154739	0.00427923	NA	NA	NA	NA	NA	NA	NA	NA	NA	NA	NA
CUFF.11416	1.44684	4.74134	22.5039	0.00015507	0.00428267	A0A061H0G3_THECC	0	Cytochrome P450	NP_568463	4e-137	cytochrome P450, family 714, subfamily A, polypeptide 1	AT5G24910	CYP714A1	NA	NA	gibberellin biosynthesis III (early C-13 hydroxylation)
CUFF.36652	3.20601	0.529878	22.5024	0.000155127	0.00428267	A0A078H1Q4_BRANA	1e-21	Bidirectional sugar transporter SWEET	NA	NA	NA	NA	NA	NA	NA	NA
CUFF.43079	2.55194	1.65811	22.5	0.000155212	0.00428267	NA	NA	NA	NA	NA	NA	NA	NA	NA	NA	NA
CUFF.725	-2.40024	9.45522	22.492	0.000155502	0.00428425	M4R444_9ERIC	0	Cinnamic acid 4-hydroxylase	NP_180607	0	trans-cinnamate 4-monooxygenase	AT2G30490	ATC4H	1.14.13.11	00360;Phenylalanine metabolism|00940;Phenylpropanoid biosynthesis|00941;Flavonoid biosynthesis|00945;Stilbenoid, diarylheptanoid and gingerol biosynthesis|01100;Metabolic pathways|01110;Biosynthesis of secondary metabolites	suberin monomers biosynthesis|phenylpropanoid biosynthesis, initial reactions
gene.g20991.t1	-2.39412	1.82019	22.4938	0.000155435	0.00428425	B9GUX9_POPTR	1e-119	Phosphate-responsive family protein	NP_192634	3e-116	protein EXORDIUM	AT4G08950	EXO	NA	NA	NA
CUFF.42978	-2.9827	1.39234	22.4814	0.000155887	0.00428528	A0A0D2T1L6_GOSRA	1e-19	Uncharacterized protein	NP_179413	1e-13	uncharacterized protein	AT2G18210	NA	NA	NA	NA
CUFF.51204	-1.15497	4.11397	32.0038	0.00015571	0.00428528	F6HVX7_VITVI	2e-140	Katanin p80 WD40 repeat-containing subunit B1 homolog	NP_197734	2e-91	Katanin p80 WD40 repeat-containing subunit B1-1	AT5G23430	NA	NA	NA	NA
CUFF.51837	-1.91017	2.08575	22.4819	0.000155868	0.00428528	W9RRW0_9ROSA	5e-28	Uncharacterized protein	NP_564147	1e-17	DPP6 N-terminal domain-like protein	AT1G21680	NA	NA	NA	NA
CUFF.11292	1.8033	3.24074	22.4635	0.000156538	0.00429677	A0A0D2SWL7_GOSRA	6e-08	Uncharacterized protein	NP_568280	2e-06	uncharacterized protein	AT5G12470	NA	NA	NA	NA
CUFF.1462	-1.16403	5.10294	22.4666	0.000156427	0.00429677	A0A0V0J292_SOLCH	0	DNA polymerase	NP_172303	0	DNA polymerase epsilon catalytic subunit A	AT1G08260	ABO4	2.7.7.7	00230;Purine metabolism|00240;Pyrimidine metabolism|01100;Metabolic pathways|03030;DNA replication|03410;Base excision repair|03420;Nucleotide excision repair	NA
CUFF.51024	1.97214	3.77395	22.4525	0.000156941	0.00430461	NA	NA	NA	NA	NA	NA	NA	NA	NA	NA	NA
CUFF.57641	-1.844	1.92606	22.4485	0.000157087	0.00430543	A0A0V0H560_SOLCH	8e-05	Putative proline-rich receptor-like protein kinase PERK12-like	NP_190109	0.017	arabinoxylan pectin	AT3G45230	APAP1	NA	NA	NA
CUFF.47484	-3.64147	1.12477	22.445	0.000157214	0.00430571	A0A0B0NI22_GOSAR	1e-19	RS-norcoclaurine 6-O-methyltransferase	NP_195241	2e-13	O-methyltransferase family protein	AT4G35150	NA	NA	NA	salvigenin biosynthesis
CUFF.26071	-1.476	3.18452	22.4134	0.000158376	0.0043343	A0A061EYJ3_THECC	7e-73	RING/FYVE/PHD zinc finger superfamily protein	NP_196202	3e-50	RING/FYVE/PHD zinc finger-containing protein	AT5G05830	NA	NA	NA	NA
CUFF.11634	-1.45577	5.91373	22.4029	0.000158764	0.00434027	B9N1Y6_POPTR	3e-93	40S ribosomal protein S8	NP_200732	2e-85	40S ribosomal protein S8-2	AT5G59240	NA	NA	03010;Ribosome	NA
CUFF.376	-1.97042	4.10457	22.4012	0.000158829	0.00434027	A0A061EIU6_THECC	2e-102	Uncharacterized protein	NP_189192	1e-74	uncharacterized protein	AT3G25640	NA	NA	NA	NA
CUFF.15526	-1.11925	5.23852	37.4925	0.000159584	0.00435766	A0A0B2RJA3_GLYSO	4e-170	Cycloeucalenol cycloisomerase	NP_568727	2e-163	cyclopropyl isomerase	AT5G50375	CPI1	5.5.1.9	00100;Steroid biosynthesis|01100;Metabolic pathways|01110;Biosynthesis of secondary metabolites	plant sterol biosynthesis
CUFF.13346	2.92742	0.721627	22.3636	0.000160229	0.00435914	A0A061EN21_THECC	8e-98	Plastid transcription factor 1, putative isoform 1	NP_566164	2e-40	transcription factor TCP13	AT3G02150	PTF1	NA	NA	NA
CUFF.24134	2.22756	1.59654	22.3705	0.000159971	0.00435914	W0S9B2_9CARY	5e-20	F3H2 protein	NP_182007	1e-13	2-oxoglutarate (2OG) and Fe(II)-dependent oxygenase superfamily protein	AT2G44800	NA	NA	NA	flavonoid biosynthesis|leucopelargonidin and leucocyanidin biosynthesis|flavonoid biosynthesis (in equisetum)|leucodelphinidin biosynthesis
CUFF.44042	-1.67644	3.05834	22.3649	0.000160182	0.00435914	NA	NA	NA	NP_195920	0.0007	putative F-box/kelch-repeat protein	AT5G03000	NA	NA	NA	NA
CUFF.4925	-3.13874	0.600313	22.3704	0.000159975	0.00435914	C9EHU4_PONTR	3e-37	TCP4	NP_188121	1e-37	transcription factor TCP4	AT3G15030	MEE35	NA	NA	NA
CUFF.8825	1.3206	3.5298	22.3699	0.000159994	0.00435914	Q0PJB4_SOYBN	3e-13	MYB transcription factor MYB145	NP_851225	4e-15	transcription factor MYB59	AT5G59780	ATMYB59	NA	NA	NA
gene.g25496.t1	1.67737	2.32107	22.3559	0.00016052	0.00436384	B9T1X5_RICCO	0	Disease resistance protein RPM1, putative	NP_187360	2e-136	disease resistance protein RPM1	AT3G07040	RPM1	NA	04626;Plant-pathogen interaction	NA
CUFF.24712	1.23176	5.27814	22.3442	0.000160956	0.00437249	A0A151R2J2_CAJCA	4e-83	Putative WRKY transcription factor 57	NP_177090	2e-59	putative WRKY transcription factor 57	AT1G69310	ATWRKY57	NA	NA	NA
CUFF.21062	1.38346	3.2265	22.3264	0.000161629	0.00438753	A0A0K0PUB2_CAMSI	0	Beta-amylase	NP_189034	0	beta-amylase 1	AT3G23920	AtBAM1	NA	NA	NA
65792_g	-2.40465	2.57394	22.2787	0.000163443	0.00442925	A0A061GC77_THECC	1e-48	Disease resistance-responsive family protein, putative	NP_199065	3e-28	disease resistance-responsive (dirigent-like protein) family protein	AT5G42500	NA	NA	NA	NA
CUFF.417	-1.54544	3.65668	22.2765	0.000163526	0.00442925	F6H5W9_VITVI	0	S-acyltransferase	NP_177101	3e-161	putative S-acyltransferase	AT1G69420	NA	NA	NA	NA
CUFF.8869	-1.18147	6.35044	24.3376	0.000163492	0.00442925	I1Y996_NICBE	3e-119	RabE1	NP_190192	7e-119	small GTP-binding protein ARA3	AT3G46060	ARA-3	NA	NA	NA
CUFF.23454	-1.12165	4.54896	23.1149	0.000163778	0.00443282	Q0VH88_GOSHI	1e-175	3-ketoacyl-CoA reductase 1	NP_564905	4e-140	beta-ketoacyl reductase 1	AT1G67730	ATKCR1	NA	NA	very long chain fatty acid biosynthesis II|very long chain fatty acid biosynthesis I
CUFF.8088	-1.78131	6.79509	22.263	0.000164047	0.00443685	W6ABL0_9ERIC	8e-58	Acyl carrier protein	NP_175860	1e-35	acyl carrier protein 2	AT1G54580	ACP2	NA	NA	NA
CUFF.613	-1.56343	4.30423	22.2472	0.000164655	0.00445002	I3S141_LOTJA	3e-80	Profilin	NP_179566	8e-73	profilin 1	AT2G19760	PFN1	NA	NA	NA
gene.g5475.t1	-2.66047	0.837017	22.2279	0.0001654	0.00446688	A0A067EZR9_CITSI	5e-06	Uncharacterized protein	NP_195521	0.003	hydroxyproline-rich glycoprotein family protein	AT4G38080	NA	NA	NA	NA
CUFF.17403	-2.087	6.50314	22.2196	0.000165721	0.00446955	A0A068U1A2_COFCA	0	Beta-galactosidase	NP_568001	0	beta-galactosidase 3	AT4G36360	BGAL3	NA	NA	NA
gene.g29890.t1	-2.41462	1.14418	22.2191	0.000165741	0.00446955	A0A0V0GSZ4_SOLCH	5e-23	Putative ovule protein	NP_566358	1e-22	coatomer subunit zeta-2	AT3G09800	NA	NA	NA	NA
CUFF.38965	1.79779	2.51477	22.1907	0.000166849	0.00449615	A0A061GJ92_THECC	0	Kinase protein with adenine nucleotide alpha hydrolases-like domain, putative	NP_196761	0	Protein kinase protein with adenine nucleotide alpha hydrolases-like domain	AT5G12000	NA	NA	NA	NA
CUFF.6839	-3.61239	0.188302	22.1865	0.000167016	0.00449736	B9SRU3_RICCO	1e-28	Carboxylic ester hydrolase, putative	NP_195981	7e-23	GDSL esterase/lipase	AT5G03610	NA	NA	NA	NA
CUFF.44304	-1.38364	5.09429	22.1761	0.000167421	0.00450499	NA	NA	NA	NP_197078	0	O-fucosyltransferase family protein	AT5G15740	NA	NA	NA	NA
CUFF.35876	1.24176	3.76033	22.1707	0.000167634	0.00450742	B9SB46_RICCO	9e-167	Tyrosine-specific transport protein, putative	NA	NA	NA	NA	NA	NA	NA	NA
CUFF.22088	-1.30752	5.83086	22.1496	0.000168468	0.00452655	A0A061G2W1_THECC	3e-56	Nascent polypeptide-associated complex subunit alpha-like protein 2	NP_190516	7e-54	nascent polypeptide-associated complex subunit alpha-like protein 2	AT3G49470	NACA2	NA	NA	NA
CUFF.30573	-1.92176	2.48816	22.1376	0.000168943	0.00453279	NA	NA	NA	NA	NA	NA	NA	NA	NA	NA	NA
CUFF.907	1.81252	1.54588	22.1376	0.000168946	0.00453279	A0A061GVQ7_THECC	1e-79	Plastid transcriptionally active 16	NP_566886	2e-56	protein plastid transcriptionally active 16	AT3G46780	PTAC16	NA	NA	NA
CUFF.23426	-1.58895	2.09215	22.1162	0.000169796	0.00454898	NA	NA	NA	NA	NA	NA	NA	NA	NA	NA	NA
CUFF.46914	-2.02922	2.54016	22.1185	0.000169703	0.00454898	NA	NA	NA	NA	NA	NA	NA	NA	NA	NA	NA
CUFF.36854	3.40597	1.32756	22.1093	0.000170074	0.00455161	NA	NA	NA	NA	NA	NA	NA	NA	NA	NA	NA
gene.g15608.t1	1.46831	2.86154	22.1076	0.000170141	0.00455161	A0A0N7F295_9MAGN	8e-104	Cytochrome P450	NP_192967	4e-85	cytochrome P450, family 706, subfamily A, polypeptide 4	AT4G12300	CYP706A4	NA	NA	NA
CUFF.10922	3.14777	3.21991	22.0883	0.000170916	0.00455582	A0A061DP82_THECC	4e-17	Phytosulfokines 3, putative	NP_566926	2e-10	phytosulfokine 3	AT3G49780	ATPSK3	NA	NA	NA
CUFF.12562	2.05054	4.98056	22.0927	0.000170738	0.00455582	A0A061FH15_THECC	5e-80	2-oxoglutarate and Fe(II)-dependent oxygenase superfamily protein	NP_187896	9e-74	oxidoreductase, 2OG-Fe(II) oxygenase family protein	AT3G12900	NA	NA	NA	umbelliferone biosynthesis|scopoletin biosynthesis
CUFF.14944	-1.10415	4.97361	29.13	0.00017085	0.00455582	A0A151RWF7_CAJCA	6e-160	LanC-like protein 2	NP_850003	2e-148	protein GCR2-LIKE 2	AT2G20770	GCL2	NA	NA	NA
CUFF.3531	-2.09374	1.98023	22.1	0.000170443	0.00455582	A0A067FDV4_CITSI	3e-104	Uncharacterized protein	NA	NA	NA	NA	NA	NA	NA	NA
CUFF.6634	1.77838	2.38277	22.0937	0.000170696	0.00455582	M1AEM2_SOLTU	7e-78	Uncharacterized protein	NA	NA	NA	NA	NA	NA	NA	NA
CUFF.37277	-1.90987	2.58616	22.0726	0.000171548	0.00456937	A0A061EVQ5_THECC	2e-90	Zinc finger family protein, putative isoform 3	NP_191218	2e-75	hydroxyproline-rich glycoprotein family protein	AT3G56590	NA	NA	NA	NA
CUFF.13761	-1.1494	6.043	38.8443	0.000172691	0.00458518	B9GLK3_POPTR	0	10-formyltetrahydrofolate synthetase family protein	NP_564571	0	Formate--tetrahydrofolate ligase	AT1G50480	THFS	NA	NA	folate polyglutamylation|folate transformations II|tetrahydrofolate biosynthesis II
CUFF.16632	-1.29857	5.82607	22.0429	0.00017275	0.00458518	W9R575_9ROSA	6e-106	Sphingoid base hydroxylase 2	NP_177122	9e-106	sphingoid base hydroxylase 1	AT1G69640	SBH1	NA	NA	sphingolipid biosynthesis (plants)
CUFF.22413	-1.70738	3.09047	22.0426	0.000172763	0.00458518	B9R7M0_RICCO	4e-91	Cytochrome P450, putative	NP_194922	5e-68	cytochrome P450, family 82, subfamily C, polypeptide 4	AT4G31940	CYP82C4	1.14.-.-	00903;Limonene and pinene degradation|00945;Stilbenoid, diarylheptanoid and gingerol biosynthesis|01100;Metabolic pathways|01110;Biosynthesis of secondary metabolites	NA
CUFF.54086	-1.35883	3.413	22.0434	0.000172729	0.00458518	A0A103U1Y0_CYNCS	6e-38	General substrate transporter	NP_849565	3e-38	monosaccharide-sensing protein 2	AT4G35300	TMT2	NA	NA	NA
CUFF.8550	-2.59036	0.513299	22.0451	0.000172661	0.00458518	NA	NA	NA	NA	NA	NA	NA	NA	NA	NA	NA
CUFF.12391	-1.13475	4.15546	23.052	0.000172895	0.00458539	B9GI75_POPTR	6e-80	Kinase family protein	NP_199829	6e-77	protein kinase family protein	AT5G50180	NA	NA	NA	NA
CUFF.20079	-1.46551	5.55238	22.0142	0.000173925	0.00460733	D7T0P8_VITVI	0	Terpene cyclase/mutase family member	NP_178722	0	cycloartenol synthase	AT2G07050	CAS1	5.4.99.8	00100;Steroid biosynthesis|01100;Metabolic pathways|01110;Biosynthesis of secondary metabolites	plant sterol biosynthesis|plant sterol biosynthesis II|avenacin biosynthesis, initial reactions
CUFF.31456	1.98466	2.95128	22.013	0.000173972	0.00460733	I6ZX14_CAMSI	4e-17	MADS-box domain protein	NA	NA	NA	NA	NA	NA	NA	NA
CUFF.45352	-1.33301	3.01979	28.3441	0.000174121	0.00460797	E5GBQ4_CUCME	0	NADH dehydrogenase	NP_567283	0	NAD(P)H dehydrogenase B2	AT4G05020	NDB2	1.6.99.3	00190;Oxidative phosphorylation	NA
CUFF.7042	1.17858	5.9919	22.0027	0.000174398	0.00461197	A0A061GKT5_THECC	0	Ornithine-delta-aminotransferase isoform 2	NP_199430	6e-177	ornithine-delta-aminotransferase	AT5G46180	DELTA-OAT	2.6.1.13	00330;Arginine and proline metabolism|01100;Metabolic pathways|01110;Biosynthesis of secondary metabolites	citrulline biosynthesis|L-<i>N<sup>&delta;</sup></i>-acetylornithine biosynthesis|ornithine <i>de novo </i> biosynthesis|proline biosynthesis III|arginine degradation I (arginase pathway)|arginine degradation VI (arginase 2 pathway)
CUFF.15501	2.82748	5.31474	21.9994	0.000174534	0.00461227	W9S3X0_9ROSA	2e-159	Alpha-aminoadipic semialdehyde synthase	NP_567914	2e-150	lysine-ketoglutarate reductase/saccharopine dehydrogenase bifunctional enzyme	AT4G33150	LKR	NA	NA	lysine degradation II|lysine degradation III
gene.scaffold01223.path1.gene8	-2.50681	1.58633	21.9926	0.00017481	0.00461627	A0A0B0PTY5_GOSAR	5e-43	ABC transporter B family member 15	NP_189475	3e-39	ABC transporter B family member 15	AT3G28345	ABCB15	NA	NA	NA
28652_g	1.90592	2.13238	21.9855	0.000175107	0.00462078	F6H290_VITVI	6e-144	Serine/threonine-protein kinase	NP_179503	4e-111	G-type lectin S-receptor-like serine/threonine-protein kinase	AT2G19130	NA	NA	NA	NA
CUFF.14612	-3.09736	0.598542	21.9753	0.000175526	0.00462719	A0A061DGC1_THECC	4e-26	Ovate family protein 7, putative	NP_197466	4e-21	ovate family protein 8	AT5G19650	ATOFP8	NA	NA	NA
CUFF.46741	1.2962	4.81095	21.9735	0.0001756	0.00462719	A0A061ETN9_THECC	1e-105	Pleiotropic drug resistance 11 isoform 1	NP_181179	4e-95	ABC transporter G family member 34	AT2G36380	ABCG34	NA	NA	NA
3322_g	2.02037	3.43919	21.9688	0.000175796	0.00462836	A0A0V0IW09_SOLCH	2e-27	Putative LRR receptor-like serine/threonine-protein kinase-like	NP_564335	3e-26	Leucine-rich repeat transmembrane protein kinase	AT1G29720	NA	NA	NA	NA
CUFF.39019	-1.46424	4.84843	21.9641	0.000175993	0.00462836	B9SFQ4_RICCO	0	Multicopper oxidase, putative	NP_193932	0	protein SKU5 similar 4	AT4G22010	sks4	NA	NA	NA
gene.g33251.t1	2.01867	2.15088	21.9634	0.000176021	0.00462836	M5XWV0_PRUPE	3e-59	Uncharacterized protein	NP_849757	5e-06	plant transposase (Ptta/En/Spm family)	AT1G40087	NA	NA	NA	NA
CUFF.24227	1.35337	3.36077	21.9359	0.000177169	0.00465191	A0A118JZ15_CYNCS	2e-31	TRAM/LAG1/CLN8 homology domain-containing protein	NP_564152	4e-31	TRAM, LAG1 and CLN8 (TLC) lipid-sensing domain containing protein	AT1G21790	NA	NA	NA	NA
CUFF.325	-1.5063	3.76268	21.9387	0.000177052	0.00465191	A0A067HGL2_CITSI	1e-168	Hexosyltransferase	NP_191825	4e-156	putative galacturonosyltransferase-like 7	AT3G62660	GATL7	NA	NA	NA
CUFF.11652	1.48825	3.1614	21.9249	0.00017763	0.00465922	A0A061E4H0_THECC	3e-63	RNI-like/FBD-like domains	NP_192231	1e-35	putative F-box/FBD/LRR-repeat protein	AT4G03220	NA	NA	NA	NA
CUFF.6697	-1.45652	5.69366	21.9232	0.0001777	0.00465922	B9H7R3_POPTR	2e-32	Cytochrome b-c1 complex subunit 6	NP_172964	4e-32	ubiquinol-cytochrome C reductase hinge protein	AT1G15120	NA	1.10.2.2	00190;Oxidative phosphorylation|01100;Metabolic pathways	NA
CUFF.21712	-2.65851	1.06109	21.9155	0.000178023	0.00466438	A0A0V0GT57_SOLCH	1e-21	Putative ovule protein	NP_200823	1e-16	uncharacterized protein	AT5G60150	NA	NA	NA	NA
CUFF.33364	2.57238	1.41317	21.9085	0.00017832	0.00466886	B9N9W5_POPTR	0	Heat shock protein 70 cognate	NP_187864	0	heat shock protein 70-4	AT3G12580	ATHSP70	NA	03040;Spliceosome|04141;Protein processing in endoplasmic reticulum|04144;Endocytosis	NA
CUFF.11109	1.09477	4.88949	23.9708	0.000179029	0.00467415	W9R583_9ROSA	0	Aluminum-activated malate transporter 9	NP_188473	0	aluminum-activated malate transporter 9	AT3G18440	ALMT9	NA	NA	NA
CUFF.15040	-1.75254	2.14975	21.893	0.000178975	0.00467415	A0A103XDQ0_CYNCS	0.0006	Disease resistance protein	NA	NA	NA	NA	NA	NA	NA	NA
CUFF.45109	2.71546	0.361172	21.8955	0.000178868	0.00467415	A0A061GL73_THECC	1e-84	Ankyrin repeat-containing-like protein	NP_196090	9e-67	Ankyrin repeat family protein	AT5G04700	NA	NA	NA	NA
CUFF.769	1.6515	1.81998	23.3265	0.000178709	0.00467415	A0A0B2PNJ0_GLYSO	1e-14	Protein GAST1	NP_197027	5e-10	gibberellin-regulated protein 4	AT5G15230	GASA4	NA	NA	NA
CUFF.27754	-1.75279	6.23563	21.8868	0.000179237	0.00467627	A0A0B0PWP2_GOSAR	0	Cyclic GMP-binding C	NP_001118623	5e-23	uncharacterized protein	AT3G14172	NA	NA	NA	NA
CUFF.18812	-2.49842	1.08635	21.8723	0.000179852	0.00468899	NA	NA	NA	NA	NA	NA	NA	NA	NA	NA	NA
CUFF.25371	1.65294	3.75555	21.8545	0.000180614	0.00470553	A0A0V0I6C2_SOLCH	4e-158	Putative adipocyte plasma membrane-associated protein-like	NP_566951	1e-137	strictosidine synthase-like 5	AT3G51430	SSL5	NA	NA	NA
CUFF.6424	-1.48425	2.86465	21.8501	0.000180799	0.00470704	A0A068TSA3_COFCA	2e-41	Uncharacterized protein	NP_568706	1e-23	uncharacterized protein	AT5G49100	NA	NA	NA	NA
CUFF.18333	-1.48452	4.68693	21.8259	0.000181839	0.00472743	A0A0A0KZT6_CUCSA	0	Heat shock protein	NP_196521	0	mitochondrial HSO70 2	AT5G09590	HSC70-5	NA	03040;Spliceosome|04141;Protein processing in endoplasmic reticulum|04144;Endocytosis	NA
CUFF.25234	1.92017	3.39472	21.8283	0.000181738	0.00472743	NA	NA	NA	NA	NA	NA	NA	NA	NA	NA	NA
CUFF.12881	-1.10798	5.1628	31.6136	0.000182265	0.00472994	A0A061DI14_THECC	0	SET domain-containing protein isoform 1	NP_179919	0	histone-lysine N-methyltransferase CLF	AT2G23380	CLF	NA	NA	NA
CUFF.54859	1.7996	3.35967	21.8169	0.000182229	0.00472994	NA	NA	NA	NA	NA	NA	NA	NA	NA	NA	NA
CUFF.57600	-1.46047	2.97121	21.8148	0.00018232	0.00472994	M5VMW4_PRUPE	2e-18	40S ribosomal protein S24	NP_187143	9e-17	40S ribosomal protein S24-1	AT3G04920	NA	NA	03010;Ribosome	NA
CUFF.21318	-1.8424	6.39674	21.8101	0.000182525	0.00473192	Q14K65_PLAAC	6e-06	Cytosolic glutamine synthetase	NP_198576	8e-06	glutamine synthetase 1;1	AT5G37600	ATGLN1;1	6.3.1.2	00250;Alanine, aspartate and glutamate metabolism|00330;Arginine and proline metabolism|00910;Nitrogen metabolism|01100;Metabolic pathways	ornithine-citrulline shuttle|glutamine biosynthesis III|nitrate reduction II (assimilatory)|ammonia assimilation cycle II|ammonia assimilation cycle I|glutamine biosynthesis I|glutamate-glutamine shuttle
CUFF.1423	-1.57829	7.20014	21.804	0.000182786	0.00473536	A5BWG3_VITVI	0	Arogenate dehydratase	NP_180350	0	arogenate dehydratase 3	AT2G27820	ADT3	NA	NA	phenylalanine biosynthesis (cytosolic, plants)|phenylalanine biosynthesis II
CUFF.34603	2.64374	1.84435	21.7966	0.000183108	0.00473857	B9IGI7_POPTR	0	Leucine-rich repeat family protein	NA	NA	NA	NA	NA	NA	NA	NA
CUFF.43740	-1.6846	6.62917	21.7953	0.000183166	0.00473857	A0A061FV80_THECC	0	Adenosine kinase 2	NP_195950	0	adenosine kinase 2	AT5G03300	ADK2	2.7.1.20	00230;Purine metabolism|01100;Metabolic pathways	adenine and adenosine salvage II|purine nucleosides salvage II (plant)
CUFF.42247	1.11082	5.46619	29.738	0.000183388	0.00474098	S5W1E8_CAMSI	0	Glycerol-3-phosphate acyltransferase	NP_174499	0	glycerol-3-phosphate acyltransferase	AT1G32200	ACT1	2.3.1.15	00561;Glycerolipid metabolism|00564;Glycerophospholipid metabolism|01100;Metabolic pathways	triacylglycerol biosynthesis|CDP-diacylglycerol biosynthesis I|CDP-diacylglycerol biosynthesis II|CDP-diacylglycerol biosynthesis IV
CUFF.27494	3.47246	0.829064	21.7816	0.000183762	0.00474398	W9RD47_9ROSA	1e-73	Putative LRR receptor-like serine/threonine-protein kinase	NP_197548	3e-62	LRR receptor-like serine/threonine-protein kinase EFR	AT5G20480	EFR	2.7.11.1	04626;Plant-pathogen interaction	NA
CUFF.44414	-1.70278	2.0175	21.7833	0.000183687	0.00474398	NA	NA	NA	NP_566604	2e-61	reticulon-like protein B9	AT3G18260	NA	NA	NA	NA
CUFF.36147	4.36572	6.06517	21.7752	0.00018404	0.00474784	G8A317_MEDTR	6e-07	Cell wall-associated hydrolase	NA	NA	NA	NA	NA	NA	NA	NA
CUFF.58394	1.41444	2.57432	21.7622	0.000184607	0.00475914	A0A151TKA5_CAJCA	4e-08	Retrovirus-related Pol polyprotein from transposon TNT 1-94	NA	NA	NA	NA	NA	NA	NA	NA
CUFF.53170	-1.39035	6.21365	21.7387	0.000185643	0.00478252	A0A061G0F7_THECC	1e-141	Cell number regulator 6 isoform 1	NP_566033	9e-115	PLAC8 family protein	AT2G45010	NA	NA	NA	NA
CUFF.37245	1.31571	3.78491	21.7195	0.000186492	0.00480103	B9IFN2_POPTR	9e-34	Uncharacterized protein	NP_850279	9e-27	uncharacterized protein	AT2G37195	NA	NA	NA	NA
CUFF.56695	1.93008	1.44443	21.7125	0.000186802	0.00480565	F6I2J5_VITVI	2e-116	Putative uncharacterized protein	NP_187246	3e-97	germin-like protein subfamily 1 member 7	AT3G05950	NA	NA	NA	NA
CUFF.23498	1.29651	3.429	21.701	0.000187313	0.00481544	NA	NA	NA	NA	NA	NA	NA	NA	NA	NA	NA
CUFF.32822	2.50101	2.1299	21.6933	0.000187658	0.00481759	NA	NA	NA	NA	NA	NA	NA	NA	NA	NA	NA
CUFF.47892	-1.10638	4.43463	22.3667	0.00018765	0.00481759	T2DLL2_PHAVU	6e-110	14-3-3 protein	NP_567344	2e-108	14-3-3-like protein GF14 chi	AT4G09000	GF14	NA	NA	NA
CUFF.51218	-3.04108	0.516349	21.6608	0.000189111	0.00485153	V7BJU7_PHAVU	2e-19	Uncharacterized protein	NP_201225	2e-06	SC35-like splicing factor	AT5G64200	At-SC35	NA	03040;Spliceosome	NA
CUFF.55074	-1.82625	7.28255	21.6557	0.000189341	0.00485404	B1PBV9_GOSHI	0	Beta-tubulin 4	NP_568437	0	tubulin beta-8 chain	AT5G23860	TUB8	NA	04145;Phagosome	NA
CUFF.25591	2.17062	2.5603	21.6417	0.000189975	0.00486692	A0A061E719_THECC	5e-38	HXXXD-type acyl-transferase family protein, putative	NP_173852	2e-34	HXXXD-type acyl-transferase-like protein	AT1G24430	NA	NA	NA	NA
CUFF.16125	-1.38621	4.10606	21.6205	0.000190935	0.00488513	A0A0V0HUQ3_SOLCH	4e-18	Putative ovule protein	NP_181262	7e-18	adenosine kinase	AT2G37250	ADK	2.7.4.3	00230;Purine metabolism|01100;Metabolic pathways|01110;Biosynthesis of secondary metabolites	adenosine ribonucleotides <i>de novo</i> biosynthesis
CUFF.34032	-1.90499	2.52144	21.6202	0.000190951	0.00488513	A0A061DQG6_THECC	7e-49	Tether containing UBX domain for GLUT4, putative	NP_569006	6e-25	uncharacterized protein	AT5G65120	NA	NA	NA	NA
CUFF.21937	1.33194	2.94831	30.7016	0.000191302	0.0048857	A0A0K9RDQ0_SPIOL	2e-44	Eukaryotic translation initiation factor 3 subunit E	NP_567047	2e-43	eukaryotic translation initiation factor 3E	AT3G57290	ATEIF3E-1	NA	03013;RNA transport	NA
CUFF.5373	-2.54883	0.895363	21.6155	0.000191165	0.0048857	Q9FSW6_DAUCA	3e-50	Arabinogalactan protein	NP_181017	8e-40	pollen Ole e 1 allergen and extensin family protein	AT2G34700	NA	NA	NA	NA
CUFF.9377	-1.10078	4.62326	29.4943	0.00019137	0.0048857	Q8L7R7_ARATH	1e-66	At4g37510/F6G17_160	NP_851103	3e-69	NADH-ubiquinone oxidoreductase subunit	AT5G37510	CI76	1.6.99.3	00190;Oxidative phosphorylation|01100;Metabolic pathways	aerobic respiration III (alternative oxidase pathway)|aerobic respiration I (cytochrome c)|NAD/NADH phosphorylation and dephosphorylation
gene.scaffold00706.path1.gene20	2.32441	1.26161	21.6075	0.000191528	0.00488634	A0A061G4J5_THECC	1e-10	Sterol-4alpha-methyl oxidase 1-1 isoform 1	NP_192948	1e-10	sterol-4alpha-methyl oxidase 1-1	AT4G12110	ATSMO1-1	1.14.13.72	00100;Steroid biosynthesis|01100;Metabolic pathways	plant sterol biosynthesis|plant sterol biosynthesis II
CUFF.42826	-1.18508	6.5393	24.8077	0.000191769	0.00488911	A0A103YN69_CYNCS	7e-115	Sphingomyelin synthase-like domain-containing protein	NP_565875	4e-104	inositol phosphorylceramide synthase 2	AT2G37940	AtIPCS2	NA	NA	sphingolipid biosynthesis (plants)
CUFF.38442	-2.31156	1.95139	21.588	0.000192423	0.00489901	A0A103XCU5_CYNCS	9e-34	Disease resistance protein	NP_192681	7e-27	TIR-NBS-LRR class disease resistance protein	AT4G09430	NA	NA	NA	NA
gene.g32998.t1	1.28385	3.07013	26.4078	0.000192412	0.00489901	A0A140G4X7_9ROSI	2e-21	LRR-RLK	NP_197290	0.011	TIR-NBS-LRR class disease resistance protein	AT5G17880	CSA1	NA	NA	NA
CUFF.7110	-1.4978	4.9501	21.5801	0.000192786	0.00490488	A0A0B0NBQ6_GOSAR	2e-158	Spermidine synthase	NP_177188	2e-148	Spermidine synthase 2	AT1G70310	SPDS2	2.5.1.16	00270;Cysteine and methionine metabolism|00330;Arginine and proline metabolism|00410;beta-Alanine metabolism|00480;Glutathione metabolism|01100;Metabolic pathways	spermidine biosynthesis I
CUFF.6778	-2.29623	1.00685	21.5705	0.000193224	0.00491264	A0A068TZ56_COFCA	0.008	Uncharacterized protein	NA	NA	NA	NA	NA	NA	NA	NA
CUFF.804	-1.90519	6.44713	21.5501	0.000194169	0.00493326	A0A0M4P3X0_CAMSI	1e-54	Cytochrome b5	NP_180831	8e-49	cytochrome B5 isoform B	AT2G32720	ATCB5-B	NA	NA	NA
CUFF.13096	1.50471	2.50261	21.5323	0.000194996	0.00495086	I0AVQ1_9ROSI	1e-23	WRKY13 transcription factor	NP_195651	8e-17	putative WRKY transcription factor 13	AT4G39410	ATWRKY13	NA	NA	NA
CUFF.15651	1.29122	3.1166	25.685	0.000195797	0.0049674	W9R1B9_9ROSA	4e-63	Putative Myb family transcription factor	NP_172912	2e-29	putative Myb family transcription factor	AT1G14600	NA	NA	NA	NA
CUFF.28108	-1.5112	3.07436	21.5126	0.000195917	0.0049674	A0A061G7Q8_THECC	0	Hydroxyproline-rich glycoprotein family protein isoform 1	NP_001189975	3e-104	protein CHUP1	AT3G25690	AtCHUP1	NA	NA	NA
CUFF.11532	-1.11464	5.69559	35.7796	0.000196102	0.00496867	W9QFP9_9ROSA	0	1-acyl-sn-glycerol-3-phosphate acyltransferase 2	NP_567052	0	lysophosphatidyl acyltransferase 2	AT3G57650	LPAT2	2.3.1.-	00561;Glycerolipid metabolism|00564;Glycerophospholipid metabolism|01100;Metabolic pathways	triacylglycerol biosynthesis|CDP-diacylglycerol biosynthesis I
CUFF.3058	1.1048	5.36675	23.5059	0.000197597	0.0049997	B9SDI4_RICCO	2e-69	Bel1 homeotic protein, putative	NP_181138	1e-53	BEL1-like homeodomain 1	AT2G35940	BLH1	NA	NA	NA
CUFF.733	-2.51685	4.2517	21.4797	0.000197464	0.0049997	W9SS57_9ROSA	6e-38	Basic blue protein	NP_178388	2e-28	plantacyanin	AT2G02850	ARPN	NA	NA	NA
CUFF.27741	-1.15681	3.85757	24.2732	0.000198357	0.00500519	A0A061DU45_THECC	5e-71	Ribosomal protein S13A	NP_567104	3e-72	40S ribosomal protein S13-1	AT3G60770	NA	NA	03010;Ribosome	NA
CUFF.38218	-1.83106	1.61543	21.4622	0.000198293	0.00500519	V4T7U2_9ROSI	2e-48	Uncharacterized protein	NP_173570	6e-16	uncharacterized protein	AT1G21510	NA	NA	NA	NA
CUFF.4930	-1.25849	4.85161	21.4614	0.000198327	0.00500519	A0A061GDU5_THECC	5e-125	SGNH hydrolase-type esterase superfamily protein isoform 1	NP_199404	3e-114	GDSL esterase/lipase	AT5G45920	NA	NA	NA	NA
CUFF.60263	2.57436	3.05058	21.461	0.00019835	0.00500519	NA	NA	NA	NA	NA	NA	NA	NA	NA	NA	NA
CUFF.57200	-2.91357	0.86609	21.4364	0.00019952	0.00503108	A0A140KFG9_9ERIC	1e-54	Hedycaryol synthase	NP_001190374	1e-43	alpha-humulene/(-)-(E)-beta-caryophyllene synthase	AT5G23960	ATTPS21	4.2.3.-	00909;Sesquiterpenoid and triterpenoid biosynthesis|01100;Metabolic pathways|01110;Biosynthesis of secondary metabolites	&beta;-caryophyllene biosynthesis
gene.g1214.t1	-1.09841	4.5594	28.0191	0.00020007	0.00504153	A0A0B0PT51_GOSAR	7e-171	Putative E3 ubiquitin-protein ligase XBOS34	NP_850628	9e-120	putative E3 ubiquitin-protein ligase XBAT35	AT3G23280	XBAT35	NA	NA	NA
CUFF.23606	-2.14067	3.6473	21.4216	0.000200227	0.00504203	NA	NA	NA	NA	NA	NA	NA	NA	NA	NA	NA
CUFF.6786	-2.04477	3.39884	21.3982	0.000201356	0.00506701	U5GXM3_POPTR	2e-152	BHLH family protein	NP_195520	2e-111	transcription factor bHLH131	AT4G38070	NA	NA	NA	NA
CUFF.15568	-1.10535	4.2699	24.8697	0.000202389	0.00508952	A0A061G5G4_THECC	9e-32	Transcription factor, putative	NP_176634	1e-26	nodule inception protein-like protein 6	AT1G64530	NLP6	NA	NA	NA
CUFF.5423	-3.1475	3.65179	21.369	0.000202769	0.0050956	A0A0A0LXD1_CUCSA	1e-62	Osmotin-like protein	NP_180445	8e-53	pathogenesis-related thaumatin-like protein	AT2G28790	NA	NA	NA	NA
CUFF.10730	-2.19955	5.41745	21.3646	0.000202983	0.00509752	Q6RZW9_VITAE	2e-111	Putative WRKY4 transcription factor	NP_178199	2e-81	putative WRKY transcription factor 40	AT1G80840	ATWRKY40	NA	NA	NA
CUFF.2196	-1.57078	5.35362	21.3588	0.000203268	0.00510119	B9RLS7_RICCO	0	Heparanase-2, putative	NP_196400	0	glucuronidase 2	AT5G07830	AtGUS2	NA	NA	wogonin metabolism
CUFF.17386	1.26286	3.60075	21.3323	0.000204561	0.00513016	A0A0B2QZC9_GLYSO	2e-57	Copia protein	NP_567732	5e-40	OSBP(oxysterol binding protein)-related protein 4B	AT4G25850	ORP4B	NA	NA	NA
89086_g	2.59278	1.15064	21.3157	0.000205379	0.00513798	A0A140G4I6_9ROSI	1e-35	LRR-RLK	NP_190342	3e-28	Leucine-rich repeat protein kinase family protein	AT3G47580	NA	NA	NA	NA
CUFF.27215	-1.45125	4.88606	21.3137	0.000205478	0.00513798	A0A0S3ANR1_NICBE	3e-09	NRC2a	NP_564971	0.061	TIR-NBS-LRR class disease resistance protein	AT1G69550	NA	NA	NA	NA
CUFF.3294	2.4869	2.47675	21.3119	0.000205569	0.00513798	A0A0B2R889_GLYSO	8e-26	Putative disease resistance protein	NP_194339	9e-11	disease resistance protein RPS2	AT4G26090	RPS2	NA	04626;Plant-pathogen interaction	NA
CUFF.3361	-2.44773	1.40653	21.32	0.000205167	0.00513798	A0A059ACP5_EUCGR	8e-46	Uncharacterized protein	NP_201061	5e-09	uncharacterized protein	AT5G62550	NA	NA	NA	NA
CUFF.44197	1.46078	2.97068	21.3154	0.000205396	0.00513798	A0A0B5GEP2_CAMSI	2e-29	Ethylene responsive element binding factor	NP_196837	2e-27	ethylene-responsive transcription factor ERF113	AT5G13330	Rap2.6L	NA	NA	NA
CUFF.31724	-1.09349	5.00785	38.2528	0.0002059	0.00514277	NA	NA	NA	NP_174489	0	early-responsive to dehydration stress protein (ERD4)	AT1G32090	NA	NA	NA	NA
CUFF.28300	-1.13308	5.99053	30.9933	0.000206043	0.00514285	A0A103XZP5_CYNCS	0	Mammalian uncoordinated homology 13, domain 2	NP_180151	0	uncharacterized protein	AT2G25800	NA	NA	NA	NA
CUFF.37353	-1.34065	8.54109	22.6655	0.000206184	0.00514289	A0A061GI42_THECC	0	Cytosol aminopeptidase family protein	NP_179997	0	aminopeptidase family protein	AT2G24200	LAP1	3.4.11.1	00480;Glutathione metabolism|01100;Metabolic pathways	NA
CUFF.28426	2.02718	2.63062	21.2963	0.000206341	0.00514297	A0A103Y4C4_CYNCS	9e-37	VQ-like protein	NP_001117368	3e-24	VQ motif-containing protein	AT1G28280	NA	NA	NA	NA
CUFF.36570	-3.49169	3.70567	21.2938	0.000206466	0.00514297	W9QH16_9ROSA	2e-07	Uncharacterized protein	NA	NA	NA	NA	NA	NA	NA	NA
CUFF.16020	-1.18531	6.60252	24.643	0.000207092	0.00514945	A0A061GJ21_THECC	3e-131	Proteasome subunit beta type	NP_194858	3e-130	20S proteasome subunit PBA1	AT4G31300	PBA1	3.4.25.1	03050;Proteasome	NA
CUFF.21477	-1.70564	3.6027	21.2801	0.000207145	0.00514945	A0A061EPR1_THECC	4e-53	GATA transcription factor 15, putative	NP_566290	3e-43	GATA transcription factor 15	AT3G06740	GATA15	NA	NA	NA
CUFF.50915	-1.33158	4.91838	21.2852	0.000206891	0.00514945	A0A151TTA7_CAJCA	6e-73	60S ribosomal protein L27a-3	NP_177217	2e-68	60S ribosomal protein L27a-3	AT1G70600	NA	NA	03010;Ribosome	NA
CUFF.1811	1.49493	4.35463	21.2703	0.000207634	0.00515812	A0A0V0IJS6_SOLCH	2e-28	Putative ovule protein	NP_188451	2e-10	Octicosapeptide/Phox/Bem1p family protein	AT3G18230	NA	NA	NA	NA
CUFF.19013	2.27136	1.28826	21.2498	0.000208663	0.00517917	M5VIN1_PRUPE	2e-09	Uncharacterized protein	NA	NA	NA	NA	NA	NA	NA	NA
CUFF.42013	1.46486	4.16867	21.2478	0.000208762	0.00517917	A0A0B0N3V9_GOSAR	6e-30	Glutaminase	NP_680731	1e-11	uncharacterized protein	AT4G21215	NA	NA	NA	NA
CUFF.45417	-1.43909	7.46633	21.2405	0.000209127	0.00518011	T2DNR4_PHAVU	7e-144	Alpha-1,4-glucan-protein synthase [UDP-forming]-like protein	NP_186872	1e-138	UDP-arabinose mutase 1	AT3G02230	ATRGP1	NA	NA	NA
CUFF.4606	-1.59689	3.77677	21.2387	0.000209221	0.00518011	A0A061FT14_THECC	0	Leucine-rich repeat protein kinase family protein	NP_191196	0	leucine-rich repeat protein kinase-like protein	AT3G56370	NA	NA	NA	NA
CUFF.7878	-1.66512	2.1346	21.244	0.000208953	0.00518011	NA	NA	NA	NP_197386	0.001	uncharacterized protein	AT5G18850	NA	NA	NA	NA
CUFF.41759	-1.32052	8.29144	27.7374	0.000209464	0.00518266	Q0VJA7_PLAAC	2e-119	Elongation factor 1 alpha	NP_200847	4e-114	elongation factor 1-alpha 4	AT5G60390	NA	NA	NA	NA
CUFF.13343	-1.66009	3.05629	21.2282	0.000209749	0.00518276	B9IK89_POPTR	6e-170	Uncharacterized protein	NP_177556	2e-110	uncharacterized protein	AT1G74160	TRM4	NA	NA	NA
CUFF.19870	-1.09747	5.20443	28.3312	0.000209696	0.00518276	A0A0V0HI29_SOLCH	3e-49	Putative vesicle transport protein GOT1B-like	NP_190511	2e-49	Got1/Sft2-like vescicle transport-like protein	AT3G49420	NA	NA	NA	NA
CUFF.11169	1.74168	5.30429	21.2075	0.000210799	0.00520188	A0A0V0IGX3_SOLCH	3e-81	Putative senescence-associated family protein-like	NP_188894	7e-56	uncharacterized protein	AT3G22550	NA	NA	NA	NA
CUFF.21800	2.83612	-0.159153	21.2073	0.000210805	0.00520188	B9N9M6_POPTR	9e-64	GDSL-motif lipase/hydrolase family protein	NP_199408	3e-63	GDSL esterase/lipase	AT5G45960	NA	NA	NA	triacylglycerol degradation
CUFF.15261	-1.20673	6.86635	26.3906	0.00021103	0.00520219	A0A061EVU3_THECC	3e-77	TPX2 family protein, putative isoform 1	NP_565829	7e-43	TPX2 (targeting protein for Xklp2)-like protein	AT2G35880	NA	NA	NA	NA
CUFF.32245	1.22455	6.48542	21.196	0.000211382	0.00520219	A0A0V0IJ06_SOLCH	7e-55	Putative ovule protein	NP_197910	9e-45	serine-rich protein-like protein	AT5G25280	NA	NA	NA	NA
CUFF.34756	-1.33112	2.93642	26.2417	0.000211275	0.00520219	B9R7M3_RICCO	0	BRASSINOSTEROID INSENSITIVE 1-associated receptor kinase 1, putative	NA	NA	NA	NA	NA	NA	NA	NA
CUFF.56864	1.73797	4.78436	21.2014	0.000211104	0.00520219	A0A0B2NXP2_GLYSO	2e-25	Disease resistance protein	NP_194339	0.003	disease resistance protein RPS2	AT4G26090	RPS2	NA	04626;Plant-pathogen interaction	NA
CUFF.50605	-1.89596	2.69353	21.1863	0.000211876	0.00521088	Q4VDN6_SOLLC	2e-154	Ascorbate oxidase	NP_195693	2e-137	putative L-ascorbate oxidase	AT4G39830	NA	NA	NA	NA
CUFF.24165	-1.81496	4.47234	21.176	0.000212405	0.00522041	W9SN33_9ROSA	0	Non-specific serine/threonine protein kinase	NP_195341	0	putative LRR receptor-like serine/threonine-protein kinase	AT4G36180	NA	NA	NA	NA
CUFF.57677	2.77448	0.287286	21.1708	0.000212668	0.00522338	NA	NA	NA	NA	NA	NA	NA	NA	NA	NA	NA
CUFF.55905	2.96381	0.399902	21.163	0.000213068	0.00522974	NA	NA	NA	NA	NA	NA	NA	NA	NA	NA	NA
CUFF.29961	-2.64656	0.807689	21.1595	0.000213252	0.00523078	A0A068UI28_COFCA	2e-78	S-acyltransferase	NP_180922	5e-28	DHHC-type zinc finger family protein	AT2G33640	NA	NA	NA	NA
CUFF.2203	-1.09672	5.29783	26.2399	0.000213654	0.00523716	A0A0B0PX58_GOSAR	0	Protein disulfide isomerase-like 1-6	NP_188232	0	protein PDI-like 1-6	AT3G16110	ATPDI4	NA	NA	NA
CUFF.16180	-1.24422	4.11534	21.1295	0.000214799	0.00526173	W9RP39_9ROSA	2e-135	Peptidyl-prolyl cis-trans isomerase FKBP65	NP_199668	4e-108	peptidyl-prolyl cis-trans isomerase FKBP65	AT5G48570	ATFKBP65	NA	NA	NA
CUFF.22673	-1.94651	8.44707	21.1201	0.000215286	0.00526665	A0A061ESP6_THECC	0	Endomembrane-type CA-ATPase 4 isoform 1	NP_172246	0	calcium-transporting ATPase 4	AT1G07670	ATECA4	NA	NA	NA
CUFF.34794	-1.76124	3.04721	21.1214	0.000215221	0.00526665	B9R8U9_RICCO	0	Bubr1, putative	NA	NA	NA	NA	NA	NA	NA	NA
CUFF.41551	-1.12651	4.51148	36.0309	0.000215539	0.00526936	A0A061DXX3_THECC	2e-152	Breast cancer susceptibility1, putative isoform 1	NP_193839	4e-107	protein BREAST CANCER SUSCEPTIBILITY 1-like protein	AT4G21070	ATBRCA1	NA	NA	NA
CUFF.4736	-1.104	5.6494	33.3271	0.000216423	0.00528746	A0A0B2Q099_GLYSO	1e-155	NIPA-like protein 3	NP_189301	3e-141	uncharacterized protein	AT3G26670	NA	NA	NA	NA
93618_g	-1.78976	3.30619	21.076	0.000217592	0.00531251	NA	NA	NA	NP_001118939	0.041	uncharacterized protein	AT4G05265	NA	NA	NA	NA
CUFF.33461	-1.66072	4.34219	21.0632	0.000218269	0.00532549	A0A061DHW0_THECC	6e-127	Myb domain protein 93	NP_174726	7e-100	myb domain protein 93	AT1G34670	AtMYB93	NA	NA	NA
CUFF.28599	-1.33552	2.89331	23.2308	0.000219673	0.00535621	A0A0B0NCP1_GOSAR	0	Portal 56	NP_001190489	0	uncharacterized protein	AT5G48310	NA	NA	NA	NA
CUFF.56366	-2.17355	1.17006	21.0207	0.000220523	0.0053734	S5CK97_JATCU	3e-19	WRKY transcription factor 20	NP_198972	6e-13	WRKY transcription factor 24	AT5G41570	ATWRKY24	NA	NA	NA
CUFF.31774	-3.21786	0.779832	21.0137	0.000220898	0.00537543	NA	NA	NA	NA	NA	NA	NA	NA	NA	NA	NA
CUFF.50123	1.66308	2.58904	21.0138	0.000220893	0.00537543	I1GX90_BRADI	3e-28	Uncharacterized protein	NA	NA	NA	NA	NA	NA	NA	NA
CUFF.34158	-1.38368	6.73909	21.007	0.000221261	0.00538072	I6WUR4_CAMSI	0	Glutamine synthetase	NP_190886	0	nodulin/glutamine synthase-like protein	AT3G53180	NodGS	NA	NA	ornithine-citrulline shuttle|glutamine biosynthesis III|nitrate reduction II (assimilatory)|ammonia assimilation cycle II|ammonia assimilation cycle I|glutamine biosynthesis I|glutamate-glutamine shuttle
CUFF.38914	-1.11114	4.69888	20.9546	0.000224087	0.00544584	A0A061E8S4_THECC	0	NAD(P)-linked oxidoreductase superfamily protein isoform 1	NP_181315	6e-74	aldo-keto reductase family 4 member C10	AT2G37790	AKR4C10	NA	NA	traumatin and (<i>Z</i>)-3-hexen-1-yl acetate biosynthesis|detoxification of reactive carbonyls in chloroplasts|methylglyoxal degradation III
CUFF.4172	2.32305	2.32104	22.9627	0.000224574	0.00545409	NA	NA	NA	NA	NA	NA	NA	NA	NA	NA	NA
CUFF.26504	-1.67721	3.72327	20.9383	0.000224973	0.00546019	B9RLN2_RICCO	0	Replication factor A 1, rfa1, putative	NP_196419	0	RPA70-kDa subunit B	AT5G08020	ATRPA70B	NA	NA	NA
CUFF.12858	-2.84966	0.875641	20.9327	0.000225283	0.00546051	A0A103Y428_CYNCS	1e-46	Allergen V5/Tpx-1-related protein	NP_194875	1e-39	putative pathogenesis-related protein	AT4G31470	NA	NA	NA	NA
gene.g15158.t1	-1.113	5.86344	37.204	0.000225263	0.00546051	Q9AXQ2_CUCME	0	Mitochondrial processing peptidase beta subunit	NP_186858	0	probable mitochondrial-processing peptidase subunit beta	AT3G02090	MPPBETA	NA	NA	aerobic respiration I (cytochrome c)
CUFF.19688	-1.11669	4.22985	23.9778	0.000225937	0.00546467	A0A0B0MA83_GOSAR	2e-82	TP53RK-binding	NP_680763	2e-67	uncharacterized protein	AT4G34412	NA	NA	NA	NA
CUFF.33449	-2.25919	6.1636	20.9195	0.000226006	0.00546467	A0A059B434_EUCGR	1e-53	Uncharacterized protein	NP_197399	9e-48	uncharacterized protein	AT5G18980	NA	NA	NA	NA
CUFF.35979	-1.55823	6.69086	20.9208	0.000225934	0.00546467	J7GL14_CAMSI	4e-130	F-box/kelch protein	NA	NA	NA	NA	NA	NA	NA	NA
CUFF.44392	-1.26486	5.66355	20.9148	0.000226261	0.00546467	NA	NA	NA	NP_051049	0.057	RNA polymerase beta'' subunit	NA	NA	NA	NA	NA
CUFF.5221	-1.79776	3.1756	20.9133	0.000226343	0.00546467	A0A068U6B8_COFCA	5e-166	Uncharacterized protein	NP_182051	2e-96	uncharacterized protein	AT2G45260	NA	NA	NA	NA
gene.g9360.t1	-1.64973	4.48919	20.9154	0.000226229	0.00546467	V5RCN8_CAMSI	0	Endoglucanase	NP_176621	0	glycosyl hydrolase 9C2	AT1G64390	AtGH9C2	NA	NA	NA
CUFF.24501	-1.13728	6.11965	21.4698	0.000226708	0.0054696	A0A0V0IQZ2_SOLCH	0	Putative methyltransferase PMT3-like	NP_567427	0	putative methyltransferase PMT3	AT4G14360	NA	NA	NA	NA
CUFF.49179	3.33835	7.15266	20.9042	0.000226843	0.0054696	Q9FT03_COFAR	4e-36	(1-4)-beta-mannan endohydrolase	NP_201447	2e-31	mannan endo-1,4-beta-mannosidase 7	AT5G66460	AtMAN7	NA	NA	NA
CUFF.26204	3.13901	1.68462	22.8998	0.000227526	0.00548248	NA	NA	NA	NA	NA	NA	NA	NA	NA	NA	NA
CUFF.13937	3.03456	1.19516	20.8673	0.000228889	0.00551095	V9QM41_CAMSI	0	Gibberellin 3-oxidase 2	NP_173008	8e-144	gibberellin 3-beta-dioxygenase 1	AT1G15550	ATGA3OX1	1.14.11.15	00904;Diterpenoid biosynthesis|01110;Biosynthesis of secondary metabolites	gibberellin biosynthesis III (early C-13 hydroxylation)|gibberellin biosynthesis I (non C-3, non C-13 hydroxylation)|gibberellin biosynthesis II (early C-3 hydroxylation)
CUFF.39038	1.47836	2.27992	22.2491	0.000229072	0.00551095	A0A0N6WHK2_MALDO	2e-91	O-methyltransferase 2	NP_200227	2e-79	caffeic acid/5-hydroxyferulic acid O-methyltransferase	AT5G54160	ATOMT1	2.1.1.76	00944;Flavone and flavonol biosynthesis	suberin monomers biosynthesis|superpathway of scopolin and esculin biosynthesis|phenylpropanoid biosynthesis|simple coumarins biosynthesis|quercetin sulfate biosynthesis|free phenylpropanoid acid biosynthesis|ferulate and sinapate biosynthesis|syringetin biosynthesis|methylquercetin biosynthesis|superpathway of flavones and derivatives biosynthesis
CUFF.47618	-2.30299	2.9093	20.8625	0.000229156	0.00551095	C8KH57_DIOKA	5e-75	Glutathione S-transferase 1	NP_172507	4e-64	glutathione S-transferase TAU 18	AT1G10360	ATGSTU18	NA	NA	glutathione-mediated detoxification II
CUFF.41677	-2.71366	3.04156	20.8557	0.000229537	0.00551293	A0A0U5KRQ5_LILDA	1e-19	H3.1.2	NP_189372	1e-21	histone H3	AT3G27360	H3.1	NA	NA	NA
CUFF.52869	-2.11854	3.29966	20.8561	0.000229513	0.00551293	A0A3A1_ARTAN	3e-71	Chitinase-like protein	NP_191010	1e-68	chitinase class IV	AT3G54420	ATCHITIV	3.2.1.14	00520;Amino sugar and nucleotide sugar metabolism	chitin degradation II
86006_g	-2.43656	2.69278	20.8426	0.000230269	0.0055269	B9STI7_RICCO	1e-46	Desacetoxyvindoline 4-hydroxylase, putative	NP_172147	5e-45	2-oxoglutarate-dependent dioxygenase-like protein	AT1G06620	NA	NA	NA	glucosinolate biosynthesis from dihomomethionine
CUFF.53778	2.75909	1.68841	20.8365	0.00023061	0.00553109	A0A061FKI4_THECC	5e-110	LRR receptor-like serine/threonine-protein kinase, putative	NP_190293	1e-82	leucine-rich repeat protein kinase-like protein	AT3G47090	NA	NA	NA	NA
gene.g17279.t1	2.31258	1.92409	20.8341	0.000230743	0.00553109	A0A061E7P1_THECC	6e-58	RNA-directed DNA polymerase (Reverse transcriptase), Ribonuclease H	NA	NA	NA	NA	NA	NA	NA	NA
CUFF.30869	-1.15796	4.93512	20.8314	0.000230899	0.00553124	A9PEC2_POPTR	5e-91	GTP-binding family protein	NP_171715	8e-89	Ras-related protein RABD2A	AT1G02130	ARA-5	NA	NA	NA
CUFF.629	-2.3024	3.53411	20.8279	0.000231092	0.00553227	G3F4I5_CAMSI	3e-71	Germin-like protein	NP_197563	1e-63	germin-like protein subfamily 3 member 3	AT5G20630	ATGER3	NA	NA	NA
CUFF.4154	-1.60384	11.4444	20.8218	0.000231438	0.00553696	V9PBR4_VACMA	1e-111	ATPase subunit 4	NP_085524	5e-91	orf25	NA	NA	NA	NA	NA
CUFF.5263	1.10363	5.77601	28.3976	0.000231638	0.00553815	A0A127AXV2_PANGI	3e-139	WRKY5 transcription factor	NP_565703	3e-90	WRKY DNA-binding protein 21	AT2G30590	WRKY21	NA	NA	NA
CUFF.1153	2.94086	0.390993	20.8052	0.000232377	0.00554494	W9RQQ5_9ROSA	8e-17	Myb-related protein Myb4	NP_001030747	7e-17	myb domain protein 15	AT3G23250	ATMYB15	NA	NA	NA
CUFF.15464	-1.17577	4.54181	20.8084	0.000232194	0.00554494	H9NIE1_CAMSI	1e-12	Cell division cycle protein 48	NP_190891	1e-10	cell division control protein 48-B	AT3G53230	AtCDC48B	NA	04141;Protein processing in endoplasmic reticulum	NA
CUFF.32469	1.34744	3.96709	20.8074	0.000232248	0.00554494	A0A0V0I9Q3_SOLCH	3e-178	Putative heparan-alpha-glucosaminide N-acetyltransferase-like	NP_568500	6e-162	uncharacterized protein	AT5G27730	NA	2.3.1.78	00531;Glycosaminoglycan degradation|01100;Metabolic pathways	NA
CUFF.60633	-1.2087	3.82577	20.8026	0.000232524	0.00554494	A0A0B0MIM0_GOSAR	3e-57	Calcium-transporting ATPase 8, plasma membrane-type-like protein	NP_188755	6e-54	calcium-transporting ATPase 9	AT3G21180	ACA9	NA	NA	NA
59730_g	-2.34492	0.427982	20.7954	0.000232933	0.00554808	A0A0V0HRN2_SOLCH	6e-68	Putative ovule protein	NP_194144	3e-64	uncharacterized protein	AT4G24130	NA	NA	NA	NA
CUFF.45040	1.36873	2.7582	24.8414	0.000233257	0.00554808	A0A061EM35_THECC	4e-18	Zinc knuckle family protein, putative isoform 1	NP_199176	9e-05	zinc knuckle (CCHC-type) family protein	AT5G43630	TZP	NA	NA	NA
CUFF.45540	-1.46847	2.4003	20.7938	0.000233019	0.00554808	A0A125S6H8_VACCO	1e-69	Tau class glutathione S-transferase	NP_172508	2e-46	glutathione S-transferase U17	AT1G10370	ATGSTU17	NA	NA	glutathione-mediated detoxification II
CUFF.57356	-1.9021	2.57984	20.7913	0.000233162	0.00554808	A0A061FAN4_THECC	6e-178	Pectinesterase	NP_187213	8e-139	putative pectinesterase/pectinesterase inhibitor 22	AT3G05620	NA	NA	NA	NA
CUFF.13902	-2.04619	1.3336	20.7536	0.000235316	0.00559009	NA	NA	NA	NA	NA	NA	NA	NA	NA	NA	NA
gene.g11004.t1	2.53734	1.92264	20.7534	0.000235326	0.00559009	NA	NA	NA	NA	NA	NA	NA	NA	NA	NA	NA
CUFF.27611	-1.15203	4.06884	20.7507	0.000235483	0.00559022	A0A0B0PUK5_GOSAR	6e-10	Protein FD-like protein	NP_567974	3e-08	transcription factor bZIP19	AT4G35040	bZIP19	NA	NA	NA
CUFF.33772	-3.20061	1.14579	20.7363	0.000236311	0.00560181	NA	NA	NA	NA	NA	NA	NA	NA	NA	NA	NA
CUFF.36971	-1.77098	2.98959	20.7358	0.000236342	0.00560181	A0A0V0IP28_SOLCH	0	Putative ovule protein	NP_564750	8e-166	protein CW14	AT1G59650	CW14	NA	NA	NA
CUFF.46674	-1.1413	3.96333	26.53	0.000236427	0.00560181	B9R921_RICCO	0	HIPL1 protein, putative	NP_177617	0	uncharacterized protein	AT1G74790	NA	NA	NA	NA
CUFF.32101	1.93632	1.57908	20.7299	0.000236682	0.00560426	NA	NA	NA	NA	NA	NA	NA	NA	NA	NA	NA
CUFF.32261	1.22166	3.72225	20.724	0.00023702	0.00560867	A0A0B0N8U1_GOSAR	0	Serine/threonine-protein kinase STN8, chloroplastic	NP_564946	0	serine/threonine-protein kinase SNT7	AT1G68830	STN7	NA	NA	NA
CUFF.40338	2.00062	1.60212	20.7145	0.000237573	0.00561816	B9SIC1_RICCO	3e-98	NAC domain-containing protein, putative	NP_565404	2e-82	NAC transcription factor family protein NAC036	AT2G17040	anac036	NA	NA	NA
CUFF.25592	3.38738	-0.449491	20.7051	0.00023812	0.00562746	NA	NA	NA	NA	NA	NA	NA	NA	NA	NA	NA
CUFF.48343	-1.71937	4.95163	20.6987	0.00023849	0.0056326	A0A061GYB8_THECC	0	Phosphatidate cytidylyltransferase family protein	NP_190090	0	putative dolichol kinase	AT3G45040	NA	2.7.1.108	00510;N-Glycan biosynthesis|01100;Metabolic pathways	NA
CUFF.46993	1.10209	4.31889	30.6297	0.000238666	0.00563316	B9REV4_RICCO	0	Leucine-rich repeat-containing protein, putative	NP_174037	3e-78	transmembrane receptors / ATP binding protein	AT1G27170	NA	NA	NA	NA
CUFF.342	-2.93456	5.9247	20.6923	0.000238864	0.00563422	C7DYD7_CAMSI	5e-106	RAV transcription factor	NA	NA	NA	NA	NA	NA	NA	NA
39359_g	1.23922	3.24638	21.4	0.00024104	0.00567829	Q710T7_POPDE	1e-05	Gag-pol polyprotein	NA	NA	NA	NA	NA	NA	NA	NA
CUFF.3647	-2.71522	1.49228	20.6578	0.000240889	0.00567829	D1YSM5_ACTDE	8e-32	Bet v 1 related allergen	NA	NA	NA	NA	NA	NA	NA	NA
CUFF.14052	1.57498	3.41864	20.6333	0.000242336	0.0056979	A0A151S3B3_CAJCA	2e-174	Serine/threonine-protein kinase SAPK2	NP_001119111	1e-157	calcium-independent ABA-activated protein kinase	AT4G33950	ATOST1	2.7.11.1	04075;Plant hormone signal transduction	NA
CUFF.41811	2.22172	1.22803	20.6363	0.000242155	0.0056979	A0A0V0IA42_SOLCH	1e-23	Putative F-box/kelch-repeat protein-like	NP_566322	2e-16	F-box protein	AT3G07870	NA	NA	NA	NA
CUFF.60850	2.32428	0.934049	20.6341	0.000242285	0.0056979	A0A0D2SEN2_GOSRA	6e-17	Uncharacterized protein	NP_564426	2e-11	leucine-rich repeat (LRR) family protein	AT1G33590	NA	NA	NA	NA
CUFF.43804	-1.48115	4.33814	20.6254	0.000242801	0.00570258	A1XEH7_TOBAC	0	CYP81B2v2	NP_195451	3e-141	cytochrome P450, family 81, subfamily D, polypeptide 3	AT4G37340	CYP81D3	1.14.-.-	00903;Limonene and pinene degradation|00945;Stilbenoid, diarylheptanoid and gingerol biosynthesis|01100;Metabolic pathways|01110;Biosynthesis of secondary metabolites	NA
CUFF.49318	2.13278	0.958924	20.6247	0.000242844	0.00570258	Q9SF52_ARATH	4e-05	RNase H domain-containing protein	NP_187562	7e-09	RNase H domain-containing protein	AT3G09510	NA	NA	NA	NA
CUFF.43578	1.30054	4.07137	20.6119	0.000243606	0.00571684	A0A061EFG3_THECC	0	Malectin/receptor protein kinase family protein, putative	NP_198716	7e-165	putative receptor-like protein kinase	AT5G39000	NA	NA	NA	NA
CUFF.54637	3.08998	1.33581	20.6081	0.000243836	0.0057186	A0A058ZYE5_EUCGR	2e-07	Uncharacterized protein	NA	NA	NA	NA	NA	NA	NA	NA
26922_g	1.51078	2.70861	20.604	0.00024408	0.00572067	B9SUC9_RICCO	1e-36	Receptor-kinase, putative	NP_190342	1e-23	Leucine-rich repeat protein kinase family protein	AT3G47580	NA	NA	NA	NA
CUFF.35277	-2.06126	2.17016	20.5958	0.00024457	0.00572852	B9INM2_POPTR	6e-40	DECREASED DNA METHYLATION 1 family protein	NA	NA	NA	NA	NA	NA	NA	NA
CUFF.3008	-1.38085	4.03193	20.5924	0.000244774	0.00572967	A0A061DPI3_THECC	0	Serine/arginine repetitive matrix protein 2 isoform 1	NP_191902	1e-52	uncharacterized protein	AT3G63430	TRM5	NA	NA	NA
CUFF.30735	1.25077	5.07559	20.589	0.000244978	0.00573082	A0A061F576_THECC	0	Tornado 1	NP_200365	0	protein TORNADO 1	AT5G55540	LOP1	NA	NA	NA
CUFF.219	1.53738	5.1797	20.5725	0.000245969	0.00573853	A0A061DSA6_THECC	4e-170	Indeterminate(ID)-domain 2	NP_190639	5e-87	indeterminate-domain 2 protein	AT3G50700	AtIDD2	NA	NA	NA
CUFF.34963	-1.44441	8.91886	20.5738	0.000245892	0.00573853	W9SCE4_9ROSA	0	2,3-bisphosphoglycerate-independent phosphoglycerate mutase	NA	NA	NA	NA	NA	NA	NA	NA
CUFF.43516	-2.17332	4.55546	20.5706	0.000246086	0.00573853	NA	NA	NA	NA	NA	NA	NA	NA	NA	NA	NA
CUFF.49243	-1.1111	4.81963	20.5781	0.000245632	0.00573853	A0A0V0H433_SOLCH	1e-43	Putative subunit 7 of mitochondrial complex II-like	NP_568957	7e-37	subunit 7 of mitochondrial complex II	AT5G62575	SDH7	NA	NA	TCA cycle variation V (plant)|TCA cycle II (plants and fungi)|aerobic respiration III (alternative oxidase pathway)|aerobic respiration I (cytochrome c)
gene.scaffold01223.path1.gene9	-2.66395	2.68752	20.5714	0.000246034	0.00573853	A0A124SHC8_CYNCS	2e-133	AAA+ ATPase domain-containing protein	NP_189475	2e-128	ABC transporter B family member 15	AT3G28345	ABCB15	NA	NA	NA
CUFF.40558	-1.07338	4.88842	26.6269	0.000246971	0.00575554	A0A118K0N2_CYNCS	3e-98	Coatomer, epsilon subunit	NP_174351	2e-96	coatomer subunit epsilon-1	AT1G30630	NA	NA	NA	NA
CUFF.4034	-1.6423	3.10691	20.5501	0.000247328	0.0057602	A0A0D2PMG7_GOSRA	0	Uncharacterized protein	NP_175409	1e-140	uncharacterized protein	AT1G49870	NA	NA	NA	NA
CUFF.290	-2.53925	1.29521	20.5429	0.000247764	0.00576672	A0A0L9VHI1_PHAAN	4e-78	Pectinesterase	NP_567227	2e-77	Probable pectinesterase/pectinesterase inhibitor 41	AT4G02330	AtPME41	NA	NA	NA
CUFF.33887	-1.26919	6.85152	20.5271	0.000248727	0.00578548	B9RTJ4_RICCO	5e-136	Stem-specific protein TSJT1, putative	NP_199196	6e-122	aluminium induced protein with YGL and LRDR motifs	AT5G43830	NA	NA	NA	NA
CUFF.37417	1.41904	6.10828	20.4869	0.000251191	0.00583568	A0A061GBU9_THECC	4e-33	Dormancy/auxin associated family protein, putative	NP_175809	2e-14	Dormancy/auxin associated family protein	AT1G54070	NA	NA	NA	NA
CUFF.47363	-1.89049	4.99311	20.4868	0.000251201	0.00583568	A0A068LJJ5_HEVBR	3e-23	Pyruvate decarboxylase	NP_195752	6e-22	pyruvate decarboxylase 4	AT5G01320	NA	4.1.1.1	00010;Glycolysis / Gluconeogenesis|01100;Metabolic pathways|01110;Biosynthesis of secondary metabolites	acetaldehyde biosynthesis I|pyruvate fermentation to ethanol II
CUFF.4922	2.30628	4.02592	20.4776	0.000251765	0.0058451	A0A061GG20_THECC	2e-142	Sodium/calcium exchanger family protein / calcium-binding EF hand family protein, putative	NP_564623	3e-79	Na+/Ca 2+ exchanger-like protein	AT1G53210	AtNCL	NA	NA	NA
CUFF.28264	-1.32678	8.61173	21.3518	0.000252502	0.00585852	NA	NA	NA	NA	NA	NA	NA	NA	NA	NA	NA
CUFF.991	-1.83139	1.89793	20.4297	0.00025475	0.00590697	A9PH71_POPTR	0	Serine carboxypeptidase S28 family protein	NP_850050	0	alpha/beta-Hydrolases superfamily protein	AT2G24280	NA	NA	NA	NA
46698_g	-2.49414	1.12172	20.4131	0.000255795	0.00592478	A0A061FGU1_THECC	2e-27	SGNH hydrolase-type esterase superfamily protein, putative	NP_196018	4e-19	GDSL esterase/lipase	AT5G03980	NA	NA	NA	caffeoylglucarate biosynthesis
CUFF.9788	-1.3004	6.70226	20.4124	0.00025584	0.00592478	F4YFA2_CAMSI	7e-77	40S ribosomal protein s17	NP_196100	1e-69	40S ribosomal protein S17-4	AT5G04800	NA	NA	NA	NA
CUFF.11405	-1.29386	8.19159	20.7766	0.00025714	0.00594743	A0A024AX02_TOBAC	0	Glycosyltransferase	NP_192016	0	UDP-glycosyltransferase 72B1	AT4G01070	GT72B1	NA	NA	NA
CUFF.41420	-1.88488	2.70932	20.3918	0.00025714	0.00594743	B9S4B8_RICCO	6e-44	LOB domain-containing protein, putative	NP_565933	1e-39	LOB domain-containing protein 15	AT2G40470	ASL11	NA	NA	NA
CUFF.10578	1.9429	1.69124	20.3882	0.000257369	0.005949	A0A067ZYP8_PLAAC	1e-26	LRR.XII-like protein	NP_566892	8e-21	putative LRR receptor-like serine/threonine-protein kinase	AT3G47570	NA	NA	NA	NA
CUFF.29371	2.61457	2.0977	20.3807	0.000257846	0.00595125	NA	NA	NA	NA	NA	NA	NA	NA	NA	NA	NA
CUFF.31033	-1.86515	5.52011	20.379	0.00025795	0.00595125	K4B6D9_SOLLC	0	Peroxidase	NP_201440	4e-168	peroxidase 72	AT5G66390	PRX72	1.11.1.7	00360;Phenylalanine metabolism|00940;Phenylpropanoid biosynthesis|01100;Metabolic pathways|01110;Biosynthesis of secondary metabolites	NA
CUFF.36595	1.37758	2.62593	24.2105	0.000257664	0.00595125	A0A103XZW6_CYNCS	0	Exostosin-like protein	NA	NA	NA	NA	NA	NA	NA	NA
CUFF.25236	-1.16867	5.84478	20.3619	0.000259045	0.00596903	A0A0A7RTL5_CAMSI	0	3-dehydroquinate synthase	NP_569029	0	putative 3-dehydroquinate synthase	AT5G66120	NA	4.2.3.4	00400;Phenylalanine, tyrosine and tryptophan biosynthesis|01100;Metabolic pathways|01110;Biosynthesis of secondary metabolites	3-dehydroquinate biosynthesis I
CUFF.36864	-1.49559	4.12259	20.3624	0.000259009	0.00596903	NA	NA	NA	NA	NA	NA	NA	NA	NA	NA	NA
50774_g	2.51656	1.11485	20.3424	0.000260293	0.0059895	NA	NA	NA	NA	NA	NA	NA	NA	NA	NA	NA
CUFF.32035	1.84514	3.85531	20.3404	0.00026042	0.0059895	A0A061E8L5_THECC	1e-171	GDSL-like Lipase/Acylhydrolase superfamily protein	NP_189274	6e-151	GDSL esterase/lipase	AT3G26430	NA	NA	NA	NA
CUFF.3521	1.60576	3.46358	20.3429	0.00026026	0.0059895	A0A0B2SVF3_GLYSO	7e-32	LOB domain-containing protein 4	NA	NA	NA	NA	NA	NA	NA	NA
CUFF.48671	-1.07579	5.0752	20.4832	0.000261135	0.00600221	B9GEP6_POPTR	4e-165	Strictosidine synthase family protein	NP_563818	2e-149	strictosidine synthase-like 3	AT1G08470	SSL3	NA	NA	NA
CUFF.21467	-1.32334	4.48574	20.3153	0.000262035	0.00601913	A0A0B2Q7J7_GLYSO	4e-106	Pyruvate dehydrogenase E1 component subunit beta	NP_181006	4e-107	pyruvate dehydrogenase E1 component subunit beta	AT2G34590	NA	1.2.4.1	00010;Glycolysis / Gluconeogenesis|00020;Citrate cycle (TCA cycle)|00290;Valine, leucine and isoleucine biosynthesis|00620;Pyruvate metabolism|00650;Butanoate metabolism|01100;Metabolic pathways|01110;Biosynthesis of secondary metabolites	pyruvate decarboxylation to acetyl CoA
CUFF.2328	2.31145	2.086	20.311	0.000262314	0.0060218	B9SDY7_RICCO	0	Ribulose bisphosphate carboxylase/oxygenase activase 1, chloroplast, putative	NP_850321	0	ribulose bisphosphate carboxylase/oxygenase activase	AT2G39730	RCA	NA	NA	NA
CUFF.29620	-2.07819	8.16263	20.2945	0.000263387	0.00604268	W9SJW2_9ROSA	0	Transmembrane protein 87A	NP_177392	0	lung seven transmembrane receptor-like protein	AT1G72480	NA	NA	NA	NA
CUFF.23751	-1.5318	5.31918	20.2715	0.000264891	0.00607339	A0A103Y2C1_CYNCS	4e-27	Ribosomal protein S30	NP_194668	3e-26	40S ribosomal protein S30	AT4G29390	NA	NA	NA	NA
CUFF.27722	1.09858	4.16968	27.8966	0.000265729	0.00607751	Q1X8N7_PRUAR	6e-77	Arginase	NP_192629	3e-80	arginase 1	AT4G08900	ARGAH1	3.5.3.1	00330;Arginine and proline metabolism|01100;Metabolic pathways|01110;Biosynthesis of secondary metabolites	urea cycle|citrulline biosynthesis|putrescine biosynthesis IV|L-<i>N<sup>&delta;</sup></i>-acetylornithine biosynthesis|arginine degradation I (arginase pathway)|arginine degradation VI (arginase 2 pathway)
CUFF.3666	-1.75344	4.94526	20.2613	0.000265558	0.00607751	A0A0B0MMA4_GOSAR	0	CAS1 domain-containing 1	NA	NA	NA	NA	NA	NA	NA	NA
CUFF.4157	1.85417	5.16981	20.2623	0.000265489	0.00607751	NA	NA	NA	NA	NA	NA	NA	NA	NA	NA	NA
CUFF.58423	2.69688	3.1511	20.2603	0.000265626	0.00607751	Q0ZCD8_POPTR	6e-100	CCHC-type integrase	NP_174669	4e-18	uncharacterized protein	AT1G34070	NA	NA	NA	NA
CUFF.2588	-1.63525	1.61702	21.2536	0.000266373	0.00608845	B9SGZ0_RICCO	0	N-acetyltransferase, putative	NP_179888	0	acyl-CoA N-acyltransferase-like protein	AT2G23060	NA	NA	NA	NA
gene.g26204.t1	-1.24633	5.52193	20.2305	0.000267586	0.00611239	B9R9B3_RICCO	4e-174	KDEL motif-containing protein 1, putative	NP_197774	8e-171	uncharacterized protein	AT5G23850	NA	NA	NA	NA
CUFF.31106	2.78161	0.652593	20.2259	0.000267891	0.00611556	NA	NA	NA	NA	NA	NA	NA	NA	NA	NA	NA
CUFF.49845	1.54189	4.71941	20.2133	0.00026873	0.00612738	F5A838_ROSCH	0	Orcinol O-methyltransferase-like protein	NP_195242	2e-76	O-methyltransferase family protein	AT4G35160	NA	NA	NA	1,3,5-trimethoxybenzene biosynthesis
CUFF.51300	2.54675	1.84166	20.2106	0.000268906	0.00612738	B9IGI9_POPTR	2e-18	Cf-4/9 disease resistance-like family protein	NP_187216	2e-13	receptor like protein 32	AT3G05650	AtRLP32	NA	NA	NA
CUFF.52815	2.48772	2.27906	20.2107	0.000268899	0.00612738	Q0ZCB7_POPTR	4e-47	Integrase	NA	NA	NA	NA	NA	NA	NA	NA
CUFF.21465	-2.79301	1.15162	20.1566	0.000272533	0.00619681	NA	NA	NA	NA	NA	NA	NA	NA	NA	NA	NA
CUFF.34410	1.5667	1.82564	23.3105	0.000272625	0.00619681	B9HF90_POPTR	0	AAA-type ATPase family protein	NA	NA	NA	NA	NA	NA	NA	NA
CUFF.781	-1.49783	2.53511	20.1586	0.000272398	0.00619681	A0A061DV43_THECC	5e-07	RPM1 interacting protein 4, putative	NP_974910	0.003	defense protein-like protein	AT5G48657	NA	NA	NA	NA
gene.g11652.t1	1.49387	4.29862	20.1586	0.000272398	0.00619681	A0A151RZK6_CAJCA	2e-136	Retrovirus-related Pol polyprotein from transposon TNT 1-94	NP_194047	3e-78	cysteine-rich receptor-like protein kinase 8	AT4G23160	CRK8	NA	NA	NA
CUFF.10581	-1.23783	5.50951	20.1505	0.000272947	0.00620009	A0A068TU50_COFCA	1e-33	40S ribosomal protein S21	NP_198122	2e-28	ribosomal protein S21e	AT5G27700	NA	NA	03010;Ribosome	NA
gene.g6258.t1	-1.83371	4.6652	20.1481	0.000273106	0.00620009	A0A151TR51_CAJCA	1e-142	Transposon Ty3-I Gag-Pol polyprotein	NA	NA	NA	NA	NA	NA	NA	NA
CUFF.3212	1.11571	6.04668	28.0473	0.000273972	0.00621593	A0A078JDF8_BRANA	3e-06	BnaC08g46660D protein	NP_175264	0.003	uncharacterized protein	AT1G48300	DGAT3	NA	NA	NA
CUFF.39356	-1.38039	5.07138	20.0993	0.000276435	0.00626545	B9R9L8_RICCO	9e-77	Xyloglucan galactosyltransferase KATAMARI1, putative	NP_201028	7e-77	glycosyltransferase 18	AT5G62220	ATGT18	NA	NA	NA
CUFF.43482	1.84363	1.22086	20.0984	0.000276494	0.00626545	NA	NA	NA	NA	NA	NA	NA	NA	NA	NA	NA
CUFF.53966	-1.55741	7.7395	20.0768	0.000277986	0.00629539	E6Y2L7_FRAEX	6e-144	Fra e 12.01 allergen	NP_195634	1e-130	NmrA-like negative transcriptional regulator family protein	AT4G39230	NA	NA	NA	eugenol and isoeugenol biosynthesis
CUFF.8323	-1.1497	6.49184	25.3018	0.000278254	0.00629759	K4B9A6_SOLLC	0	Uncharacterized protein	NP_172583	2e-155	uncharacterized protein	AT1G11170	NA	NA	NA	NA
CUFF.29362	2.08266	3.58639	20.0664	0.000278704	0.00630391	NA	NA	NA	NA	NA	NA	NA	NA	NA	NA	NA
CUFF.10693	-2.64995	0.623142	20.0552	0.000279482	0.00631763	Q9ZP52_TOBAC	7e-86	Thaumatin-like protein SE39b	NP_173365	2e-69	pathogenesis-related thaumatin-like protein	AT1G19320	NA	NA	NA	NA
CUFF.46720	-1.38659	6.19822	20.0509	0.000279779	0.00632047	F6HKK9_VITVI	2e-130	Ribosomal protein	NP_563813	1e-125	60S ribosomal protein L10a-1	AT1G08360	NA	NA	03010;Ribosome	NA
CUFF.35829	2.55975	2.10117	20.0482	0.000279969	0.0063209	NA	NA	NA	NA	NA	NA	NA	NA	NA	NA	NA
CUFF.26786	-1.57741	3.25434	20.0389	0.000280616	0.00633162	A0A0V0HRJ6_SOLCH	3e-50	Putative neuron navigator 1-like	NP_566480	2e-06	uncharacterized protein	AT3G14190	CMR1	NA	NA	NA
gene.g19323.t1	2.659	1.42307	20.0141	0.000282353	0.00636693	B9RUG5_RICCO	5e-19	Protein CREG1, putative	NP_178546	2e-15	Pyridoxamine 5'-phosphate oxidase family protein	AT2G04690	NA	NA	NA	NA
CUFF.7709	-1.41	3.3355	20.0056	0.000282952	0.00637653	W9RPB7_9ROSA	0	Leucine-rich repeat receptor protein kinase EXS	NP_199969	0	leucine-rich repeat protein kinase	AT5G51560	NA	NA	NA	NA
CUFF.14653	2.14689	3.94671	19.9929	0.000283849	0.00638115	A0A061GWG2_THECC	1e-84	Quinone reductase family protein isoform 1	NP_200688	7e-71	quinone reductase-like protein	AT5G58800	NA	NA	NA	NA
CUFF.44740	-3.29215	0.276609	19.9942	0.000283758	0.00638115	A0A103XTV4_CYNCS	1e-96	Lipase, GDSL	NP_174260	1e-90	GDSL esterase/lipase	AT1G29670	NA	NA	NA	triacylglycerol degradation
CUFF.46423	-1.14268	3.779	21.1742	0.000283448	0.00638115	A0A061DTH1_THECC	0	Condensin complex subunit 2	NP_180818	0	condensin complex subunit 2	AT2G32590	EMB2795	NA	NA	NA
CUFF.6982	2.12605	6.2031	19.9957	0.000283647	0.00638115	A0A068J4Z9_PANGI	4e-180	UGT3	NP_199780	3e-155	UDP-glycosyltransferase 91C1	AT5G49690	NA	NA	NA	soybean saponin I biosynthesis
CUFF.49765	-2.4013	1.13194	19.9742	0.000285176	0.00640709	A0A151T3J3_CAJCA	6e-34	Uncharacterized protein	NP_197466	1e-23	ovate family protein 8	AT5G19650	ATOFP8	NA	NA	NA
CUFF.18425	-1.5164	4.8377	19.9696	0.000285503	0.00641052	A0A067LB75_JATCU	5e-106	Uncharacterized protein	NP_177935	1e-79	uncharacterized protein	AT1G78110	NA	NA	NA	NA
CUFF.4156	1.23832	6.2011	19.9664	0.000285727	0.00641164	A0A061G132_THECC	5e-09	Retrotransposon, unclassified-like protein	NA	NA	NA	NA	NA	NA	NA	NA
CUFF.14291	-2.84574	2.38002	19.9523	0.000286737	0.00642826	A0A0V0ISW0_SOLCH	2e-14	Putative cyclic nucleotide-gated ion channel 1-like	NP_200125	7e-16	cyclic nucleotide-gated ion channel 1	AT5G53130	ATCNGC1	NA	04626;Plant-pathogen interaction	NA
CUFF.21369	-1.46193	8.81984	19.9512	0.000286815	0.00642826	NA	NA	NA	NA	NA	NA	NA	NA	NA	NA	NA
CUFF.11814	-1.45648	6.48457	19.9437	0.000287348	0.00643629	A0A061DFH3_THECC	0	RB1-inducible coiled-coil protein 1, putative isoform 1	NP_179346	2e-130	uncharacterized protein	AT2G17550	TRM26	NA	NA	NA
CUFF.35077	1.07534	5.37119	24.0201	0.000287748	0.00644134	F6HH07_VITVI	0	Elongation factor Ts	NA	NA	NA	NA	NA	NA	NA	NA
CUFF.19585	2.20677	2.52665	19.9295	0.000288368	0.00645129	A0A061ESW5_THECC	6e-154	Duplicated homeodomain-like superfamily protein, putative	NP_195988	4e-103	trihelix transcription factor PTL	AT5G03680	PTL	NA	NA	NA
CUFF.6502	1.08119	5.19009	19.9208	0.000288998	0.00646147	A0A151TCD6_CAJCA	4e-130	UPF0301 protein Plut-0637	NP_566847	4e-122	uncharacterized protein	AT3G29240	NA	NA	NA	NA
CUFF.13972	2.8494	4.61601	19.9121	0.000289623	0.00646801	A6N1H4_ORYSI	1e-17	Retrotransposon protein	NP_178792	2e-11	uncharacterized protein	AT2G07706	NA	NA	NA	NA
CUFF.53114	2.19176	1.82003	19.9119	0.000289641	0.00646801	A0A0D3HA53_9ORYZ	2e-17	Arogenate dehydratase	NP_563809	3e-17	arogenate dehydratase 6	AT1G08250	ADT6	NA	NA	phenylalanine biosynthesis (cytosolic, plants)|phenylalanine biosynthesis II
CUFF.19559	2.98784	1.2207	19.9022	0.000290342	0.00647974	NA	NA	NA	NA	NA	NA	NA	NA	NA	NA	NA
34858_g	-1.31961	3.01792	19.8969	0.000290731	0.00648087	A0A103YGQ7_CYNCS	4e-41	Peptidylprolyl isomerase	NP_179395	4e-39	peptidyl-prolyl cis-trans isomerase Pin1	AT2G18040	PIN1AT	NA	NA	NA
CUFF.20875	-2.30636	4.36385	19.8967	0.000290744	0.00648087	A0A061FDJ0_THECC	3e-53	Alba DNA/RNA-binding protein	NP_564108	1e-45	Alba DNA/RNA-binding protein	AT1G20220	NA	NA	NA	NA
CUFF.4621	-3.19729	1.74608	19.8917	0.000291106	0.00648501	NA	NA	NA	NA	NA	NA	NA	NA	NA	NA	NA
CUFF.59284	-2.83249	3.61813	19.8823	0.000291789	0.0064963	D2X9T3_POPTR	1e-27	Tau class glutathione transferase GSTU51	NP_172507	7e-18	glutathione S-transferase TAU 18	AT1G10360	ATGSTU18	NA	NA	glutathione-mediated detoxification II
CUFF.22328	-2.01624	2.73501	19.8597	0.000293444	0.00652467	A0A067KN20_JATCU	4e-11	Uncharacterized protein	NP_188228	3e-08	uncharacterized protein	AT3G16070	NA	NA	NA	NA
CUFF.48994	1.19571	5.62321	19.8552	0.00029377	0.00652467	B9RE99_RICCO	0	Cytochrome P450, putative	NP_180239	1e-125	cytochrome P450 734A1	AT2G26710	BAS1	NA	NA	brassinosteroids inactivation
CUFF.49997	2.97281	0.274218	19.857	0.00029364	0.00652467	NA	NA	NA	NA	NA	NA	NA	NA	NA	NA	NA
CUFF.57923	-2.61831	1.55246	19.8596	0.000293447	0.00652467	B9T6M4_RICCO	4e-130	Peptide transporter, putative	NP_190982	4e-121	peptide transporter PTR1	AT3G54140	AtNPF8.1	NA	NA	NA
CUFF.14576	-1.40843	5.63568	19.822	0.000296221	0.00655188	A0A061F4L6_THECC	3e-164	Glycosyltransferase family 61 protein	NP_565952	1e-75	Glycosyltransferase family 61 protein	AT2G41640	NA	NA	NA	NA
CUFF.1630	-1.92153	3.12606	19.8277	0.000295802	0.00655188	B9RWM3_RICCO	5e-47	Potassium channel beta, putative	NP_171963	4e-46	potassium channel beta subunit 1	AT1G04690	KAB1	NA	NA	NA
CUFF.21131	1.49294	4.32304	19.8325	0.000295448	0.00655188	NA	NA	NA	NA	NA	NA	NA	NA	NA	NA	NA
CUFF.21721	-1.40975	4.49285	19.8291	0.000295702	0.00655188	Q9FNS1_CATRO	5e-118	MYB-like DNA-binding protein	NP_196886	6e-45	Telomere repeat-binding protein 4	AT5G13820	ATBP-1	NA	NA	NA
CUFF.36999	2.44787	0.97267	19.8215	0.000296261	0.00655188	Q2VT54_CAPAN	1e-06	DC1.2-like	NP_194256	6e-05	plant invertase/pectin methylesterase inhibitor domain-containing protein	AT4G25260	NA	NA	NA	NA
CUFF.39544	-1.20452	7.22272	24.6578	0.000296328	0.00655188	B9RYW5_RICCO	0	Phosphatidylcholine transfer protein, putative	NP_176653	7e-170	membrane related protein CP5	AT1G64720	CP5	NA	NA	NA
CUFF.39933	2.80901	0.267084	22.4352	0.000295329	0.00655188	NA	NA	NA	NA	NA	NA	NA	NA	NA	NA	NA
CUFF.50320	1.71702	3.05497	19.8194	0.000296416	0.00655188	U5FTR5_POPTR	1e-45	Transferase family protein	NP_196402	4e-37	HXXXD-type acyl-transferase-like protein	AT5G07850	NA	NA	NA	phenylpropanoid biosynthesis|simple coumarins biosynthesis|chlorogenic acid biosynthesis I|caffeoylglucarate biosynthesis|chlorogenic acid biosynthesis II
CUFF.39840	-1.23008	3.21557	31.6781	0.000296782	0.00655604	B9IMD8_POPTR	3e-108	Methyladenine glycosylase family protein	NP_200605	4e-90	putative DNA-3-methyladenine glycosylase I	AT5G57970	NA	3.2.2.20	03410;Base excision repair	NA
CUFF.55023	1.88855	1.05867	24.6074	0.000297367	0.00656502	A0A0V0GRT9_SOLCH	7e-22	Putative ovule protein	NP_196246	0.006	uncharacterized protein	AT5G06280	NA	NA	NA	NA
CUFF.24076	1.61375	4.42183	19.8039	0.000297572	0.00656563	B9IC22_POPTR	0	Cytochrome P450 family protein	NP_182075	0	cytochrome P450, family 704, subfamily A, polypeptide 2	AT2G45510	CYP704A2	NA	NA	NA
CUFF.36587	1.73396	2.23308	19.8009	0.000297794	0.0065666	A0A061FPT4_THECC	1e-08	Pleiotropic drug resistance 6	NA	NA	NA	NA	NA	NA	NA	NA
CUFF.56095	-2.22001	1.54499	19.7952	0.00029822	0.00657207	W9SDA1_9ROSA	1e-82	Uncharacterized protein	NP_190805	9e-81	fasciclin-like arabinogalactan protein 15	AT3G52370	FLA15	NA	NA	NA
CUFF.17583	-1.08065	5.33166	19.7904	0.000298578	0.00657462	A0A061GE26_THECC	0	O-fucosyltransferase family protein isoform 1	NP_199853	0	O-fucosyltransferase family protein	AT5G50420	NA	2.4.1.221	00514;Other types of O-glycan biosynthesis	NA
CUFF.30144	-1.14881	6.53759	21.289	0.000298692	0.00657462	W9R537_9ROSA	2e-66	60S ribosomal protein L30	NP_565164	8e-65	60S ribosomal protein L30-2	AT1G77940	NA	NA	03010;Ribosome	NA
CUFF.49015	2.46539	0.639126	19.7712	0.000300014	0.00659978	NA	NA	NA	NA	NA	NA	NA	NA	NA	NA	NA
CUFF.41094	-1.12733	6.2545	19.7427	0.000302172	0.00664329	A0A0F7G5V5_9ROSI	2e-89	Alpha-tubulin	NP_197478	6e-92	tubulin alpha-3	AT5G19770	TUA3	NA	04145;Phagosome	NA
CUFF.32797	-1.65032	4.69913	19.7321	0.000302973	0.00665693	B9RKI6_RICCO	0	Malic enzyme	NP_197960	0	NADP-dependent malic enzyme 3	AT5G25880	ATNADP-ME3	1.1.1.40	00620;Pyruvate metabolism|00710;Carbon fixation in photosynthetic organisms|01100;Metabolic pathways	gluconeogenesis I
CUFF.14438	-1.09967	5.97267	24.0519	0.000303177	0.00665745	A0A0B2P900_GLYSO	6e-13	Putative 26S proteasome complex subunit sem1-1	NP_564839	3e-09	probable 26S proteasome complex subunit sem1-1	AT1G64750	ATDSS1(I)	NA	03050;Proteasome|03440;Homologous recombination	NA
CUFF.26879	-1.06809	4.72957	22.9707	0.000304465	0.00668174	A0A061G677_THECC	3e-75	SNARE-like superfamily protein isoform 1	NP_564767	7e-69	coatomer subunit zeta-1	AT1G60970	NA	NA	NA	NA
CUFF.17060	-1.58838	2.71192	19.707	0.000304886	0.006687	A0A0B0Q2R2_GOSAR	0	Kinesin-like protein KIF15	NP_189991	0	kinesin motor protein-like protein	AT3G44050	NA	NA	NA	NA
CUFF.41802	-1.51445	1.92623	20.1833	0.000305878	0.00670479	NA	NA	NA	NA	NA	NA	NA	NA	NA	NA	NA
CUFF.25648	-1.5658	3.95461	19.6762	0.000307255	0.00673058	W9RM96_9ROSA	2e-132	Cytochrome P450 94A1	NP_172357	5e-44	uncharacterized protein	AT1G08800	MyoB1	NA	NA	NA
gene.g33673.t1	2.08156	2.99714	19.6741	0.00030742	0.00673058	A0A151TCI4_CAJCA	3e-73	Retrovirus-related Pol polyprotein from transposon TNT 1-94	NP_683610	2e-06	uncharacterized protein	AT3G29785	NA	NA	NA	NA
CUFF.17088	1.27925	2.97375	28.478	0.000308188	0.0067394	A0A067F1H4_CITSI	4e-143	Uncharacterized protein	NP_201299	2e-133	oxidative stress-related ABC1-like protein 1	AT5G64940	ATATH13	NA	NA	NA
CUFF.55917	-1.19565	3.90102	19.6659	0.000308055	0.0067394	B9RFW4_RICCO	2e-82	Pyruvate dehydrogenase, putative	NP_199898	4e-80	pyruvate dehydrogenase E1 beta	AT5G50850	MAB1	1.2.4.1	00010;Glycolysis / Gluconeogenesis|00020;Citrate cycle (TCA cycle)|00290;Valine, leucine and isoleucine biosynthesis|00620;Pyruvate metabolism|00650;Butanoate metabolism|01100;Metabolic pathways|01110;Biosynthesis of secondary metabolites	pyruvate decarboxylation to acetyl CoA
CUFF.9123	-1.24514	4.58711	19.6563	0.000308799	0.00674875	B9T5V6_RICCO	0	ATP binding protein, putative	NP_849998	0	receptor-like serine/threonine-protein kinase ALE2	AT2G20300	ALE2	NA	NA	NA
CUFF.2586	1.05481	4.65344	21.4293	0.000310116	0.00677353	A0A061G0H5_THECC	0	GroES-like zinc-binding alcohol dehydrogenase family protein isoform 1	NP_200010	0	putative sorbitol dehydrogenase	AT5G51970	NA	1.1.1.14	00051;Fructose and mannose metabolism|01100;Metabolic pathways	D-sorbitol degradation I
CUFF.17294	1.87978	2.45607	19.6324	0.00031066	0.00677608	A0A078E8B9_BRANA	9e-58	BnaC02g30820D protein	NP_175044	2e-15	DNAse I-like superfamily protein	AT1G43760	NA	NA	NA	NA
CUFF.24587	-1.25902	4.69452	19.6355	0.000310419	0.00677608	D7TWD4_VITVI	0	Kinesin-like protein	NP_171697	0	armadillo repeat-containing kinesin-like protein 2	AT1G01950	ARK2	NA	NA	NA
CUFF.44809	1.75687	5.55053	19.6308	0.000310784	0.00677608	A0A058ZYG1_EUCGR	0	Uncharacterized protein	NP_200091	1e-165	CBS domain-containing protein with a domain of unknown function (DUF21)	AT5G52790	NA	NA	NA	NA
CUFF.27172	-1.40234	4.37746	19.6125	0.000312222	0.00680102	J3MBD1_ORYBR	1e-09	Proteasome subunit beta type	NP_189265	3e-07	proteasome subunit beta type-5-B	AT3G26340	NA	3.4.25.1	03050;Proteasome	NA
CUFF.7049	2.44116	3.69986	19.6115	0.000312297	0.00680102	A0A142CD05_9LAMI	2e-17	RACK1C	NP_174310	1e-10	uncharacterized protein	AT1G30190	NA	NA	NA	NA
CUFF.38881	-1.2918	8.41025	20.6702	0.000313287	0.00681856	F6GSG7_VITVI	0	Glyceraldehyde-3-phosphate dehydrogenase	NP_172801	0	glyceraldehyde 3-phosphate dehydrogenase GAPC2	AT1G13440	GAPC-2	1.2.1.12	00010;Glycolysis / Gluconeogenesis|01100;Metabolic pathways|01110;Biosynthesis of secondary metabolites	gluconeogenesis III|gluconeogenesis I|sucrose biosynthesis I (from photosynthesis)|glycolysis IV (plant cytosol)|glycolysis II (from fructose 6-phosphate)|glycolysis I (from glucose 6-phosphate)
CUFF.43116	-1.11329	4.92457	19.5912	0.000313897	0.00682782	NA	NA	NA	NP_565654	0.039	60S ribosomal protein L10a-2	AT2G27530	PGY1	NA	NA	NA
CUFF.10767	-1.15978	6.11366	19.5864	0.000314279	0.00682945	J7EQE1_9ASTR	1e-149	Hydroxycinnamoyl CoA shikimate/quinate hydroxycinnamoyl transferase	NP_199704	4e-132	hydroxycinnamoyl-CoA shikimate/quinate hydroxycinnamoyl transferase	AT5G48930	HCT	2.3.1.133	00940;Phenylpropanoid biosynthesis|00941;Flavonoid biosynthesis|00945;Stilbenoid, diarylheptanoid and gingerol biosynthesis|01110;Biosynthesis of secondary metabolites	phenylpropanoid biosynthesis|simple coumarins biosynthesis|chlorogenic acid biosynthesis I|caffeoylglucarate biosynthesis|chlorogenic acid biosynthesis II
CUFF.16795	3.09338	2.15919	19.5856	0.000314343	0.00682945	A0A061EJ08_THECC	1e-114	Acid phosphatase 1, putative isoform 3	NP_181394	2e-103	HAD superfamily, subfamily IIIB acid phosphatase	AT2G38600	NA	NA	NA	phosphate acquisition
CUFF.33050	-1.07627	5.71674	24.7808	0.000316237	0.00685044	A0A124SEG3_CYNCS	5e-158	Syntaxin/epimorphin, conserved site-containing protein	NP_187030	1e-140	syntaxin of plants 131	AT3G03800	ATSYP131	NA	04130;SNARE interactions in vesicular transport	NA
CUFF.33699	-1.9936	3.09163	19.5697	0.000315603	0.00685044	A0A118JSS0_CYNCS	1e-51	Armadillo-like helical	NP_181137	2e-23	E3 ubiquitin-protein ligase PUB23	AT2G35930	AtPUB23	NA	NA	NA
CUFF.46418	-1.09237	5.37531	19.5653	0.000315956	0.00685044	A0A061EGZ8_THECC	6e-19	18S pre-ribosomal assembly protein gar2-related, putative isoform 2	NP_178475	6e-15	18S pre-ribosomal assembly protein gar2-related protein	AT2G03810	NA	NA	NA	NA
CUFF.7068	-1.29714	5.88079	19.5661	0.000315891	0.00685044	W9RD65_9ROSA	0	Nucleobase-ascorbate transporter 6	NP_201094	0	Xanthine/uracil permease family protein	AT5G62890	NA	NA	NA	NA
gene.g5907.t1	-1.2827	5.81245	19.5622	0.0003162	0.00685044	W8JWV8_CATRO	2e-168	8-hydroxygeraniol oxidoreductase	NP_564409	5e-81	GroES-like zinc-binding dehydrogenase family protein	AT1G32780	NA	1.1.1.1	00010;Glycolysis / Gluconeogenesis|00071;Fatty acid degradation|00350;Tyrosine metabolism|01100;Metabolic pathways|01110;Biosynthesis of secondary metabolites	ethanol degradation II|acetaldehyde biosynthesis I|pyruvate fermentation to ethanol II|ethanol degradation I
CUFF.35276	-1.41488	3.6158	19.5579	0.000316544	0.00685306	A0A0B0MBI1_GOSAR	3e-78	ATP-dependent DNA helicase DDM1-like protein	NA	NA	NA	NA	NA	NA	NA	NA
CUFF.17771	-1.05941	5.06983	19.5464	0.000317465	0.00686629	A0A0V0HJP7_SOLCH	2e-130	Nucleoside diphosphate kinase	NP_567690	2e-122	nucleoside diphosphate kinase IV	AT4G23900	NA	2.7.4.6	00230;Purine metabolism|00240;Pyrimidine metabolism|01100;Metabolic pathways|01110;Biosynthesis of secondary metabolites	pyrimidine deoxyribonucleotides <i>de novo</i> biosynthesis I|pyrimidine deoxyribonucleotides <i>de novo</i> biosynthesis III|pyrimidine ribonucleotides interconversion|guanosine ribonucleotides <i>de novo</i> biosynthesis|adenosine deoxyribonucleotides <i>de novo</i> biosynthesis|guanosine deoxyribonucleotides <i>de novo</i> biosynthesis I|salvage pathways of pyrimidine ribonucleotides|purine de…
CUFF.9026	-1.73796	6.36402	19.5456	0.000317527	0.00686629	A0A061FQK7_THECC	0	Alpha/beta-Hydrolases superfamily protein	NP_564936	3e-53	probable carboxylesterase 6	AT1G68620	NA	NA	NA	NA
CUFF.49735	-1.36029	5.21039	19.5414	0.000317864	0.00686954	A0A061G780_THECC	8e-166	FAD-binding Berberine family protein	NP_181025	6e-138	protein MATERNAL EFFECT EMBRYO ARREST 23	AT2G34790	EDA28	NA	NA	NA
CUFF.39338	3.77177	-0.39677	19.5364	0.000318267	0.00687424	A0A059B7U6_EUCGR	4e-33	Uncharacterized protein	NP_566277	2e-10	F-box/kelch-repeat protein	AT3G06240	NA	NA	NA	NA
CUFF.3047	-1.15548	5.9978	19.5093	0.00032045	0.00691732	A0A061DPF0_THECC	1e-169	NADH-ubiquinone oxidoreductase 24 kDa subunit, putative	NP_567244	4e-164	NADH dehydrogenase (ubiquinone) flavoprotein 2	AT4G02580	NA	1.6.99.3	00190;Oxidative phosphorylation|01100;Metabolic pathways	aerobic respiration III (alternative oxidase pathway)|aerobic respiration I (cytochrome c)|NAD/NADH phosphorylation and dephosphorylation
CUFF.23678	1.4521	5.91641	19.5056	0.000320749	0.00691973	W9S0E2_9ROSA	5e-86	Vesicle-associated protein 2-1	NP_199529	3e-77	vesicle-associated protein 2-1	AT5G47180	NA	NA	NA	NA
236_g	-1.73424	4.53298	19.4733	0.000323378	0.00696499	A0A059AYL8_EUCGR	0.002	Potassium transporter	NP_176222	0.051	putative potassium transporter 12	AT1G60160	NA	NA	NA	NA
CUFF.28445	-2.46783	0.5866	19.4729	0.000323413	0.00696499	A0A118K203_CYNCS	2e-09	DVL-like protein	NP_850130	6e-10	ROTUNDIFOLIA like 2	AT2G29125	DVL13	NA	NA	NA
CUFF.57128	3.22511	0.766278	19.4744	0.00032329	0.00696499	NA	NA	NA	NA	NA	NA	NA	NA	NA	NA	NA
CUFF.47415	2.72632	-0.168832	19.4686	0.000323763	0.00696846	NA	NA	NA	NA	NA	NA	NA	NA	NA	NA	NA
CUFF.17682	-1.87368	1.84437	19.4644	0.000324111	0.00697188	NA	NA	NA	NA	NA	NA	NA	NA	NA	NA	NA
CUFF.4725	-1.09167	4.05206	22.6216	0.000324762	0.00698182	V4UD32_9ROSI	2e-55	DNA topoisomerase	NP_196896	8e-22	GRF zinc finger / zinc knuckle protein	AT5G13920	NA	NA	03410;Base excision repair	NA
CUFF.7108	-1.81494	3.68527	19.4371	0.000326359	0.00701206	A0A0B4VRN9_SALMI	2e-50	Cytochrome P450 CYP716C12	NP_198462	1e-39	Cytochrome P450 family protein	AT5G36130	NA	NA	NA	ursolate biosynthesis|betulinate biosynthesis
CUFF.29076	1.61011	5.73634	19.4344	0.000326579	0.0070127	A0A061G345_THECC	2e-98	Polyketide cyclase/dehydrase and lipid transport superfamily protein	NP_193521	5e-89	abscisic acid receptor PYR1	AT4G17870	PYR1	NA	04075;Plant hormone signal transduction	NA
CUFF.13876	-1.21001	4.84563	19.4269	0.000327195	0.00702184	A0A0V0IPG2_SOLCH	0	Putative fringe-related family protein-like	NP_192874	0	uncharacterized protein	AT4G11350	NA	NA	NA	NA
CUFF.12941	-2.92721	8.47972	19.4086	0.000328723	0.0070433	A0A118JS81_CYNCS	0	Cytochrome P450	NP_172633	2e-170	sterol 14-demethylase	AT1G11680	CYP51	1.14.13.70	00100;Steroid biosynthesis|01100;Metabolic pathways|01110;Biosynthesis of secondary metabolites	plant sterol biosynthesis|plant sterol biosynthesis II
CUFF.32314	1.07084	4.37722	23.1002	0.000328474	0.0070433	G4VV63_CAMSI	0	Nitrilase	NP_197622	1e-173	bifunctional nitrilase/nitrile hydratase NIT4	AT5G22300	AtNIT4	3.5.5.4	00460;Cyanoamino acid metabolism	indole-3-acetate biosynthesis II|indole glucosinolate breakdown (insect chewing induced)|cyanide detoxification I|asparagine degradation I
CUFF.60596	1.90977	1.84442	19.408	0.000328768	0.0070433	B9R6R0_RICCO	0	Protein DETOXIFICATION	NP_564731	0	MATE family protein ZRIZ1	AT1G58340	BCD1	NA	NA	NA
CUFF.35630	-1.73386	4.4457	19.4008	0.000329366	0.00704365	A0A0B2PBL4_GLYSO	6e-32	Early nodulin-like protein 1	NA	NA	NA	NA	NA	NA	NA	NA
CUFF.50357	2.29141	3.76161	19.3995	0.000329477	0.00704365	A0A103YD35_CYNCS	2e-38	Aspartic peptidase	NP_196638	2e-36	aspartyl protease family protein	AT5G10770	NA	NA	NA	NA
CUFF.57751	2.4515	3.25001	19.3987	0.000329548	0.00704365	A0A0V0HVP5_SOLCH	3e-43	Putative clavaminate synthase-like protein-like	NP_188773	4e-44	clavaminate synthase-like protein	AT3G21360	NA	NA	NA	NA
CUFF.60931	1.44229	5.53658	19.4019	0.000329279	0.00704365	W9R1S5_9ROSA	3e-30	Putative WRKY transcription factor 70	NP_191199	3e-11	WRKY transcription factor 70	AT3G56400	ATWRKY70	NA	NA	NA
CUFF.26778	2.2003	2.3677	19.3936	0.000329972	0.00704863	U5Y6R4_LYCBA	4e-32	Beta-carotene hydroxylase protein	NP_001119420	6e-21	beta-carotene hydroxylase 2	AT5G52570	B2	1.14.13.-	00906;Carotenoid biosynthesis|01100;Metabolic pathways|01110;Biosynthesis of secondary metabolites	lutein biosynthesis|zeaxanthin biosynthesis|superpathway of carotenoid biosynthesis
CUFF.53836	1.55095	5.22538	19.3885	0.000330401	0.00705371	B9S2P3_RICCO	0	2-oxoisovalerate dehydrogenase, putative	NP_568209	0	thiamin diphosphate-binding fold (THDP-binding) domain-containing protein	AT5G09300	NA	1.2.4.4	00280;Valine, leucine and isoleucine degradation|01100;Metabolic pathways|01110;Biosynthesis of secondary metabolites	leucine degradation I|valine degradation I|isoleucine degradation I|2-oxoisovalerate decarboxylation to isobutanoyl-CoA
CUFF.58729	1.34906	2.95065	19.3856	0.000330641	0.00705476	B9S759_RICCO	9e-07	Serine-type endopeptidase inhibitor, putative	NP_177351	2e-06	serine-type endopeptidase inhibitor	AT1G72060	NA	NA	NA	NA
CUFF.43198	-1.06188	5.25131	26.8809	0.000331058	0.00705958	A0A061GR33_THECC	0	Calcium ion binding	NP_192621	0	calcium ion binding protein SUB1	AT4G08810	SUB1	NA	NA	NA
48692_g	1.56414	3.81923	19.3577	0.000332985	0.00709554	K0GM10_9ROSI	8e-09	Gag-pol	NA	NA	NA	NA	NA	NA	NA	NA
CUFF.53049	2.57497	0.615408	19.356	0.000333129	0.00709554	NA	NA	NA	NA	NA	NA	NA	NA	NA	NA	NA
CUFF.21757	-1.06451	5.40243	21.5062	0.000333586	0.00710117	A0A061FUR0_THECC	5e-95	ATP synthase D chain, mitochondrial	NP_190798	4e-90	ATP synthase subunit D	AT3G52300	ATPQ	3.6.3.14	00190;Oxidative phosphorylation|01100;Metabolic pathways	NA
CUFF.11037	-2.01421	2.81749	19.3423	0.000334291	0.00710797	A0A061ECE8_THECC	2e-47	Calcium-binding site, putative	NP_198885	6e-39	uncharacterized protein	AT5G40690	NA	NA	NA	NA
CUFF.20811	-1.446	4.73919	19.3433	0.000334209	0.00710797	A0A023SFS7_EUCUL	0	Glycosyltransferase	NP_188815	2e-156	UDP-glucosyl transferase 71B6	AT3G21780	UGT71B6	NA	NA	abscisic acid glucose ester biosynthesis
CUFF.10645	1.24119	3.10157	30.0602	0.00033487	0.00711618	V4TC12_9ROSI	4e-113	Protein translocase subunit SecA	NP_192089	1e-113	protein translocase subunit secA	AT4G01800	AGY1	NA	03060;Protein export	NA
gene.g23565.t1	1.6316	3.43439	19.3327	0.000335105	0.00711708	Q0ZCD5_POPTR	1e-39	Integrase	NP_196638	7e-26	aspartyl protease family protein	AT5G10770	NA	NA	NA	NA
CUFF.45663	2.26154	1.27935	19.3294	0.000335384	0.00711889	B9VS06_9ERIC	0	Polyphenoloxidase	NA	NA	NA	NA	NA	NA	NA	NA
CUFF.6749	-1.7019	3.81611	19.327	0.000335588	0.00711913	A0A0V0HFE0_SOLCH	2e-63	Putative ovule protein	NP_194162	5e-54	uncharacterized protein	AT4G24310	NA	NA	NA	NA
CUFF.4560	-1.79301	5.57031	19.3162	0.000336511	0.00713461	D8VD39_ACTDE	5e-87	Ethylene response factor 12	NP_567530	4e-54	ethylene-responsive transcription factor 1A	AT4G17500	ATERF-1	NA	NA	NA
CUFF.41587	2.41677	3.52072	19.3048	0.000337488	0.00713906	A8QXP7_IPOBA	4e-87	Class-I knotted1-like homeobox protein IBKN3	NP_192555	9e-70	homeobox protein knotted-1-like 1	AT4G08150	BP	NA	NA	NA
CUFF.49369	1.48843	3.21724	19.3053	0.000337444	0.00713906	A0A078DW46_BRANA	1e-94	BnaC04g07020D protein	NP_198523	1e-99	uncharacterized protein	AT5G37070	NA	NA	NA	NA
CUFF.9119	-2.24941	5.11894	19.3071	0.000337291	0.00713906	A0A0D2P4R2_GOSRA	6e-51	Histone H4	NP_180441	1e-51	histone H4	AT2G28740	HIS4	NA	NA	NA
CUFF.928	-1.17487	3.44226	21.9691	0.000337495	0.00713906	B9T677_RICCO	4e-144	Ubiquitin fusion degradaton protein, putative	NP_973557	5e-133	ubiquitin fusion degradation UFD1-like protein	AT2G29070	NA	NA	NA	NA
CUFF.21379	1.83697	3.33914	19.2999	0.000337904	0.00714362	E8ZFJ4_9SOLN	2e-12	ASR2 protein	NA	NA	NA	NA	NA	NA	NA	NA
CUFF.31293	-1.26054	7.71518	19.2909	0.000338686	0.00715605	A0A0V0H2X4_SOLCH	1e-100	Putative ovule protein	NP_189967	3e-103	calmodulin 7	AT3G43810	AtCAM7	NA	04070;Phosphatidylinositol signaling system|04626;Plant-pathogen interaction	NA
CUFF.12765	1.80855	4.6438	19.2746	0.000340086	0.00718151	A0A022QVC0_ERYGU	2e-37	CASP-like protein	NP_194234	3e-19	CASP-like protein	AT4G25040	NA	NA	NA	NA
CUFF.29103	-1.24605	3.86309	19.2669	0.000340756	0.00719155	A0A061EKD2_THECC	0	Ankyrin repeat	NP_196927	0	uncharacterized protein	AT5G14230	NA	NA	NA	NA
CUFF.25928	3.3213	0.323651	19.2576	0.000341557	0.00720434	NA	NA	NA	NA	NA	NA	NA	NA	NA	NA	NA
CUFF.34128	1.93914	2.31874	19.2542	0.000341858	0.00720657	Q9FR43_TOBAC	4e-63	Anther-specific myb-related protein 2	NP_001077993	1e-62	myb domain protein 101	AT2G32460	ATM1	NA	NA	NA
gene.g1865.t1	-2.72883	1.69113	19.2514	0.000342102	0.00720758	D1YSM4_ACTCH	2e-46	Bet v 1 related allergen	NA	NA	NA	NA	NA	NA	NA	NA
CUFF.54276	1.2925	4.43985	19.2457	0.000342596	0.00721387	A0A061GJM7_THECC	0	Cation calcium exchanger 4	NP_564650	0	cation/calcium exchanger 4	AT1G54115	ATCCX4	NA	NA	NA
CUFF.32449	-2.68263	0.193585	19.239	0.000343177	0.00722199	A0A0B2PB86_GLYSO	2e-54	LOB domain-containing protein 12	NP_565695	3e-35	LOB domain-containing protein 12	AT2G30130	ASL5	NA	NA	NA
90109_g	-1.66086	5.65281	19.2347	0.000343561	0.00722595	NA	NA	NA	NA	NA	NA	NA	NA	NA	NA	NA
CUFF.28073	-1.82335	3.98116	19.2291	0.000344044	0.00722801	M5WFP5_PRUPE	0	Uncharacterized protein	NP_177556	7e-169	uncharacterized protein	AT1G74160	TRM4	NA	NA	NA
CUFF.8208	-1.65309	3.15891	19.2291	0.000344051	0.00722801	A0A061E2D7_THECC	1e-69	Cytochrome P450, family 86, subfamily B, polypeptide 1 isoform 1	NP_197710	2e-64	cytochrome P450 86B1	AT5G23190	CYP86B1	1.14.-.-	00903;Limonene and pinene degradation|00945;Stilbenoid, diarylheptanoid and gingerol biosynthesis|01100;Metabolic pathways|01110;Biosynthesis of secondary metabolites	suberin monomers biosynthesis
CUFF.2720	1.42653	2.66115	19.2215	0.000344714	0.00723781	I1K0S1_SOYBN	7e-21	Uncharacterized protein	NP_001190484	2e-17	DWNN domain, a CCHC-type zinc finger	AT5G47430	NA	NA	NA	NA
CUFF.28864	1.38769	2.8753	19.199	0.000346695	0.00727528	NA	NA	NA	NA	NA	NA	NA	NA	NA	NA	NA
CUFF.51372	-1.1816	4.63771	19.187	0.000347759	0.00729344	A0A061DZI3_THECC	0	ATP binding cassette subfamily B4 isoform 1	NP_191774	0	ABC transporter B family member 21	AT3G62150	ABCB21	NA	NA	NA
30722_g	-1.2288	3.06809	38.0485	0.000349019	0.00730741	NA	NA	NA	NA	NA	NA	NA	NA	NA	NA	NA
CUFF.48857	1.85164	0.955897	19.4389	0.000348903	0.00730741	NA	NA	NA	NA	NA	NA	NA	NA	NA	NA	NA
CUFF.49249	1.14644	3.56071	21.7316	0.000348686	0.00730741	M5XKV5_PRUPE	9e-89	Uncharacterized protein	NP_188065	2e-74	NB-ARC domain-containing disease resistance protein	AT3G14470	NA	NA	NA	NA
CUFF.20166	-1.15344	4.67367	19.1667	0.000349562	0.00730942	A0A068J5Q3_PANGI	0	Glycosyltransferase	NP_173655	2e-112	UDP-glucosyl transferase 85A3	AT1G22380	AtUGT85A3	NA	NA	cytokinin-<i>O</i>-glucosides biosynthesis
CUFF.29731	1.3017	3.67796	19.165	0.000349709	0.00730942	A0A118JU91_CYNCS	7e-114	Lipase/lipooxygenase, PLAT/LH2	NP_175924	4e-81	Lipase/lipooxygenase, PLAT/LH2 family protein	AT1G55280	NA	NA	NA	NA
CUFF.54378	-1.7321	2.22262	19.1695	0.000349314	0.00730942	A0A061DUT8_THECC	9e-65	ATPase, F1 complex, delta/epsilon subunit	NP_199514	3e-62	ATP synthase subunit delta'	AT5G47030	NA	3.6.3.14	00190;Oxidative phosphorylation|01100;Metabolic pathways	NA
CUFF.7111	-1.60264	4.76619	19.1574	0.000350387	0.00731943	B9SV70_RICCO	0	Peptidase, putative	NP_567601	0	Subtilase family protein	AT4G20430	NA	NA	NA	NA
CUFF.17013	-1.32373	2.77183	19.1506	0.000351001	0.00732811	A5BD69_VITVI	0	Pyruvate kinase	NP_200446	0	pyruvate kinase	AT5G56350	NA	2.7.1.40	00010;Glycolysis / Gluconeogenesis|00230;Purine metabolism|00620;Pyruvate metabolism|00710;Carbon fixation in photosynthetic organisms|01100;Metabolic pathways|01110;Biosynthesis of secondary metabolites	Rubisco shunt|glycolysis IV (plant cytosol)|glycolysis II (from fructose 6-phosphate)|glycolysis I (from glucose 6-phosphate)
CUFF.1080	-2.12898	3.28772	19.1429	0.000351686	0.00733412	B9R842_RICCO	3e-13	Abhydrolase domain containing, putative	NP_194147	8e-09	lysophosphatidic acid acyltransferase	AT4G24160	NA	NA	NA	triacylglycerol biosynthesis|CDP-diacylglycerol biosynthesis I
CUFF.28163	-1.36748	4.12204	19.1451	0.000351493	0.00733412	W9R6W8_9ROSA	5e-98	Paired amphipathic helix protein Sin3-like 4	NP_177163	1e-77	paired amphipathic helix protein Sin3-like 4	AT1G70060	SNL4	NA	NA	NA
CUFF.32196	-1.28339	4.20913	19.1264	0.000353178	0.00736108	A0A103XP29_CYNCS	2e-73	Uncharacterized protein	NP_566492	1e-46	uncharacterized protein	AT3G14750	NA	NA	NA	NA
CUFF.20546	-1.40083	9.27261	19.1154	0.000354171	0.0073776	A0A151UDY3_CAJCA	1e-64	NADH-ubiquinone oxidoreductase 49 kDa subunit	NP_085511	3e-43	NADH dehydrogenase subunit 7	NA	NA	NA	NA	NA
CUFF.12339	3.06445	0.603575	19.1088	0.000354766	0.00738399	A0A151TNK0_CAJCA	3e-14	Retrovirus-related Pol polyprotein from transposon TNT 1-94	NA	NA	NA	NA	NA	NA	NA	NA
CUFF.13121	-1.96727	6.88361	19.1076	0.000354878	0.00738399	D7SW97_VITVI	0	S-acyltransferase	NP_194194	6e-163	DHHC-type zinc finger family protein	AT4G24630	NA	NA	NA	NA
CUFF.5188	-1.98761	1.22709	19.0979	0.000355757	0.00739393	F6GUI5_VITVI	0	Laccase	NP_180580	0	laccase 3	AT2G30210	LAC3	NA	NA	NA
GI3MI6V01EAERU.path1	-1.35118	5.2471	19.0996	0.000355599	0.00739393	A0A0B2QFS8_GLYSO	5e-25	Cytochrome b-c1 complex subunit 9	NP_190841	4e-26	putative ubiquinol-cytochrome c reductase subunit 9	AT3G52730	NA	1.10.2.2	00190;Oxidative phosphorylation|01100;Metabolic pathways	NA
CUFF.35573	-2.05804	2.0854	19.0944	0.00035607	0.00739626	NA	NA	NA	NA	NA	NA	NA	NA	NA	NA	NA
CUFF.47673	-1.65808	2.68607	19.0898	0.000356496	0.00739775	A0A022RZS3_ERYGU	3e-20	Acyl carrier protein	NP_181990	1e-21	acyl carrier protein 1	AT2G44620	MTACP-1	1.6.99.3	00190;Oxidative phosphorylation|01100;Metabolic pathways	NA
CUFF.9029	-1.67268	3.21928	19.0892	0.000356542	0.00739775	X2BZR1_HELAN	4e-53	Transcription factor WRI1	NP_001030857	3e-55	ethylene-responsive transcription factor WRI1	AT3G54320	ASML1	NA	NA	NA
CUFF.35931	2.48396	1.42598	19.0858	0.000356858	0.00740008	NA	NA	NA	NA	NA	NA	NA	NA	NA	NA	NA
CUFF.6795	-2.39052	1.88896	19.0814	0.000357256	0.00740008	A0A0V0IKV6_SOLCH	7e-40	Putative receptor-like cytosolic serine/threonine-protein kinase RBK1-like	NP_568231	3e-28	receptor-like cytosolic serine/threonine-protein kinase RBK1	AT5G10520	RBK1	NA	NA	NA
gene.g32738.t1	1.5525	2.04497	19.0825	0.000357158	0.00740008	B9SZK5_RICCO	8e-68	Receptor-kinase, putative	NP_198755	2e-74	leucine-rich repeat protein kinase	AT5G39390	NA	NA	NA	NA
CUFF.33813	-2.89853	1.26145	19.0746	0.000357882	0.00740889	A0A067L9F4_JATCU	4e-19	Uncharacterized protein	NP_181867	1e-10	uncharacterized protein	AT2G43390	NA	NA	NA	NA
CUFF.54121	-1.65919	3.60027	19.0689	0.000358397	0.00741461	A0A0B0N3X2_GOSAR	4e-18	Putative disease resistance RGA3	NP_188064	3e-05	LRR and NB-ARC domain-containing disease resistance protein	AT3G14460	NA	NA	NA	NA
CUFF.9198	1.50175	2.0354	27.3123	0.000358561	0.00741461	A0A061G7G6_THECC	6e-103	ATP-binding cassette 14	NP_564383	5e-101	ABC transporter G family member 14	AT1G31770	ABCG14	NA	NA	NA
CUFF.21834	-2.12339	7.90638	19.0561	0.000359578	0.00743149	D8VD32_ACTDE	1e-64	Ethylene response factor 5	NP_001077718	2e-40	ethylene-responsive transcription factor RAP2-12	AT1G53910	RAP2.12	NA	NA	NA
CUFF.3237	1.20914	4.02809	19.0528	0.000359876	0.00743348	B9I8M4_POPTR	0	Transmembrane family protein	NP_850444	0	transmembrane protein-like protein	AT2G46060	NA	NA	NA	NA
CUFF.30668	-1.62212	7.63236	19.0482	0.000360305	0.00743818	A5AVX9_VITVI	0	UDP-glucose 6-dehydrogenase	NP_197053	0	UDP-glucose 6-dehydrogenase	AT5G15490	UGD3	1.1.1.22	00040;Pentose and glucuronate interconversions|00053;Ascorbate and aldarate metabolism|00500;Starch and sucrose metabolism|00520;Amino sugar and nucleotide sugar metabolism|01100;Metabolic pathways|01110;Biosynthesis of secondary metabolites	L-ascorbate biosynthesis V|superpathway of UDP-glucose-derived O-antigen building blocks biosynthesis|UDP-sugars interconversion|UDP-D-xylose biosynthesis|colanic acid building blocks biosynthesis|UDP-&alpha;-D-glucuronate biosynthesis (from UDP-glucose)|L-ascorbate biosynthesis IV
CUFF.28480	2.10202	3.8698	19.042	0.00036088	0.00744588	NA	NA	NA	NA	NA	NA	NA	NA	NA	NA	NA
CUFF.42113	-2.43677	6.15543	19.034	0.00036162	0.00745697	A0A0V0GKN7_SOLCH	4e-45	Putative ovule protein	NP_565836	4e-46	60S ribosomal protein L40-1	AT2G36170	RPL40A	NA	03010;Ribosome	NA
CUFF.19153	1.53515	3.20443	19.0307	0.000361921	0.00745901	A0A103Y7R3_CYNCS	2e-74	Disease resistance protein	NP_175437	1e-46	NB-ARC domain-containing disease resistance protein	AT1G50180	NA	NA	NA	NA
CUFF.17282	-1.34856	3.71193	19.024	0.00036254	0.0074676	A0A061G3E9_THECC	5e-73	MYB transcription factor isoform 1	NP_173237	3e-69	myb domain protein 52	AT1G17950	ATMYB52	NA	NA	NA
CUFF.44056	-2.01406	1.39681	19.0209	0.000362833	0.00746945	NA	NA	NA	NA	NA	NA	NA	NA	NA	NA	NA
CUFF.53960	-1.71974	1.49036	25.7817	0.000363152	0.00747186	U7DV05_POPTR	3e-08	Uncharacterized protein	NA	NA	NA	NA	NA	NA	NA	NA
CUFF.9290	1.58491	7.06557	19.01	0.000363848	0.007482	B9HJ23_POPTR	0	Alpha-xylosidase family protein	NP_177023	0	bifunctional alpha-l-arabinofuranosidase/beta-d-xylosidase	AT1G68560	ATXYL1	NA	NA	NA
CUFF.13294	-1.18341	6.81152	19.005	0.000364316	0.00748328	A0A061EMC0_THECC	4e-147	2-oxoglutarate and Fe(II)-dependent oxygenase superfamily protein, putative isoform 1	NP_172147	4e-121	2-oxoglutarate-dependent dioxygenase-like protein	AT1G06620	NA	NA	NA	glucosinolate biosynthesis from dihomomethionine
CUFF.3293	2.20308	1.95079	19.006	0.000364218	0.00748328	W9R405_9ROSA	4e-56	Disease resistance protein	NP_199186	4e-20	CC-NBS-LRR class disease resistance protein	AT5G43730	RSG2	NA	NA	NA
CUFF.3099	-1.17692	7.06752	19.0024	0.000364558	0.00748409	A0A0V0HK87_SOLCH	3e-116	Putative ovule protein	NP_192117	3e-115	GTP-binding protein SAR1A	AT4G02080	ASAR1	NA	NA	NA
CUFF.24911	-1.22034	5.53368	18.9922	0.00036551	0.00749947	A0A0V0HFE9_SOLCH	6e-25	Putative membrane protein-like	NP_564579	2e-19	transmembrane protein 14C	AT1G50740	NA	NA	NA	NA
CUFF.20446	1.65441	2.19756	18.9846	0.000366225	0.00750995	A0A061FYX8_THECC	0	Clp ATPase isoform 1	NP_568750	0	chaperone protein ClpD	AT5G51070	CLPD	NA	NA	NA
gene.scaffold06927.path1.gene1	-2.10465	1.42822	18.9793	0.000366715	0.00751582	A0A0B0MLP0_GOSAR	1e-05	Pre-mrna-splicing factor rse1	NP_197347	0.0001	uncharacterized protein	AT5G18460	NA	NA	NA	NA
CUFF.9972	-1.53617	2.74049	18.9721	0.000367399	0.00752566	W9S809_9ROSA	3e-12	Transcription factor HBP-1b(C1)	NP_001190244	2e-12	bZIP transcription factor TGA10	AT5G06839	bZIP65	NA	04075;Plant hormone signal transduction	NA
CUFF.32226	2.64996	1.50423	18.9658	0.000367995	0.00753368	NA	NA	NA	NA	NA	NA	NA	NA	NA	NA	NA
CUFF.37702	-1.05299	4.65488	28.2808	0.000368324	0.00753623	A0A061EI47_THECC	7e-146	Bifunctional dihydroflavonol 4-reductase/flavanone 4-reductase isoform 1	NP_566171	4e-137	uncharacterized protein	AT3G02420	NA	NA	NA	NA
CUFF.43750	-1.06634	5.68684	19.4018	0.00037005	0.00756735	W9QYM9_9ROSA	1e-115	Eukaryotic translation initiation factor 2 subunit beta	NP_197592	1e-102	translation initiation factor eIF-2 beta subunit	AT5G20920	EIF2	NA	03013;RNA transport	NA
CUFF.24236	1.09552	3.92567	24.1857	0.000370611	0.00757464	A0A0V0H335_SOLCH	4e-50	Putative acetyltransferase-like	NP_564151	5e-41	acyltransferase-like protein	AT1G21770	NA	NA	NA	NA
CUFF.9616	-1.05515	5.38293	29.1269	0.000371319	0.00758489	B9SQY4_RICCO	7e-164	Carboxypeptidase	NP_567854	1e-139	serine carboxypeptidase-like 29	AT4G30810	scpl29	NA	NA	NA
CUFF.23533	1.8631	1.80563	18.9164	0.000372684	0.00760856	A0A0V0IWK1_SOLCH	2e-13	Putative U-box domain-containing protein 43-like	NP_566927	0.002	U-box domain-containing protein 30	AT3G49810	NA	NA	NA	NA
CUFF.12338	1.77745	3.38553	18.9026	0.000374013	0.00762726	A0A068UM77_COFCA	2e-81	Uncharacterized protein	NP_191637	1e-19	uncharacterized protein	AT3G60780	NA	NA	NA	NA
CUFF.9152	-1.44142	6.40903	18.9033	0.000373941	0.00762726	A0A061GZ05_THECC	1e-116	KH domain-containing protein / zinc finger family protein isoform 1	NP_196295	2e-48	zinc finger CCCH domain-containing protein 52	AT5G06770	NA	NA	NA	NA
CUFF.3785	-1.64255	1.78661	18.8991	0.000374348	0.00762988	NA	NA	NA	NP_566501	1e-09	uncharacterized protein	AT3G15115	NA	NA	NA	NA
CUFF.38955	-1.50637	3.01326	18.8844	0.000375769	0.00765462	A0A118K6Y0_CYNCS	3e-15	Heavy metal-associated domain, HMA	NP_850876	3e-15	heavy-metal-associated domain-containing protein	AT5G26690	NA	NA	NA	NA
CUFF.41782	-1.18586	5.43149	18.8752	0.000376652	0.00766836	A0A0B0PR78_GOSAR	2e-135	Serine/threonine-protein kinase bur1	NP_194233	1e-112	uncharacterized protein	AT4G25030	NA	NA	NA	NA
CUFF.49794	1.14708	3.52045	22.2033	0.000377401	0.00767938	A0A0G2T405_9ROSI	0	Cytochrome c biogenesis protein	NP_564544	0	cytochrome c biogenesis protein CCS1	AT1G49380	NA	NA	NA	NA
CUFF.19160	-1.70995	1.50282	18.8594	0.000378187	0.00768992	Q672Q3_SOLLC	3e-80	Wound/stress protein	NP_195683	3e-66	Lipase/lipooxygenase, PLAT/LH2 family protein	AT4G39730	PLAT1	NA	NA	NA
CUFF.58969	-1.10612	4.26977	18.8579	0.000378336	0.00768992	A0A0V0ITU9_SOLCH	0	Putative ovule protein	NP_565960	0	uncharacterized protein	AT2G41770	NA	NA	NA	NA
CUFF.42723	2.58307	0.539707	18.8551	0.000378611	0.00769127	NA	NA	NA	NA	NA	NA	NA	NA	NA	NA	NA
CUFF.48844	2.72531	4.03581	18.847	0.000379398	0.00770301	A0A061GM88_THECC	5e-75	Cytochrome P450 superfamily protein isoform 1	NP_172770	6e-36	cytochrome P450 71B7	AT1G13110	CYP71B7	NA	NA	camalexin biosynthesis
CUFF.22219	1.45533	4.02208	18.829	0.00038116	0.00773027	A0A061EI75_THECC	1e-69	Basic helix-loop-helix DNA-binding superfamily protein isoform 1	NP_563746	7e-57	basic helix-loop-helix domain-containing protein	AT1G05710	NA	NA	NA	NA
CUFF.50563	-1.74562	1.18569	19.0279	0.000381027	0.00773027	NA	NA	NA	NA	NA	NA	NA	NA	NA	NA	NA
CUFF.29238	1.45361	5.24011	18.8208	0.00038197	0.00774245	A0A0V0IY36_SOLCH	0	Putative triacylglycerol lipase SDP1-like	NP_196024	0	triacylglycerol lipase SDP1	AT5G04040	SDP1	NA	NA	triacylglycerol degradation
CUFF.15984	1.27464	3.65159	18.8119	0.000382837	0.00774767	D7ST42_VITVI	2e-05	Putative uncharacterized protein	NA	NA	NA	NA	NA	NA	NA	NA
CUFF.16249	1.39533	5.66252	18.8096	0.000383068	0.00774767	B9SS53_RICCO	1e-170	Xenotropic and polytropic murine leukemia virus receptor pho1, putative	NP_188985	3e-158	phosphate transporter PHO1	AT3G23430	ATPHO1	NA	NA	NA
CUFF.44048	1.97484	1.74215	18.8114	0.000382887	0.00774767	A0A118K4M4_CYNCS	7e-27	Peptidase S8/S53 domain-containing protein	NP_001031070	2e-26	serine-type endopeptidase SBT5.2	AT1G20160	ATSBT5.2	NA	NA	NA
CUFF.51974	1.9055	2.73154	18.8126	0.000382778	0.00774767	Q0ZCD5_POPTR	2e-72	Integrase	NA	NA	NA	NA	NA	NA	NA	NA
CUFF.18322	-1.99545	5.70005	18.8014	0.000383875	0.00775975	A0A068UET8_COFCA	0	S-adenosylmethionine synthase	NP_181225	0	S-adenosylmethionine synthase 3	AT2G36880	MAT3	2.5.1.6	00270;Cysteine and methionine metabolism|01100;Metabolic pathways|01110;Biosynthesis of secondary metabolites	ethylene biosynthesis I (plants)|methionine salvage cycle II (plants)|methionine salvage cycle I (bacteria and plants)|methionine degradation I (to homocysteine)|S-adenosyl-L-methionine biosynthesis|<i>S</i>-adenosyl-L-methionine cycle II
CUFF.22713	-1.10825	4.74343	18.7986	0.000384156	0.00776116	A0A061EAQ3_THECC	0	ARM repeat superfamily protein isoform 2	NP_173942	0	importin-beta N-terminal domain-containing protein	AT1G26170	NA	NA	NA	NA
CUFF.38044	1.22845	3.43085	18.787	0.000385303	0.00778009	B9NCL4_POPTR	7e-18	Putative disease resistance gene NBS-LRR family protein	NP_199537	0.0001	putative disease resistance protein	AT5G47260	NA	NA	NA	NA
CUFF.5991	1.60209	6.61908	18.7759	0.000386408	0.00779813	A0A0V0ITV2_SOLCH	0	Putative ovule protein	NP_680410	8e-139	C3H4 type zinc finger protein	AT5G49665	NA	NA	NA	NA
CUFF.60595	2.82315	0.270569	18.7687	0.000387125	0.00780833	NA	NA	NA	NA	NA	NA	NA	NA	NA	NA	NA
CUFF.4009	2.17084	1.7677	18.7637	0.000387626	0.00781415	A0A0V0IR97_SOLCH	6e-57	Putative ovule protein	NP_188595	1e-15	uncharacterized protein	AT3G19610	NA	NA	NA	NA
CUFF.18022	-1.15797	3.49608	24.329	0.000389606	0.00784978	V4TMU6_9ROSI	0	DNA helicase	NP_680393	0	minichromosome maintenance protein 6	AT5G44635	MCM6	NA	03030;DNA replication	NA
79839_g	-1.45535	4.73401	18.7358	0.000390428	0.00786206	NA	NA	NA	NA	NA	NA	NA	NA	NA	NA	NA
CUFF.48089	3.37135	-0.0821911	18.7223	0.000391792	0.00788522	Q8H9F4_NICSY	1e-42	41 kD chloroplast nucleoid DNA binding protein (CND41)	NP_196638	5e-42	aspartyl protease family protein	AT5G10770	NA	NA	NA	NA
CUFF.52114	1.15706	3.87303	21.1407	0.000392057	0.00788625	A0A0V0I8Y6_SOLCH	4e-37	Putative ovule protein	NP_849757	2e-13	plant transposase (Ptta/En/Spm family)	AT1G40087	NA	NA	NA	NA
CUFF.17807	1.36549	2.41656	21.3189	0.000393917	0.00791801	A0A078HKT5_BRANA	1e-25	BnaC01g37540D protein	NP_187969	1e-27	calmodulin-binding family protein	AT3G13600	NA	NA	NA	NA
CUFF.42829	1.79945	1.44837	18.6999	0.000394066	0.00791801	A0A0B2RMK1_GLYSO	3e-42	Lysine histidine transporter 1	NP_181518	2e-19	proline transporter 1	AT2G39890	ATPROT1	NA	NA	NA
CUFF.45606	-1.11972	3.92848	18.6849	0.000395599	0.0079445	V4T9H7_9ROSI	5e-13	Uncharacterized protein	NP_190792	1e-08	uncharacterized protein	AT3G52240	NA	NA	NA	NA
gene.scaffold01202.path1.gene3	-1.54272	2.71751	18.6681	0.000397325	0.00797482	A0A061GI12_THECC	9e-119	UDP-Glycosyltransferase superfamily protein isoform 3	NP_188215	2e-110	UDP-glycosyltransferase-like protein	AT3G15940	NA	NA	NA	NA
CUFF.40276	-2.57435	1.05972	18.6521	0.000398968	0.00800345	A0A061GZS6_THECC	3e-47	Stress responsive A/B Barrel Domain	NP_568422	1e-42	stress responsive A/B Barrel domain-containing protein	AT5G22580	NA	NA	NA	NA
CUFF.40926	-1.59838	2.87	18.6474	0.000399462	0.008009	A0A061GQP9_THECC	0	ARM repeat superfamily protein, putative isoform 2	NP_178730	0	ARM repeat superfamily protein	AT2G07170	NA	NA	NA	NA
CUFF.44020	1.6279	2.09602	18.643	0.000399908	0.00801359	NA	NA	NA	NA	NA	NA	NA	NA	NA	NA	NA
CUFF.33769	-1.38269	6.09192	18.6405	0.00040017	0.00801449	W9R6F3_9ROSA	2e-66	Inositol oxygenase 1	NP_172904	6e-59	inositol oxygenase 1	AT1G14520	MIOX1	1.13.99.1	00053;Ascorbate and aldarate metabolism|00562;Inositol phosphate metabolism	UDP-&alpha;-D-glucuronate biosynthesis (from <i>myo</i>-inositol)
CUFF.13200	-2.30909	1.38258	18.628	0.000401469	0.00803612	U5FR65_POPTR	2e-08	Uncharacterized protein	NA	NA	NA	NA	NA	NA	NA	NA
CUFF.55028	-2.08484	2.64265	18.6218	0.000402116	0.00804471	A0A0V0I051_SOLCH	2e-60	Putative calcium-binding protein CML50-like	NP_197783	6e-42	calcium-dependent lipid-binding domain-containing protein	AT5G23950	NA	NA	NA	NA
CUFF.38157	-1.26276	3.8916	18.6168	0.000402639	0.00805082	K4BNY7_SOLLC	3e-167	Glycosyltransferase	NP_001189529	1e-56	UDP-glycosyltransferase 73B4	AT2G15490	UGT73B4	NA	NA	quercetin glycoside biosynthesis (Arabidopsis)|2,4,6-trinitrotoluene degradation|kaempferol glycoside biosynthesis (Arabidopsis)
CUFF.59418	-1.44594	2.08632	21.4972	0.000404835	0.00809035	NA	NA	NA	NA	NA	NA	NA	NA	NA	NA	NA
CUFF.14152	1.1513	6.91056	22.7674	0.000406352	0.00811627	B9IQ46_POPTR	0	Alpha-galactosidase	NP_191190	0	melibiase family protein	AT3G56310	NA	3.2.1.22	00052;Galactose metabolism|00561;Glycerolipid metabolism|00600;Sphingolipid metabolism|00603;Glycosphingolipid biosynthesis - globo series	NA
CUFF.20908	1.60696	5.84164	18.5744	0.00040709	0.00812478	G7ZXX9_MEDTR	2e-07	Ribulose bisphosphate carboxylase small chain	NP_671779	0.018	aminotransferase-like, plant mobile domain family protein	AT2G04865	NA	NA	NA	NA
CUFF.7531	-1.56899	2.20583	18.5731	0.000407219	0.00812478	A0A061EYX4_THECC	8e-35	Kinetochore protein nuf2 isoform 1	NP_176296	4e-26	Nuf2 domain-containing protein	AT1G61000	NA	NA	NA	NA
CUFF.8658	1.32391	4.7023	18.5697	0.000407583	0.00812764	A0A061EPJ0_THECC	2e-101	Zinc-finger domain of monoamine-oxidase A repressor R1 protein, putative isoform 2	NP_176944	2e-98	zinc-finger domain of monoamine-oxidase A repressor R1 protein	AT1G67780	NA	NA	NA	NA
CUFF.37440	4.75932	-0.479133	18.5512	0.000409549	0.00816243	A0A140G4U5_9ROSI	1e-69	LRR-RLK	NP_849538	4e-41	probable LRR receptor-like serine/threonine-protein kinase	AT4G08850	NA	NA	NA	NA
CUFF.20335	-1.49659	5.96967	18.5341	0.000411363	0.00819416	W6ABL0_9ERIC	2e-60	Acyl carrier protein	NP_175860	1e-28	acyl carrier protein 2	AT1G54580	ACP2	NA	NA	NA
CUFF.17960	-2.49911	5.66909	18.5257	0.000412271	0.00820782	A0A0V0HUX4_SOLCH	1e-33	Putative ovule protein	NP_564201	2e-16	uncharacterized protein	AT1G23710	NA	NA	NA	NA
CUFF.25016	1.94684	1.38255	18.5198	0.000412904	0.00821598	A0A061GMU4_THECC	3e-122	MYB-like 102	NP_567626	7e-84	R2R3 family MYB transcription factor	AT4G21440	ATM4	NA	NA	NA
CUFF.27517	-1.4238	5.64806	18.5137	0.000413554	0.00822449	C3W2Q3_9ERIC	0	Acyl acyl-carrier-protein thioesterase type B	NP_172327	6e-172	fatty acyl-ACP thioesterases B	AT1G08510	FATB	3.1.2.-	00061;Fatty acid biosynthesis|01100;Metabolic pathways	acyl-ACP thioesterase pathway|oleate biosynthesis I (plants)|palmitoleate biosynthesis II
CUFF.49317	2.68545	0.517983	18.5073	0.000414244	0.00823376	NA	NA	NA	NP_567335	0.0008	uncharacterized protein	AT4G08240	NA	NA	NA	NA
CUFF.9146	-1.11661	4.343	18.5035	0.000414656	0.00823753	A0A0C5CHA3_ACTCH	1e-75	Acetyl-coenzyme A carboxylase carboxyl transferase subunit beta, chloroplastic	NP_051068	2e-70	acetyl-CoA carboxylase beta subunit	NA	NA	NA	NA	NA
CUFF.28583	-1.40517	8.87464	18.4938	0.000415698	0.00825378	B9RFQ1_RICCO	0	S-adenosylmethionine synthase	NP_192094	0	S-adenosylmethionine synthase 2	AT4G01850	AtSAM2	2.5.1.6	00270;Cysteine and methionine metabolism|01100;Metabolic pathways|01110;Biosynthesis of secondary metabolites	ethylene biosynthesis I (plants)|methionine salvage cycle II (plants)|methionine salvage cycle I (bacteria and plants)|methionine degradation I (to homocysteine)|S-adenosyl-L-methionine biosynthesis|<i>S</i>-adenosyl-L-methionine cycle II
CUFF.11240	-1.08126	4.69609	18.4844	0.000416718	0.00826957	B0CN59_NICBE	3e-136	Myosin XI-2	NP_199203	6e-115	myosin 2	AT5G43900	ATMYA2	NA	NA	NA
CUFF.1317	-1.77737	4.2832	18.48	0.00041719	0.00827449	NA	NA	NA	NA	NA	NA	NA	NA	NA	NA	NA
CUFF.39400	-1.48581	2.99176	18.4742	0.000417823	0.0082826	V4UEC5_9ROSI	1e-104	Uncharacterized protein	NP_189106	4e-24	uncharacterized protein	AT3G24630	TRM34	NA	NA	NA
CUFF.7510	3.61114	-0.427026	18.4635	0.000418993	0.00830133	A0A0K1R0B1_VITVI	6e-137	Phospholipase D	NP_849502	2e-87	phospholipase D delta	AT4G35790	ATPLDDELTA	NA	NA	phospholipases|choline biosynthesis III|phosphatidate metabolism, as a signaling molecule
CUFF.25495	-1.48513	4.48951	18.4569	0.000419711	0.00831108	A0A061DWE7_THECC	6e-114	RING/U-box superfamily protein isoform 1	NP_680148	4e-86	E3 ubiquitin ligase BIG BROTHER	AT3G63530	BB	NA	NA	NA
CUFF.34706	1.61541	2.82914	18.4447	0.000421042	0.00833072	M5WPF4_PRUPE	0	Protein DETOXIFICATION	NA	NA	NA	NA	NA	NA	NA	NA
CUFF.44130	-1.02971	4.77131	20.5869	0.000421154	0.00833072	B9T4L9_RICCO	1e-124	Phosphatidylinositol synthase, putative	NP_176967	6e-122	CDP-diacylglycerol--inositol 3-phosphatidyltransferase	AT1G68000	ATPIS	2.7.8.11	00562;Inositol phosphate metabolism|00564;Glycerophospholipid metabolism|01100;Metabolic pathways|04070;Phosphatidylinositol signaling system	3-phosphoinositide biosynthesis|D-<i>myo</i>-inositol (1,4,5)-trisphosphate biosynthesis|phospholipid biosynthesis II
CUFF.2169	-1.9703	3.18819	18.4235	0.000423378	0.00836574	V4ST02_9ROSI	2e-12	Uncharacterized protein	NA	NA	NA	NA	NA	NA	NA	NA
CUFF.8945	-1.20495	5.43806	18.4239	0.000423332	0.00836574	A0A103XNS1_CYNCS	4e-137	Gelsolin domain-containing protein	NP_001031444	1e-101	villin-1	AT2G29890	ATVLN1	NA	NA	NA
CUFF.11293	1.85617	2.72837	18.4175	0.000424038	0.00837183	A0A0B0MWV5_GOSAR	6e-08	Calcium-dependent protein kinase 7	NP_001078576	2e-06	calmodulin-domain protein kinase 7	AT5G12480	CPK7	2.7.11.1	04626;Plant-pathogen interaction	NA
CUFF.25443	1.19173	3.21568	23.8392	0.00042414	0.00837183	W9SD49_9ROSA	3e-39	Putative mitochondrial chaperone bcs1	NP_190663	4e-39	cytochrome BC1 synthesis-like protein	AT3G50940	NA	NA	NA	NA
CUFF.21025	1.10982	3.71542	19.3966	0.000424368	0.00837186	A0A0B0PXZ9_GOSAR	7e-32	Ubiquitin-conjugating enzyme E2-17 kDa	NP_566332	3e-34	putative ubiquitin-conjugating enzyme E2 12	AT3G08700	UBC12	6.3.2.19	04120;Ubiquitin mediated proteolysis|04141;Protein processing in endoplasmic reticulum	NA
CUFF.15607	-1.34535	6.11541	18.4115	0.000424708	0.00837408	W9SA24_9ROSA	2e-62	60S ribosomal protein L36	NP_850697	2e-52	60S ribosomal protein L36-2	AT3G53740	NA	NA	NA	NA
CUFF.18474	-1.31386	3.80633	18.401	0.000425863	0.00839236	A0A061DNX2_THECC	1e-143	Gb:AAB97010.1 isoform 3	NP_199663	5e-130	protein AUGMIN 3	AT5G48520	AtAUG3	NA	NA	NA
5243_g	1.95713	2.54749	18.3947	0.000426565	0.00840171	A0A061FZ05_THECC	2e-152	Cytochrome P450 71A1	NP_680106	1e-63	cytochrome P450 71A26	AT3G48270	CYP71A26	NA	NA	indole-3-acetate biosynthesis II|camalexin biosynthesis
CUFF.15034	2.06551	4.21753	18.3819	0.000427995	0.00842538	A0A0V0HUC5_SOLCH	4e-37	Putative homocysteine S-methyltransferase 3-like	NP_974482	6e-35	homocysteine S-methyltransferase 2	AT3G63250	ATHMT-2	2.1.1.10	00270;Cysteine and methionine metabolism|01100;Metabolic pathways|01110;Biosynthesis of secondary metabolites	methionine biosynthesis II|S-methylmethionine cycle
1566_g	-1.19168	5.64641	18.3798	0.000428234	0.00842558	D7KG89_ARALL	4e-10	Nascent polypeptide-associated complex subunit beta	NP_173230	7e-11	basic transcription factor 3	AT1G17880	ATBTF3	NA	NA	NA
CUFF.58655	-1.38295	3.09647	18.3722	0.000429081	0.00843775	NA	NA	NA	NA	NA	NA	NA	NA	NA	NA	NA
CUFF.11162	1.81045	4.69569	18.3663	0.000429739	0.0084417	NA	NA	NA	NA	NA	NA	NA	NA	NA	NA	NA
CUFF.31589	-1.56713	2.95644	18.3668	0.000429689	0.0084417	A0A0K1U270_NICBE	1e-51	Clade XVI lectin receptor kinase	NP_196615	3e-20	L-type lectin-domain containing receptor kinase IX.1	AT5G10530	LecRK-IX.1	NA	NA	NA
62789_g	1.91104	3.36154	18.3624	0.000430178	0.0084419	Q2AA50_ASPOF	0	Retrotransposon gag protein	NP_085542	2e-10	hypothetical protein ArthMp075	NA	NA	NA	NA	NA
CUFF.32058	1.51098	3.98209	18.3601	0.000430436	0.0084419	A0A061DIJ3_THECC	6e-119	Autophagy-related protein 13	NP_188507	1e-86	Autophagy-related protein 13	AT3G18770	NA	NA	NA	NA
gene.g27042.t1	1.1642	4.14331	18.3602	0.000430424	0.0084419	A0A068U1H3_COFCA	4e-91	WAT1-related protein	NP_566831	2e-72	nodulin MtN21-like transporter UMAMIT41	AT3G28050	UMAMIT41	NA	NA	NA
CUFF.31834	-1.78033	3.17893	18.3509	0.000431476	0.0084578	A0A061DZ70_THECC	0	Leucine-rich repeat protein kinase family protein	NP_179220	0	putative LRR receptor-like serine/threonine-protein kinase	AT2G16250	NA	NA	NA	NA
CUFF.36072	-1.2273	6.73331	18.3321	0.000433597	0.00849485	A0A0B0PIY6_GOSAR	0	ACLA-1: ATP-citrate synthase alpha chain protein 1	NA	NA	NA	NA	NA	NA	NA	NA
CUFF.15461	-1.41474	6.21216	18.3158	0.000435447	0.00852205	A0A0V0HYY7_SOLCH	1e-74	Putative ovule protein	NP_569009	5e-63	uncharacterized protein	AT5G65250	NA	NA	NA	NA
CUFF.27771	1.5611	5.71893	18.317	0.000435305	0.00852205	W8GG36_TOBAC	2e-63	Dihydroflavonol-4-reductase	NP_182064	1e-49	brassinosteroid metabolic pathway protein BEN1	AT2G45400	BEN1	NA	NA	NA
CUFF.23713	1.21524	3.1841	18.3114	0.000435943	0.00852725	A0A061FSD4_THECC	1e-75	KHG/KDPG aldolase	NA	NA	NA	NA	NA	NA	NA	NA
CUFF.1806	-2.06311	2.17364	18.3031	0.000436895	0.00854133	A0A061FVM0_THECC	1e-05	RING/U-box superfamily protein, putative isoform 2	NA	NA	NA	NA	NA	NA	NA	NA
CUFF.42034	-2.06173	2.83249	18.3006	0.000437181	0.0085424	D7MGW3_ARALL	7e-09	Chromomethylase 2	NP_193637	5e-10	chromomethylase 2	AT4G19020	CMT2	2.1.1.37	00270;Cysteine and methionine metabolism|01100;Metabolic pathways	NA
CUFF.8379	1.81135	2.98089	18.2918	0.000438187	0.00855752	A0A151SF28_CAJCA	2e-32	Ethylene-responsive transcription factor ERF053 family	NP_179685	1e-31	ethylene-responsive transcription factor ERF053	AT2G20880	AtERF53	NA	NA	NA
CUFF.2670	-2.20039	1.05043	18.2895	0.000438449	0.0085581	B9R888_RICCO	0.0002	Gibberellin-regulated protein 1, putative	NP_173683	2e-05	gibberellin-regulated protein 9	AT1G22690	NA	NA	NA	NA
41582_g	-2.31722	3.03491	18.2855	0.000438911	0.00856259	A0A061FY76_THECC	1e-27	Glutathione S-transferase tau 9, putative	NP_177598	3e-19	glutathione S-transferase TAU 10	AT1G74590	ATGSTU10	NA	NA	glutathione-mediated detoxification II
CUFF.22528	2.25762	1.77908	18.278	0.000439775	0.00857038	A0A061DSW0_THECC	2e-132	Esterase, putative isoform 1	NP_192022	5e-100	GDSL esterase/lipase	AT4G01130	NA	NA	NA	NA
CUFF.38801	2.36549	2.26742	18.2797	0.000439579	0.00857038	A0A061G5L2_THECC	4e-60	Late embryogenesis abundant hydroxyproline-rich glycofamily protein, putative	NP_182138	3e-23	late embryogenesis abundant hydroxyproline-rich glycoprotein	AT2G46150	NA	NA	NA	NA
CUFF.34765	-1.69918	2.42797	18.2713	0.000440546	0.00858087	NA	NA	NA	NA	NA	NA	NA	NA	NA	NA	NA
CUFF.4550	3.13772	1.89046	18.2644	0.000441342	0.00859185	A0A0B2SLI4_GLYSO	2e-09	Sugar transport protein 7	NP_197718	5e-11	sugar transport protein 11	AT5G23270	ATSTP11	NA	NA	NA
CUFF.47969	1.21778	5.89259	18.2522	0.000442753	0.00861023	A0A068V2A1_COFCA	7e-84	Uncharacterized protein	NP_194449	1e-47	NB-ARC domain-containing disease resistance protein	AT4G27190	NA	NA	NA	NA
CUFF.55365	-2.2756	1.93458	18.2529	0.000442672	0.00861023	A0A0M4B4C0_9APIA	2e-12	BHLH transcription factor	NA	NA	NA	NA	NA	NA	NA	NA
CUFF.8823	1.66541	1.65829	18.239	0.00044429	0.00863557	Q0J928_ORYSJ	0.003	Os04g0675200 protein	NA	NA	NA	NA	NA	NA	NA	NA
CUFF.11581	-1.05201	5.06423	18.2325	0.000445041	0.0086456	W9RSK2_9ROSA	4e-133	Putative WRKY transcription factor 20	NP_849450	3e-106	putative WRKY transcription factor 20	AT4G26640	AtWRKY20	NA	NA	NA
CUFF.24329	-1.46938	5.0757	18.2219	0.000446287	0.00866524	I0J1A6_9ORYZ	3e-39	Ozone-responsive stress related protein	NP_171625	4e-41	uncharacterized protein	AT1G01170	NA	NA	NA	NA
CUFF.2319	-1.09494	5.68969	18.2061	0.000448133	0.00868789	A0A0B0MIM0_GOSAR	6e-70	Calcium-transporting ATPase 8, plasma membrane-type-like protein	NP_188755	8e-60	calcium-transporting ATPase 9	AT3G21180	ACA9	NA	NA	NA
CUFF.2326	1.5654	3.92036	18.2059	0.000448159	0.00868789	NA	NA	NA	NA	NA	NA	NA	NA	NA	NA	NA
CUFF.50359	-1.03525	5.14832	20.7113	0.000448092	0.00868789	B9RDW7_RICCO	0	BRASSINOSTEROID INSENSITIVE 1-associated receptor kinase 1, putative	NP_171661	1e-167	putative serine/threonine-protein kinase	AT1G01540	NA	NA	NA	NA
CUFF.482	-1.06693	5.84303	18.2038	0.000448401	0.00868801	B9REF5_RICCO	0	ATP binding protein, putative	NP_027543	0	QUASIMODO2 like 2	AT2G03480	QUL2	NA	NA	NA
CUFF.48209	-1.132	3.59258	21.3591	0.000449983	0.00871408	A0A0V0I2T1_SOLCH	4e-64	Putative thylakoid ADP,ATP carrier protein, chloroplastic-like	NP_195770	3e-61	thylakoid ADP,ATP carrier protein	AT5G01500	TAAC	NA	NA	NA
CUFF.18180	-2.00452	2.45854	18.1878	0.000450289	0.00871543	I3XK00_CIRAR	6e-41	Peptidyl-prolyl cis-trans isomerase	NP_187319	3e-28	Cyclophilin-like peptidyl-prolyl cis-trans isomerase family protein	AT3G66654	NA	NA	NA	NA
CUFF.17708	-1.24326	5.69399	18.1816	0.000451026	0.00872511	A0A0V0I9Y8_SOLCH	1e-102	Putative L-type lectin-domain containing receptor kinase VIII.2-like	NP_195729	8e-51	concanavalin A-like lectin	AT5G01090	NA	NA	NA	NA
CUFF.33583	-1.53467	6.89677	18.1641	0.000453098	0.0087606	A9PL18_GOSHI	0	Alpha-tubulin	NP_171974	0	tubulin alpha-4 chain	AT1G04820	TOR2	NA	NA	NA
CUFF.16087	-1.34012	3.05068	18.1601	0.000453575	0.00876523	B9S8Y0_RICCO	7e-88	Transcription factor, putative	NP_177117	1e-69	homeodomain-like superfamily protein	AT1G69580	NA	NA	NA	NA
CUFF.32234	-1.03288	4.57345	18.1498	0.000454811	0.00878452	A0A061FGR7_THECC	4e-72	RNA-binding family protein, putative	NP_192643	3e-66	RNA recognition motif-containing protein	AT4G09040	NA	NA	NA	NA
CUFF.58766	-1.28412	4.08339	18.1452	0.000455363	0.00879058	NA	NA	NA	NA	NA	NA	NA	NA	NA	NA	NA
CUFF.45194	-1.63086	6.07116	18.1346	0.000456627	0.00881037	NA	NA	NA	NA	NA	NA	NA	NA	NA	NA	NA
CUFF.25011	-1.0565	5.83439	42.3788	0.000458354	0.00882983	A0A0V0IIT4_SOLCH	0	Putative aspartic proteinase-like protein 2-like	NP_197676	0	aspartyl protease family protein	AT5G22850	NA	NA	NA	NA
CUFF.45986	-1.88865	2.11901	18.1207	0.000458296	0.00882983	NA	NA	NA	NA	NA	NA	NA	NA	NA	NA	NA
CUFF.5711	1.09962	4.06047	31.4712	0.000457956	0.00882983	B9S5J6_RICCO	0	Phytoene dehydrogenase, putative	NP_974545	6e-07	phytoene desaturase 3	AT4G14210	PDE226	1.14.99.-	00906;Carotenoid biosynthesis|01100;Metabolic pathways|01110;Biosynthesis of secondary metabolites	<i>trans</i>-lycopene biosynthesis II (plants)|neurosporene biosynthesis
CUFF.18797	-1.767	1.91108	18.1162	0.000458838	0.00883454	C7E4J6_TOBAC	0	Subtilisin-like protease preproenzyme	NP_569044	4e-97	Subtilisin-like serine endopeptidase family protein	AT5G67090	NA	NA	NA	NA
CUFF.10396	2.71322	1.08172	18.1014	0.000460633	0.00885989	A0A0X9IIN0_CAMSI	9e-85	Glycosyltransferase	NP_199780	9e-66	UDP-glycosyltransferase 91C1	AT5G49690	NA	NA	NA	soybean saponin I biosynthesis
CUFF.35069	1.5983	2.96496	18.1014	0.000460635	0.00885989	A0A061EBG3_THECC	1e-15	Ribonuclease H-like superfamily protein	NA	NA	NA	NA	NA	NA	NA	NA
CUFF.53447	1.88332	2.7346	18.0927	0.00046169	0.00887094	B9N959_POPTR	2e-110	Cf-4/9 disease resistance-like family protein	NP_187217	2e-81	receptor like protein 33	AT3G05660	AtRLP33	NA	NA	NA
CUFF.55740	-1.75319	1.77551	18.0934	0.000461601	0.00887094	A0A061GNF5_THECC	1e-89	SOUL heme-binding family protein isoform 3	NP_001190345	8e-78	SOUL heme-binding protein	AT5G20140	AtHBP5	NA	NA	NA
CUFF.48897	-1.9098	5.33452	18.0702	0.000464428	0.0089189	C8KH57_DIOKA	2e-99	Glutathione S-transferase 1	NP_172508	1e-81	glutathione S-transferase U17	AT1G10370	ATGSTU17	NA	NA	glutathione-mediated detoxification II
CUFF.38193	-1.4359	6.94453	18.0439	0.000467663	0.00897635	A0A0V0HMY6_SOLCH	7e-25	Putative histone H1-like	NP_001189643	5e-22	histone H1.2	AT2G30620	NA	NA	NA	NA
CUFF.4317	-1.02645	4.8842	19.6132	0.000468114	0.00898035	B9SDB0_RICCO	2e-54	Tubulin-specific chaperone A (Tubulin-folding cofactor A) (Cfa), putative	NP_565699	7e-53	tubulin folding cofactor A protein KIESEL	AT2G30410	KIS	NA	NA	NA
CUFF.52201	2.07862	2.58054	18.0379	0.000468396	0.00898108	M1DQ59_SOLTU	0.001	Uncharacterized protein	NA	NA	NA	NA	NA	NA	NA	NA
CUFF.33518	-1.4685	2.05812	20.4581	0.000468961	0.00898724	A0A151T7R3_CAJCA	1e-140	Uncharacterized protein At4g38062 family	NP_195520	3e-97	transcription factor bHLH131	AT4G38070	NA	NA	NA	NA
CUFF.20063	2.06113	5.10978	18.03	0.000469372	0.00899044	Q6L419_SOLDE	8e-05	Putative gag polyprotein, identical	NA	NA	NA	NA	NA	NA	NA	NA
CUFF.35341	2.51729	1.32077	18.0266	0.000469802	0.00899402	Q2QQV8_ORYSJ	6e-58	Retrotransposon protein, putative, unclassified	NA	NA	NA	NA	NA	NA	NA	NA
CUFF.24311	-1.58001	1.71145	18.0083	0.000472074	0.00903283	B9T5B8_RICCO	4e-167	Kinesin-like protein	NP_187642	1e-141	myosin and kinesin motor and CH domain-containing protein	AT3G10310	NA	NA	NA	NA
CUFF.4109	-1.4345	10.9038	18.0022	0.000472827	0.00904253	A0A0G3Y5Y8_9ROSI	3e-77	NADH dehydrogenase subunit 5	NP_085478	8e-74	NADH dehydrogenase subunit 5	NA	NA	NA	NA	NA
gene.g11973.t1	1.53732	2.79253	18.0002	0.00047308	0.0090427	A0A067KPL5_JATCU	0	Endoglucanase	NP_177228	0	endo-1,4-beta-glucanase	AT1G70710	ATGH9B1	NA	NA	NA
CUFF.17399	-1.11726	5.78203	17.9981	0.000473347	0.0090431	A0A061DQI6_THECC	6e-79	Aspartate aminotransferase isoform 2	NP_850022	7e-69	aspartate aminotransferase	AT2G22250	AAT	NA	NA	aspartate degradation II|phenylalanine biosynthesis II|tyrosine biosynthesis II|aspartate degradation I|superpathway of aspartate and asparagine biosynthesis|threonine biosynthesis|isoleucine biosynthesis I|aspartate biosynthesis
CUFF.974	1.9656	1.9037	17.9833	0.000475197	0.00907375	A0A0B2P156_GLYSO	7e-116	Putative UPF0481 protein	NP_001189794	2e-91	uncharacterized protein	AT3G02645	NA	NA	NA	NA
CUFF.3051	1.68672	1.82395	17.9775	0.000475921	0.00908287	A0A022RAG3_ERYGU	1e-79	Uncharacterized protein	NP_565562	1e-65	uncharacterized protein	AT2G24100	ASG1	NA	NA	NA
CUFF.21833	-1.66074	9.39461	17.9715	0.000476672	0.0090925	D8VD32_ACTDE	7e-78	Ethylene response factor 5	NP_175794	3e-45	ethylene-responsive transcription factor RAP2-12	AT1G53910	RAP2.12	NA	NA	NA
CUFF.39130	-1.18442	5.14608	17.9646	0.000477546	0.00909508	B9RN17_RICCO	2e-120	Monoxygenase, putative	NP_193311	4e-95	monooxygenase 1	AT4G15760	MO1	NA	NA	NA
CUFF.4990	-1.26314	4.3722	17.9647	0.000477531	0.00909508	B9GG16_POPTR	8e-07	CCAAT-binding transcription factor family protein	NA	NA	NA	NA	NA	NA	NA	NA
CUFF.9060	-1.10018	6.4301	27.1352	0.000477064	0.00909508	A0A061DMV4_THECC	0	Regulatory particle AAA-ATPase 2A	NP_194633	0	regulatory particle AAA-ATPase 2A	AT4G29040	RPT2a	NA	03050;Proteasome	NA
CUFF.6452	1.10029	6.46092	21.0929	0.000478225	0.00910331	A0A0U2UPX4_CAMSI	0	DNA binding with one finger 2	NP_568567	3e-102	cycling DOF factor 2	AT5G39660	CDF2	NA	NA	NA
CUFF.17161	-1.80152	4.24301	17.9534	0.000478966	0.00910802	A0A078EIL2_BRANA	4e-09	BnaC04g23510D protein	NP_567071	2e-11	Adaptin ear-binding coat-associated protein 1 NECAP-1	AT3G58600	NA	NA	NA	NA
CUFF.38513	1.09944	3.74163	19.3137	0.000478779	0.00910802	A0A0B2NWF8_GLYSO	2e-137	Chlorophyll a-b binding protein 7, chloroplastic	NP_191706	6e-126	photosystem I light harvesting complex protein	AT3G61470	LHCA2	NA	00196;Photosynthesis - antenna proteins	NA
CUFF.3394	-1.04673	5.76263	21.2917	0.000479584	0.00911507	D7SKW9_VITVI	0	Beta-galactosidase	NP_001189624	0	beta-galactosidase 8	AT2G28470	BGAL8	NA	NA	NA
CUFF.24180	1.34502	10.3758	18.6803	0.000480127	0.00912068	D6NHZ0_9CARY	5e-33	PsbA	NP_051039	1e-33	photosystem II protein D1	NA	NA	NA	NA	NA
CUFF.22787	-1.91842	3.13843	17.9327	0.000481593	0.00913911	A5B0F1_VITVI	5e-105	Sulfotransferase	NP_177550	4e-76	desulfo-glucosinolate sulfotransferase 16	AT1G74100	ATSOT16	2.8.2.-	00380;Tryptophan metabolism|00966;Glucosinolate biosynthesis|01110;Biosynthesis of secondary metabolites	glucosinolate biosynthesis from dihomomethionine|glucosinolate biosynthesis from trihomomethionine|glucosinolate biosynthesis from tetrahomomethionine|glucosinolate biosynthesis from hexahomomethionine|glucosinolate biosynthesis from pentahomomethionine|glucosinolate biosynthesis from homomethionine|glucosinolate biosynthesis from tryptophan|glucosinolate biosynthesis from phenylalanine
CUFF.43214	-1.16459	7.26754	20.6506	0.000481537	0.00913911	B9S3J5_RICCO	7e-145	Fumarylacetoacetate hydrolase, putative	NP_172669	2e-139	putative fumarylacetoacetase	AT1G12050	AtFAH	3.7.1.2	00350;Tyrosine metabolism|01100;Metabolic pathways	tyrosine degradation I
CUFF.30727	-1.30107	4.30572	17.928	0.000482195	0.00914583	Q5I6D6_9ROSI	2e-122	Sinapyl alcohol dehydrogenase-like protein	NP_195511	2e-104	cinnamyl alcohol dehydrogenase 7	AT4G37980	ATCAD7	NA	NA	phenylpropanoid biosynthesis
CUFF.32194	-1.60027	2.70188	17.9227	0.00048287	0.00915393	A0A061GV52_THECC	7e-111	Uncharacterized protein	NP_974961	1e-94	protein POWDERY MILDEW RESISTANT 5	AT5G58600	PMR5	NA	NA	NA
CUFF.22605	-1.12242	4.45815	17.9094	0.000484567	0.00917196	B9IAL0_POPTR	0	PAZ domain-containing family protein	NP_565633	0	argonaute 4	AT2G27040	2004-08-01	NA	NA	NA
CUFF.35531	1.32656	3.33843	17.9131	0.000484099	0.00917196	A0A118JUA0_CYNCS	9e-56	Aldolase-type TIM barrel	NA	NA	NA	NA	NA	NA	NA	NA
CUFF.48560	-1.61503	5.6062	17.9096	0.000484545	0.00917196	NA	NA	NA	NA	NA	NA	NA	NA	NA	NA	NA
CUFF.30419	-1.36904	3.6676	17.9065	0.000484943	0.00917437	A0A103Y3D6_CYNCS	0	Kinetochore protein Ndc80	NP_191024	9e-140	HEC/Ndc80 domain-containing protein	AT3G54630	NA	NA	NA	NA
CUFF.26152	1.67363	1.28772	20.8036	0.000485831	0.00918647	A0A151SAV3_CAJCA	1e-133	1-aminocyclopropane-1-carboxylate oxidase isogeny 1	NP_172147	4e-119	2-oxoglutarate-dependent dioxygenase-like protein	AT1G06620	NA	NA	NA	glucosinolate biosynthesis from dihomomethionine
CUFF.49483	1.06047	5.32197	17.893	0.000486677	0.00919774	A0A067GPL1_CITSI	3e-15	Uncharacterized protein	NP_176451	0.014	CC-NBS-LRR class disease resistance protein	AT1G62630	NA	NA	NA	NA
CUFF.50971	2.75757	0.407796	17.8868	0.000487469	0.00920799	NA	NA	NA	NA	NA	NA	NA	NA	NA	NA	NA
CUFF.55383	2.12024	3.73715	17.8813	0.000488191	0.00921692	Q2AA50_ASPOF	0	Retrotransposon gag protein	NP_085542	4e-17	hypothetical protein ArthMp075	NA	NA	NA	NA	NA
CUFF.17482	1.16689	5.43852	17.875	0.000488995	0.00922737	NA	NA	NA	NA	NA	NA	NA	NA	NA	NA	NA
CUFF.13122	-1.77652	2.47571	17.8724	0.000489338	0.00922913	F4YFK0_CAMSI	6e-33	Ribonucleotide reductase large subunit a	NP_179770	1e-25	ribonucleoside-diphosphate reductase large subunit	AT2G21790	ATRNR1	1.17.4.1	00230;Purine metabolism|00240;Pyrimidine metabolism|00480;Glutathione metabolism|01100;Metabolic pathways	pyrimidine deoxyribonucleotides <i>de novo</i> biosynthesis I|pyrimidine deoxyribonucleotides <i>de novo</i> biosynthesis III|adenosine deoxyribonucleotides <i>de novo</i> biosynthesis|guanosine deoxyribonucleotides <i>de novo</i> biosynthesis I|superpathway of pyrimidine deoxyribonucleotides <i>de novo</i> biosynthesis (E. coli)
CUFF.48512	-1.2501	7.41381	17.8606	0.000490872	0.00925332	W8SNK5_9ROSA	8e-110	Putative ATP synthase 24 kDa protein	NP_179778	7e-99	mitochondrial F1F0-ATP synthase subunit Fad	AT2G21870	MGP1	NA	NA	NA
CUFF.18310	-2.122	5.50917	17.8579	0.000491217	0.0092551	V5TCU6_ACTER	0	L-myo-inositol-1-phosphate synthase	NP_195690	0	myo-inositol-1-phosphate synthase 1	AT4G39800	ATIPS1	5.5.1.4	00562;Inositol phosphate metabolism|01100;Metabolic pathways|01110;Biosynthesis of secondary metabolites	1D-<i>myo</i>-inositol hexakisphosphate biosynthesis III (<i>Spirodela polyrrhiza</i>)|<i>myo</i>-inositol biosynthesis
CUFF.32377	-1.34996	3.236	17.8469	0.00049265	0.00927737	A0A061GZ54_THECC	0	DNA double-strand break repair rad50 ATPase	NP_196794	0	uncharacterized protein	AT5G12900	NA	NA	NA	NA
CUFF.33340	1.23886	3.40106	17.8366	0.000494	0.00929803	W9SET8_9ROSA	5e-127	Chaperone protein dnaJ 49	NP_181097	3e-74	DNAJ heat shock N-terminal domain-containing protein	AT2G35540	NA	NA	NA	NA
CUFF.40384	-1.0649	6.06723	19.3745	0.0004945	0.00930271	A0A151RBW0_CAJCA	7e-61	Copia protein	NP_194047	2e-31	cysteine-rich receptor-like protein kinase 8	AT4G23160	CRK8	NA	NA	NA
CUFF.44307	-2.17416	4.26743	17.8235	0.00049572	0.00932089	NA	NA	NA	NP_563749	1e-06	transcription factor bHLH128	AT1G05805	AKS2	NA	NA	NA
CUFF.39512	-1.16695	4.20882	17.8214	0.000496	0.00932141	A0A0A0KNL4_CUCSA	0	Hexosyltransferase	NP_174569	0	putative beta-1,3-galactosyltransferase	AT1G32930	AtGALT31A	NA	NA	NA
CUFF.46778	-1.21016	4.78444	17.8124	0.000497179	0.00933881	A0A103YIT4_CYNCS	6e-107	Eukaryotic translation initiation factor 3 subunit F	NP_181528	2e-98	translation initiation factor 3 subunit F	AT2G39990	AteIF3f	NA	03013;RNA transport	NA
CUFF.35407	1.63999	2.82398	17.7938	0.000499646	0.00937581	A0A103Y155_CYNCS	0	AAA+ ATPase domain-containing protein	NA	NA	NA	NA	NA	NA	NA	NA
CUFF.47349	-1.21694	7.16112	17.7937	0.000499657	0.00937581	Q1M157_CAMAC	0	3-phosphoshikimate 1-carboxyvinyltransferase	NP_182055	0	3-phosphoshikimate 1-carboxyvinyltransferase / 5-enolpyruvylshikimate-3-phosphate / EPSP synthase	AT2G45300	NA	2.5.1.19	00400;Phenylalanine, tyrosine and tryptophan biosynthesis|01100;Metabolic pathways|01110;Biosynthesis of secondary metabolites	chorismate biosynthesis from 3-dehydroquinate
CUFF.3538	1.30262	9.51536	31.2146	0.000500585	0.00938845	B9H2Z6_POPTR	6e-38	Uncharacterized protein	NA	NA	NA	NA	NA	NA	NA	NA
CUFF.42939	2.04078	9.57957	17.7806	0.000501402	0.009399	NA	NA	NA	NA	NA	NA	NA	NA	NA	NA	NA
CUFF.588	-1.88128	2.38	17.7697	0.000502847	0.0094213	B9RQE4_RICCO	2e-19	DNA repair/transcription protein met18/mms19, putative	NP_199623	2e-15	ARM repeat superfamily protein	AT5G48120	MET18	NA	NA	NA
CUFF.15050	1.38087	2.6956	17.749	0.000505626	0.00945384	A0A078G0E6_BRANA	7e-22	BnaA04g21200D protein	NP_189068	2e-14	RNA-directed DNA polymerase (reverse transcriptase)-related protein	AT3G24255	NA	NA	NA	NA
CUFF.16848	1.29739	3.78387	17.7497	0.000505535	0.00945384	B9HHT1_POPTR	1e-34	Zinc finger family protein	NP_187722	6e-22	RING-H2 finger protein ATL66	AT3G11110	NA	NA	NA	NA
CUFF.31120	1.21987	3.81998	17.7543	0.000504913	0.00945384	A0A061DZ11_THECC	0	LisH/CRA/RING-U-box domains-containing protein isoform 1	NP_195501	7e-138	LisH/CRA/RING-U-box domain-containing protein	AT4G37880	NA	NA	NA	NA
CUFF.42531	-1.04001	5.74171	20.945	0.000505865	0.00945384	A0A0D2PT96_GOSRA	0	Succinyl-CoA ligase subunit beta	NP_179632	0	Succinyl-CoA ligase	AT2G20420	NA	6.2.1.5	00020;Citrate cycle (TCA cycle)|00640;Propanoate metabolism|01100;Metabolic pathways|01110;Biosynthesis of secondary metabolites	TCA cycle variation V (plant)|TCA cycle II (plants and fungi)
CUFF.5859	-1.17441	4.12731	17.7528	0.000505121	0.00945384	B9H8H0_POPTR	1e-83	Auxin-responsive protein	NP_199183	8e-77	auxin-responsive protein IAA4	AT5G43700	ATAUX2-11	NA	NA	NA
gene.g3788.t1	2.1873	1.62032	17.744	0.000506299	0.00945716	A0A097KYB3_SOLME	9e-83	MLO-like protein	NP_001185282	2e-74	MLO-like protein 6	AT1G61560	ATMLO6	NA	NA	NA
CUFF.53699	-1.93385	5.40056	17.7371	0.000507234	0.00946981	A0A0B0P7E4_GOSAR	1e-16	Hydrophobic RCI2B-like protein	NP_187240	6e-14	Hydrophobic protein RCI2B	AT3G05890	RCI2B	NA	NA	NA
78723_g	2.03847	0.862305	17.7138	0.000510381	0.00948205	NA	NA	NA	NA	NA	NA	NA	NA	NA	NA	NA
CUFF.21868	-1.51473	1.9141	19.1222	0.000510084	0.00948205	I1L945_SOYBN	1e-64	Uncharacterized protein	NP_973953	6e-39	PLATZ transcription factor domain-containing protein	AT1G32700	NA	NA	NA	NA
CUFF.22497	1.75894	2.44757	17.7136	0.000510416	0.00948205	M1BIL5_SOLTU	3e-62	Uncharacterized protein	NP_565133	2e-44	auxin efflux carrier family protein	AT1G76520	NA	NA	NA	NA
CUFF.23846	1.38224	2.94288	17.715	0.000510223	0.00948205	A0A061H0G3_THECC	0	Cytochrome P450	NP_568463	6e-116	cytochrome P450, family 714, subfamily A, polypeptide 1	AT5G24910	CYP714A1	NA	NA	gibberellin biosynthesis III (early C-13 hydroxylation)
CUFF.28218	1.16491	3.43025	17.7159	0.0005101	0.00948205	A0A0V0J0R5_SOLCH	4e-66	Putative myosin-2 heavy chain-like	NP_194808	9e-63	uncharacterized protein	AT4G30790	NA	NA	NA	NA
CUFF.31544	1.14539	5.55179	17.7158	0.000510108	0.00948205	A0A061GR23_THECC	5e-118	LJRHL1-like 1	NP_180003	7e-61	bHLH protein LJRHL1-like 1	AT2G24260	LRL1	NA	NA	NA
CUFF.42052	1.91371	1.08778	17.7254	0.000508808	0.00948205	K7VT20_SOLTU	0.0004	Basic helix-loop-helix protein BHLH3	NA	NA	NA	NA	NA	NA	NA	NA
CUFF.4539	-1.97413	0.970137	17.7153	0.000510182	0.00948205	V4W6Y7_9ROSI	9e-12	Uncharacterized protein	NP_567591	3e-07	uncharacterized protein	AT4G19980	NA	NA	NA	NA
[truncated: 2,883 more rows]

## Sheet: Varb 6.5 vs 4.5
B. List of DE genes in Varb (6.5 vs 4.5)
[truncated: 338 more rows]

## Sheet: differently expressed 
C. List of DE genes in [Vcor (6.5 vs 4.5) - Varb (6.5 vs 4.5)]
[truncated: 890 more rows]
