# Supplementary material for: Regulation of gene expression in roots of the pH-sensitive Vaccinium corymbosum and the pH-tolerant Vaccinium arboreum in response to near neutral pH stress using RNA-Seq
Source: BMC Genomics. 2017 Aug 7;18:580. doi: 10.1186/s12864-017-3967-0 (PMC5547544; doi:10.1186/s12864-017-3967-0)
Supplement: Supplementary file 4 — Sequence similarity-based annotation of blueberry gene models. Annotations obtained from proteins in the TrEMBL database for plants and Arabidopsis thaliana sequences in NCBI. Arabidopsis descriptions include, when available, enzyme and pathway information from KEGG and AraCyc [90]. (TXT 7236 kb) [file 12864_2017_3967_MOESM4_ESM.txt]

gene_id	trembl_uniprot	Evalue	uniprot_description	Ath_RefSeq	evalue	Ath_description	tair	symbol	EC	KEGGpath	AraCyc
10091_g	Q9SHP2_ARATH	6e-18	Putative non-LTR retroelement reverse transcriptase	NA	NA	NA	NA	NA	NA	NA	NA
101_g	NA	NA	NA	NA	NA	NA	NA	NA	NA	NA	NA
10103_g	A0A0B2R8H9_GLYSO	2e-17	Protein KIAA0415-like protein	NP_188134	8e-14	uncharacterized protein	AT3G15160	NA	NA	NA	NA
10104_g	NA	NA	NA	NP_001190603	0.017	protein EMBRYO DEFECTIVE 2759	AT5G63050	EMB2759	NA	NA	NA
10123_g	NA	NA	NA	NA	NA	NA	NA	NA	NA	NA	NA
10127_g	NA	NA	NA	NA	NA	NA	NA	NA	NA	NA	NA
10133_g	NA	NA	NA	NA	NA	NA	NA	NA	NA	NA	NA
10136_g	NA	NA	NA	NA	NA	NA	NA	NA	NA	NA	NA
10138_g	NA	NA	NA	NA	NA	NA	NA	NA	NA	NA	NA
10139_g	P93501_PHAVU	0	Ubiquitin-like protein	NP_849299	0	polyubiquitin 10	AT4G05320	UBI10	NA	NA	NA
1014_g	NA	NA	NA	NA	NA	NA	NA	NA	NA	NA	NA
10140_g	A6XI99_ARATH	7e-141	Ubiquitin	NP_567286	2e-144	ubiquitin 11	AT4G05050	UBQ11	NA	NA	NA
10141_g	NA	NA	NA	NA	NA	NA	NA	NA	NA	NA	NA
10182_g	NA	NA	NA	NA	NA	NA	NA	NA	NA	NA	NA
10183_g	NA	NA	NA	NA	NA	NA	NA	NA	NA	NA	NA
10184_g	A5YBK4_PEA	7e-75	ERF transcription factor	NP_197480	5e-27	ethylene-responsive transcription factor RAP2-11	AT5G19790	RAP2.11	NA	NA	NA
10185_g	NA	NA	NA	NA	NA	NA	NA	NA	NA	NA	NA
10196_g	A0A151S7Q6_CAJCA	1e-39	Retrovirus-related Pol polyprotein from transposon TNT 1-94	NP_194047	2e-30	cysteine-rich receptor-like protein kinase 8	AT4G23160	CRK8	NA	NA	NA
10205_g	NA	NA	NA	NA	NA	NA	NA	NA	NA	NA	NA
1021_g	NA	NA	NA	NA	NA	NA	NA	NA	NA	NA	NA
10223_g	NA	NA	NA	NA	NA	NA	NA	NA	NA	NA	NA
1023_g	NA	NA	NA	NA	NA	NA	NA	NA	NA	NA	NA
10266_g	Q9FE41_ORYSJ	4e-12	Similar to Arabidopsis thaliana chromosome II BAC F26H6	NP_186790	2e-04	polynucleotidyl transferase, ribonuclease H-like superfamily protein	AT3G01410	NA	NA	NA	NA
10267_g	A5ANW4_VITVI	3e-06	Putative uncharacterized protein	NA	NA	NA	NA	NA	NA	NA	NA
10268_g	NA	NA	NA	NA	NA	NA	NA	NA	NA	NA	NA
10270_g	NA	NA	NA	NA	NA	NA	NA	NA	NA	NA	NA
10271_g	NA	NA	NA	NA	NA	NA	NA	NA	NA	NA	NA
10274_g	Q0ZDG2_ACTDE	5e-48	Lipoxygenase	NP_188879	6e-43	lipoxygenase 5	AT3G22400	ATLOX5	1.13.11.12	00592;alpha-Linolenic acid metabolism|01100;Metabolic pathways	NA
10282_g	A0A0A0KNZ0_CUCSA	3e-15	Uncharacterized protein	NP_177372	2e-12	endoplasmic oxidoreductin-1	AT1G72280	AERO1	NA	NA	NA
10290_g	A0A0B2SH43_GLYSO	6e-15	CBL-interacting serine/threonine-protein kinase 3	NP_564352	2e-14	uncharacterized protein	AT1G30260	NA	NA	NA	NA
10293_g	A5ARZ0_VITVI	3e-20	Putative uncharacterized protein	NP_194047	1e-07	cysteine-rich receptor-like protein kinase 8	AT4G23160	CRK8	NA	NA	NA
1032_g	NA	NA	NA	NA	NA	NA	NA	NA	NA	NA	NA
1035_g	NA	NA	NA	NA	NA	NA	NA	NA	NA	NA	NA
1036_g	NA	NA	NA	NA	NA	NA	NA	NA	NA	NA	NA
10367_g	NA	NA	NA	NA	NA	NA	NA	NA	NA	NA	NA
10379_g	A0A0V0IBL6_SOLCH	2e-13	Putative kinetochore protein NUF2-like	NP_176296	2e-07	Nuf2 domain-containing protein	AT1G61000	NA	NA	NA	NA
10380_g	B9STF6_RICCO	2e-16	Kinetochore protein nuf2, putative	NP_176296	2e-14	Nuf2 domain-containing protein	AT1G61000	NA	NA	NA	NA
104_g	NA	NA	NA	NA	NA	NA	NA	NA	NA	NA	NA
1040_g	A0A118JW38_CYNCS	3e-24	DOMON domain-containing protein	NP_566763	4e-19	auxin-responsive family protein	AT3G25290	NA	NA	NA	NA
10445_g	NA	NA	NA	NA	NA	NA	NA	NA	NA	NA	NA
10454_g	A0A061EPN9_THECC	5e-07	Non-LTR retroelement reverse transcriptase-like	NP_200917	0.007	polynucleotidyl transferase, ribonuclease H-like superfamily protein	AT5G61090	NA	NA	NA	NA
10468_g	NA	NA	NA	NA	NA	NA	NA	NA	NA	NA	NA
105_g	NA	NA	NA	NA	NA	NA	NA	NA	NA	NA	NA
10540_g	NA	NA	NA	NA	NA	NA	NA	NA	NA	NA	NA
10549_g	NA	NA	NA	NA	NA	NA	NA	NA	NA	NA	NA
1056_g	Q501D0_ARATH	1e-26	Beta-D-glucan exohydrolase-like protein	NP_190285	5e-29	glycosyl hydrolase family protein	AT3G47010	NA	NA	NA	NA
1058_g	A0A061GX84_THECC	1e-50	Glycosyl hydrolase family protein isoform 4	NP_190289	6e-43	glycosyl hydrolase family protein	AT3G47050	NA	3.2.1.21	00460;Cyanoamino acid metabolism|00500;Starch and sucrose metabolism|00940;Phenylpropanoid biosynthesis|01110;Biosynthesis of secondary metabolites	NA
10596_g	NA	NA	NA	NA	NA	NA	NA	NA	NA	NA	NA
10597_g	M8CDU4_AEGTA	1e-07	Katanin p80 WD40 repeat-containing subunit B1 homolog	NA	NA	NA	NA	NA	NA	NA	NA
10598_g	NA	NA	NA	NP_001031831	0.03	methyltransferase family protein NAMT1	AT5G04370	NAMT1	NA	NA	volatile benzenoid biosynthesis I (ester formation)
10599_g	NA	NA	NA	NA	NA	NA	NA	NA	NA	NA	NA
106_g	NA	NA	NA	NA	NA	NA	NA	NA	NA	NA	NA
10678_g	NA	NA	NA	NA	NA	NA	NA	NA	NA	NA	NA
10679_g	NA	NA	NA	NA	NA	NA	NA	NA	NA	NA	NA
10680_g	NA	NA	NA	NA	NA	NA	NA	NA	NA	NA	NA
10683_g	Q7X7I7_ORYSJ	7e-06	OSJNba0093F12.7 protein	NA	NA	NA	NA	NA	NA	NA	NA
10687_g	NA	NA	NA	NP_566922	0.079	ubiquitin-specific protease 26	AT3G49600	ATUBP26	NA	NA	NA
10688_g	NA	NA	NA	NA	NA	NA	NA	NA	NA	NA	NA
10692_g	NA	NA	NA	NA	NA	NA	NA	NA	NA	NA	NA
10693_g	A0A0J8CJS6_BETVU	2e-05	Uncharacterized protein	NP_566273	5e-05	heavy-metal-associated domain-containing protein	AT3G06130	NA	NA	NA	NA
10694_g	NA	NA	NA	NA	NA	NA	NA	NA	NA	NA	NA
10707_g	NA	NA	NA	NA	NA	NA	NA	NA	NA	NA	NA
10708_g	NA	NA	NA	NA	NA	NA	NA	NA	NA	NA	NA
10709_g	NA	NA	NA	NA	NA	NA	NA	NA	NA	NA	NA
10713_g	NA	NA	NA	NA	NA	NA	NA	NA	NA	NA	NA
10717_g	NA	NA	NA	NP_680693	0.084	ABC transporter G family member 42	AT4G15233	ABCG42	NA	NA	NA
10719_g	A0A061EBG3_THECC	4e-14	Ribonuclease H-like superfamily protein	NP_189164	6e-12	ribonuclease H-like protein	AT3G25270	NA	NA	NA	NA
10729_g	NA	NA	NA	NA	NA	NA	NA	NA	NA	NA	NA
10733_g	NA	NA	NA	NA	NA	NA	NA	NA	NA	NA	NA
10793_g	NA	NA	NA	NA	NA	NA	NA	NA	NA	NA	NA
10796_g	NA	NA	NA	NA	NA	NA	NA	NA	NA	NA	NA
10797_g	NA	NA	NA	NA	NA	NA	NA	NA	NA	NA	NA
10798_g	NA	NA	NA	NA	NA	NA	NA	NA	NA	NA	NA
10816_g	NA	NA	NA	NA	NA	NA	NA	NA	NA	NA	NA
10858_g	NA	NA	NA	NA	NA	NA	NA	NA	NA	NA	NA
10859_g	NA	NA	NA	NA	NA	NA	NA	NA	NA	NA	NA
10865_g	A5BW11_VITVI	0.008	Putative uncharacterized protein	NA	NA	NA	NA	NA	NA	NA	NA
10873_g	NA	NA	NA	NA	NA	NA	NA	NA	NA	NA	NA
1089_g	A0A0P0UY70_ORYSJ	1e-05	Os01g0154100 protein	NP_187524	4e-05	uncharacterized protein	AT3G09120	NA	NA	NA	NA
10898_g	NA	NA	NA	NA	NA	NA	NA	NA	NA	NA	NA
1090_g	K4C372_SOLLC	6e-23	Uncharacterized protein	NP_195732	3e-17	uncharacterized protein	AT5G01120	NA	NA	NA	NA
10905_g	NA	NA	NA	NA	NA	NA	NA	NA	NA	NA	NA
10906_g	NA	NA	NA	NA	NA	NA	NA	NA	NA	NA	NA
10922_g	A0A0D4L3Z9_CAMSI	4e-05	Sugar transporter ERD6-like 16	NP_568367	7e-07	sugar transporter ERD6-like 16	AT5G18840	NA	NA	NA	NA
10923_g	NA	NA	NA	NA	NA	NA	NA	NA	NA	NA	NA
10933_g	A0A0B2R087_GLYSO	2e-05	Protein FAR1-RELATED SEQUENCE 2	NP_175661	0.004	protein FAR1-RELATED SEQUENCE 6	AT1G52520	FRS6	NA	NA	NA
10934_g	NA	NA	NA	NA	NA	NA	NA	NA	NA	NA	NA
10949_g	NA	NA	NA	NP_568793	0.044	CCT motif family protein	AT5G53420	NA	NA	NA	NA
1095_g	M1BVD8_SOLTU	1e-36	Uncharacterized protein	NP_195734	5e-04	uncharacterized protein	AT5G01140	NA	NA	NA	NA
10951_g	NA	NA	NA	NA	NA	NA	NA	NA	NA	NA	NA
10965_g	NA	NA	NA	NA	NA	NA	NA	NA	NA	NA	NA
11005_g	A0A078F7D8_BRANA	2e-20	BnaCnng03260D protein	NP_199569	2e-25	uncharacterized protein	AT5G47580	ASG7	NA	NA	NA
11020_g	A0A075T9N5_CAMSI	5e-47	Gag-pol	NP_174960	0.027	GAG/POL/ENV polyprotein	AT1G42190	NA	NA	NA	NA
11050_g	NA	NA	NA	NA	NA	NA	NA	NA	NA	NA	NA
1107_g	NA	NA	NA	NA	NA	NA	NA	NA	NA	NA	NA
11076_g	A0A0B0PBP3_GOSAR	8e-23	Oleoyl-acyl carrier thioesterase, chloroplastic	NP_189147	9e-18	fatA acyl-ACP thioesterase	AT3G25110	AtFaTA	3.1.2.-	00061;Fatty acid biosynthesis	acyl-ACP thioesterase pathway|oleate biosynthesis I (plants)
1108_g	NA	NA	NA	NA	NA	NA	NA	NA	NA	NA	NA
11108_g	NA	NA	NA	NA	NA	NA	NA	NA	NA	NA	NA
1112_g	NA	NA	NA	NA	NA	NA	NA	NA	NA	NA	NA
11134_g	Q0KIN7_SOLDE	2e-58	Polyprotein, putative	NA	NA	NA	NA	NA	NA	NA	NA
11135_g	NA	NA	NA	NA	NA	NA	NA	NA	NA	NA	NA
11136_g	A0A0V0IXU6_SOLCH	8e-145	Putative F-box/kelch-repeat protein-like	NP_178390	9e-127	F-box/kelch-repeat protein SKIP11	AT2G02870	NA	NA	NA	NA
11138_g	W9RBS8_9ROSA	1e-74	F-box/kelch-repeat protein SKIP11	NP_178390	1e-70	F-box/kelch-repeat protein SKIP11	AT2G02870	NA	NA	NA	NA
1117_g	NA	NA	NA	NA	NA	NA	NA	NA	NA	NA	NA
11200_g	NA	NA	NA	NA	NA	NA	NA	NA	NA	NA	NA
1125_g	NA	NA	NA	NA	NA	NA	NA	NA	NA	NA	NA
11268_g	A0A124SI50_CYNCS	1e-19	DNA-directed RNA polymerase, RPB5 subunit	NP_188871	8e-22	DNA-directed RNA polymerase NRPB5	AT3G22320	ATRPABC24.3	NA	00230;Purine metabolism|00240;Pyrimidine metabolism|01100;Metabolic pathways|03020;RNA polymerase	NA
1127_g	A0A078IY77_BRANA	5e-31	BnaA10g29950D protein	NP_568279	8e-27	uncharacterized protein	AT5G12460	NA	NA	NA	NA
11271_g	NA	NA	NA	NA	NA	NA	NA	NA	NA	NA	NA
11287_g	NA	NA	NA	NA	NA	NA	NA	NA	NA	NA	NA
11288_g	NA	NA	NA	NA	NA	NA	NA	NA	NA	NA	NA
11297_g	NA	NA	NA	NA	NA	NA	NA	NA	NA	NA	NA
11306_g	Q2HSZ7_MEDTR	6e-64	Cyclin-like F-box	NP_195531	2e-39	protein FAR1-related sequence 5	AT4G38180	FRS5	NA	NA	NA
11333_g	A0A151TTP2_CAJCA	2e-12	Uncharacterized protein	NP_191336	3e-11	putative protein kinase	AT3G57770	NA	NA	NA	NA
11334_g	A0A061DSK3_THECC	5e-05	LYR motif-containing protein 7 isoform 1	NP_849288	0.015	uncharacterized protein	AT4G02425	NA	NA	NA	NA
11336_g	NA	NA	NA	NA	NA	NA	NA	NA	NA	NA	NA
11340_g	A0A151U5X0_CAJCA	1e-38	Phosphatidate cytidylyltransferase	NP_193965	5e-37	cytidinediphosphate diacylglycerol synthase 2	AT4G22340	CDS2	NA	NA	CDP-diacylglycerol biosynthesis I|CDP-diacylglycerol biosynthesis II|CDP-diacylglycerol biosynthesis IV
11350_g	F6I1A6_VITVI	3e-09	Beta-galactosidase	NP_568001	1e-07	beta-galactosidase 3	AT4G36360	BGAL3	NA	NA	NA
1136_g	A0A072UFK1_MEDTR	2e-30	YGGT family protein	NP_194528	1e-30	YGGT family protein	AT4G27990	ATYLMG1-2	NA	NA	NA
11379_g	NA	NA	NA	NA	NA	NA	NA	NA	NA	NA	NA
11389_g	Q9XIG3_ARATH	2e-15	T10P12.5 protein	NP_189068	6e-13	RNA-directed DNA polymerase (reverse transcriptase)-related protein	AT3G24255	NA	NA	NA	NA
11391_g	NA	NA	NA	NA	NA	NA	NA	NA	NA	NA	NA
11401_g	NA	NA	NA	NA	NA	NA	NA	NA	NA	NA	NA
11406_g	NA	NA	NA	NA	NA	NA	NA	NA	NA	NA	NA
11407_g	NA	NA	NA	NA	NA	NA	NA	NA	NA	NA	NA
11422_g	NA	NA	NA	NA	NA	NA	NA	NA	NA	NA	NA
11427_g	Q8LK27_BRANA	0	Putative AP endonuclease/reverse transcriptase	NP_175044	1e-60	DNAse I-like superfamily protein	AT1G43760	NA	NA	NA	NA
11448_g	NA	NA	NA	NA	NA	NA	NA	NA	NA	NA	NA
11457_g	NA	NA	NA	NA	NA	NA	NA	NA	NA	NA	NA
1148_g	A0A0A0M0K1_CUCSA	8e-04	Uncharacterized protein	NA	NA	NA	NA	NA	NA	NA	NA
11495_g	A0A061FDI6_THECC	5e-18	DNA-directed RNA polymerases, putative isoform 2	NP_565115	4e-17	DNA-directed RNA polymerase	AT1G75670	NA	NA	NA	NA
11496_g	A0A0V0HDS1_SOLCH	8e-15	Putative zinc finger BED domain-containing protein RICESLEEPER 2-like	NA	NA	NA	NA	NA	NA	NA	NA
11572_g	NA	NA	NA	NA	NA	NA	NA	NA	NA	NA	NA
11573_g	NA	NA	NA	NA	NA	NA	NA	NA	NA	NA	NA
11636_g	NA	NA	NA	NA	NA	NA	NA	NA	NA	NA	NA
11637_g	NA	NA	NA	NA	NA	NA	NA	NA	NA	NA	NA
11638_g	NA	NA	NA	NA	NA	NA	NA	NA	NA	NA	NA
11662_g	NA	NA	NA	NA	NA	NA	NA	NA	NA	NA	NA
11663_g	NA	NA	NA	NA	NA	NA	NA	NA	NA	NA	NA
11666_g	NA	NA	NA	NA	NA	NA	NA	NA	NA	NA	NA
11674_g	NA	NA	NA	NA	NA	NA	NA	NA	NA	NA	NA
11677_g	Q8LK27_BRANA	8e-43	Putative AP endonuclease/reverse transcriptase	NP_174931	2e-24	DNAse I-like superfamily protein	AT1G40390	NA	NA	NA	NA
1168_g	NA	NA	NA	NA	NA	NA	NA	NA	NA	NA	NA
11704_g	H9C6R1_CAMSI	7e-54	Terpene synthase	NP_197784	2e-33	alpha-humulene/(-)-(E)-beta-caryophyllene synthase	AT5G23960	ATTPS21	4.2.3.-	00909;Sesquiterpenoid and triterpenoid biosynthesis|01100;Metabolic pathways|01110;Biosynthesis of secondary metabolites	&beta;-caryophyllene biosynthesis
11717_g	NA	NA	NA	NA	NA	NA	NA	NA	NA	NA	NA
11719_g	NA	NA	NA	NA	NA	NA	NA	NA	NA	NA	NA
1172_g	NA	NA	NA	NA	NA	NA	NA	NA	NA	NA	NA
1179_g	NA	NA	NA	NA	NA	NA	NA	NA	NA	NA	NA
11815_g	NA	NA	NA	NA	NA	NA	NA	NA	NA	NA	NA
11820_g	A9YUH4_PLAOI	3e-11	Pollen allergen Pla o 1	NP_201267	8e-10	cell wall / vacuolar inhibitor of fructosidase 2	AT5G64620	ATC/VIF2	NA	NA	NA
11835_g	W6A005_VACCO	4e-13	Protein DETOXIFICATION	NP_563964	2e-09	MATE efflux family protein	AT1G15180	NA	NA	NA	NA
11858_g	A0A151SG75_CAJCA	1e-06	Uncharacterized protein	NA	NA	NA	NA	NA	NA	NA	NA
11859_g	NA	NA	NA	NA	NA	NA	NA	NA	NA	NA	NA
11863_g	A5C7W6_VITVI	8e-04	Putative uncharacterized protein	NA	NA	NA	NA	NA	NA	NA	NA
11868_g	G7I4Z2_MEDTR	5e-23	White-brown-complex ABC transporter family protein	NP_001189973	1e-23	ABC transporter G family member 21	AT3G25620	ABCG21	NA	NA	NA
11887_g	NA	NA	NA	NA	NA	NA	NA	NA	NA	NA	NA
11888_g	NA	NA	NA	NA	NA	NA	NA	NA	NA	NA	NA
11912_g	NA	NA	NA	NA	NA	NA	NA	NA	NA	NA	NA
11915_g	NA	NA	NA	NA	NA	NA	NA	NA	NA	NA	NA
11918_g	Q0IZC5_ORYSJ	1e-54	Peroxidase	NP_188737	9e-06	Gag-Pol-related retrotransposon family protein	AT3G21000	NA	NA	NA	NA
11920_g	NA	NA	NA	NA	NA	NA	NA	NA	NA	NA	NA
11921_g	NA	NA	NA	NA	NA	NA	NA	NA	NA	NA	NA
11969_g	NA	NA	NA	NA	NA	NA	NA	NA	NA	NA	NA
11975_g	A0A103Y995_CYNCS	2e-14	SNARE-complex protein Syntaxin-18 N-terminal	NP_564597	4e-14	syntaxin-81	AT1G51740	ATSYP81	NA	04130;SNARE interactions in vesicular transport|04145;Phagosome	NA
11976_g	A0A0V0IB59_SOLCH	2e-14	Putative syntaxin-81-like	NP_564597	2e-12	syntaxin-81	AT1G51740	ATSYP81	NA	04130;SNARE interactions in vesicular transport|04145;Phagosome	NA
11992_g	NA	NA	NA	NA	NA	NA	NA	NA	NA	NA	NA
11993_g	NA	NA	NA	NA	NA	NA	NA	NA	NA	NA	NA
11994_g	A0EM48_ACTCH	2e-34	11S globulin-like protein	NP_171885	2e-23	12S seed storage protein CRD	AT1G03890	NA	NA	NA	NA
12029_g	NA	NA	NA	NA	NA	NA	NA	NA	NA	NA	NA
12044_g	Q84VS0_SOLTU	3e-21	Putative phytochelatin synthase	NP_199220	2e-21	glutathione gamma-glutamylcysteinyltransferase 1	AT5G44070	ARA8	NA	NA	glutathione-mediated detoxification II|phytochelatins biosynthesis
12099_g	NA	NA	NA	NA	NA	NA	NA	NA	NA	NA	NA
121_g	NA	NA	NA	NA	NA	NA	NA	NA	NA	NA	NA
12101_g	V4UBQ9_9ROSI	6e-10	Uncharacterized protein	NP_198205	2e-04	putative protein FAR1-related sequence 10	AT5G28530	FRS10	NA	NA	NA
12102_g	A0A151SKF2_CAJCA	1e-39	Uncharacterized protein	NA	NA	NA	NA	NA	NA	NA	NA
12111_g	C7J7N6_ORYSJ	1e-33	Os10g0357350 protein	NP_973757	0.039	calcium-binding EF-hand-containing protein	AT1G03960	NA	NA	03015;mRNA surveillance pathway	NA
12167_g	NA	NA	NA	NA	NA	NA	NA	NA	NA	NA	NA
12210_g	NA	NA	NA	NA	NA	NA	NA	NA	NA	NA	NA
12214_g	A0A067F5H4_CITSI	3e-21	Uncharacterized protein	NP_190800	5e-17	putative F-box protein	AT3G52320	NA	NA	NA	NA
1222_g	NA	NA	NA	NA	NA	NA	NA	NA	NA	NA	NA
12232_g	NA	NA	NA	NA	NA	NA	NA	NA	NA	NA	NA
12233_g	NA	NA	NA	NA	NA	NA	NA	NA	NA	NA	NA
12237_g	A0A0B2SPN1_GLYSO	7e-15	Putative serine/threonine-protein kinase	NP_567980	4e-16	BR-signaling kinase 1	AT4G35230	BSK1	2.7.11.1	04075;Plant hormone signal transduction	NA
12238_g	B9HQY1_POPTR	2e-13	Kinase family protein	NP_567980	3e-14	BR-signaling kinase 1	AT4G35230	BSK1	2.7.11.1	04075;Plant hormone signal transduction	NA
12251_g	A0A103XPY2_CYNCS	4e-11	Armadillo-like helical	NP_194085	2e-08	ARM repeat superfamily protein	AT4G23540	NA	NA	NA	NA
12262_g	Q2QPL7_ORYSJ	1e-96	Retrotransposon protein, putative, Ty1-copia subclass	NP_194047	7e-70	cysteine-rich receptor-like protein kinase 8	AT4G23160	CRK8	NA	NA	NA
12270_g	Q7Y1W0_SAUME	3e-160	Heat shock protein 70	NP_195870	3e-157	heat shock cognate protein 70-1	AT5G02500	AT-HSC70-1	NA	03040;Spliceosome|04141;Protein processing in endoplasmic reticulum|04144;Endocytosis	NA
12271_g	NA	NA	NA	NA	NA	NA	NA	NA	NA	NA	NA
12273_g	NA	NA	NA	NA	NA	NA	NA	NA	NA	NA	NA
12277_g	A0A0A0KXG3_CUCSA	3e-178	Heat shock protein 70	NP_001119156	1e-180	heat shock cognate protein 70-1	AT5G02500	AT-HSC70-1	NA	03040;Spliceosome|04141;Protein processing in endoplasmic reticulum|04144;Endocytosis	NA
12278_g	NA	NA	NA	NA	NA	NA	NA	NA	NA	NA	NA
12282_g	A0A0E3N8S4_PENAM	6e-70	Heat shock protein 70	NP_187555	9e-72	heat shock protein 70-3	AT3G09440	NA	NA	03040;Spliceosome|04141;Protein processing in endoplasmic reticulum|04144;Endocytosis	NA
12285_g	A0A0U1VL74_9ROSA	5e-42	HSP70	NP_001119156	3e-42	heat shock cognate protein 70-1	AT5G02500	AT-HSC70-1	NA	03040;Spliceosome|04141;Protein processing in endoplasmic reticulum|04144;Endocytosis	NA
12286_g	A0A0V0IKZ7_SOLCH	0	Putative heat shock cognate 70 kDa protein-like	NP_195870	0	heat shock cognate protein 70-1	AT5G02500	AT-HSC70-1	NA	03040;Spliceosome|04141;Protein processing in endoplasmic reticulum|04144;Endocytosis	NA
12287_g	Q9ZSL3_CICIN	4e-35	Heat shock protein	NP_001119156	5e-35	heat shock cognate protein 70-1	AT5G02500	AT-HSC70-1	NA	03040;Spliceosome|04141;Protein processing in endoplasmic reticulum|04144;Endocytosis	NA
12296_g	K4C9U5_SOLLC	2e-59	Histone H2B	NP_172258	8e-62	histone H2B	AT1G07790	HTB1	NA	NA	NA
12303_g	W9SBT8_9ROSA	3e-60	Histone H2B	NP_200799	1e-62	histone H2B	AT5G59910	HTB4	NA	NA	NA
12317_g	NA	NA	NA	NP_180104	0.002	TRAF-like protein	AT2G25320	NA	NA	NA	NA
1232_g	NA	NA	NA	NA	NA	NA	NA	NA	NA	NA	NA
12372_g	NA	NA	NA	NA	NA	NA	NA	NA	NA	NA	NA
12385_g	Q2QZU8_ORYSJ	2e-25	Retrotransposon protein, putative, unclassified	NP_194047	7e-18	cysteine-rich receptor-like protein kinase 8	AT4G23160	CRK8	NA	NA	NA
12386_g	Q710T7_POPDE	0	Gag-pol polyprotein	NP_194047	1e-107	cysteine-rich receptor-like protein kinase 8	AT4G23160	CRK8	NA	NA	NA
124_g	NA	NA	NA	NA	NA	NA	NA	NA	NA	NA	NA
12408_g	NA	NA	NA	NA	NA	NA	NA	NA	NA	NA	NA
12476_g	Q41156_RUTGR	4e-58	Anthranilate synthase alpha subunit	NP_001190231	2e-58	anthranilate synthase component I-1	AT5G05730	AMT1	4.1.3.27	00400;Phenylalanine, tyrosine and tryptophan biosynthesis|01100;Metabolic pathways|01110;Biosynthesis of secondary metabolites	tryptophan biosynthesis
12477_g	Q9AW95_CATRO	4e-30	Anthranilate synthase alpha subunit	NP_180530	4e-26	anthranilate synthase component I-2	AT2G29690	ASA2	4.1.3.27	00400;Phenylalanine, tyrosine and tryptophan biosynthesis|01100;Metabolic pathways|01110;Biosynthesis of secondary metabolites	tryptophan biosynthesis
1248_g	NA	NA	NA	NA	NA	NA	NA	NA	NA	NA	NA
125_g	NA	NA	NA	NA	NA	NA	NA	NA	NA	NA	NA
12587_g	D8S061_SELML	0.009	Putative uncharacterized protein	NA	NA	NA	NA	NA	NA	NA	NA
12588_g	A0A0B0NGS1_GOSAR	0.001	Putative tartrate dehydrogenase/decarboxylase ttuC	NP_173030	0.003	uncharacterized protein	AT1G15780	NRB4	NA	NA	NA
12589_g	A0A078G142_BRANA	4e-09	BnaC04g36810D protein	NP_172694	2e-08	pentatricopeptide repeat-containing protein	AT1G12300	NA	NA	NA	NA
1259_g	B9HDR5_POPTR	2e-34	T-DNA TRANSMISSION DEFECT 8 family protein	NP_565015	2e-34	Vps52 / Sac2-like protein	AT1G71270	ATVPS52	NA	NA	NA
12592_g	A0A0V0IMI5_SOLCH	4e-18	Putative pentatricopeptide repeat-containing protein-like	NP_172730	1e-16	RNA processing factor1	AT1G12700	RPF1	NA	NA	NA
12593_g	NA	NA	NA	NA	NA	NA	NA	NA	NA	NA	NA
12627_g	NA	NA	NA	NA	NA	NA	NA	NA	NA	NA	NA
12641_g	NA	NA	NA	NA	NA	NA	NA	NA	NA	NA	NA
12642_g	NA	NA	NA	NA	NA	NA	NA	NA	NA	NA	NA
12703_g	A0A118JSK2_CYNCS	2e-37	Bifunctional inhibitor/plant lipid transfer protein/seed storage helical domain-containing protein	NP_181959	1e-33	bifunctional inhibitor/lipid-transfer protein/seed storage 2S albumin superfamily protein	AT2G44300	NA	NA	NA	NA
12709_g	NA	NA	NA	NA	NA	NA	NA	NA	NA	NA	NA
12710_g	A0A067J9E4_JATCU	7e-20	Uncharacterized protein	NP_568384	6e-14	uncharacterized protein	AT5G19875	NA	NA	NA	NA
12718_g	NA	NA	NA	NA	NA	NA	NA	NA	NA	NA	NA
12724_g	A0A0C5CHA3_ACTCH	9e-92	Acetyl-coenzyme A carboxylase carboxyl transferase subunit beta, chloroplastic	NP_051068	1e-80	acetyl-CoA carboxylase beta subunit	NA	NA	NA	NA	NA
12748_g	NA	NA	NA	NA	NA	NA	NA	NA	NA	NA	NA
12771_g	A0A103XFV7_CYNCS	7e-06	AMP-binding, conserved site-containing protein	NP_192841	3e-05	long-chain acyl-CoA synthetase	AT4G11030	NA	6.2.1.3	00071;Fatty acid degradation|01100;Metabolic pathways|04146;Peroxisome	3-phosphoinositide biosynthesis|D-<i>myo</i>-inositol (1,4,5)-trisphosphate biosynthesis|phosphatidylcholine acyl editing|phospholipid biosynthesis II|fatty acid activation|linoleate biosynthesis I (plants)
12772_g	A0A0V0IXK5_SOLCH	2e-18	Putative neutral alpha-glucosidase C-like	NP_566736	6e-14	heteroglycan glucosidase 1	AT3G23640	HGL1	NA	NA	NA
12773_g	A0A151RUB9_CAJCA	1e-12	Alpha-glucosidase 2	NP_566736	3e-09	heteroglycan glucosidase 1	AT3G23640	HGL1	NA	NA	NA
12815_g	NA	NA	NA	NA	NA	NA	NA	NA	NA	NA	NA
12847_g	A0A151RKW8_CAJCA	1e-136	Protein FAR1-RELATED SEQUENCE 5	NP_195531	3e-52	protein FAR1-related sequence 5	AT4G38180	FRS5	NA	NA	NA
12864_g	NA	NA	NA	NA	NA	NA	NA	NA	NA	NA	NA
12868_g	NA	NA	NA	NA	NA	NA	NA	NA	NA	NA	NA
12881_g	NA	NA	NA	NA	NA	NA	NA	NA	NA	NA	NA
12896_g	B9T1I6_RICCO	3e-39	Protein sco1, putative	NP_566339	3e-38	copper chaperone SCO1-like protein HCC1	AT3G08950	HCC1	NA	NA	NA
1293_g	NA	NA	NA	NA	NA	NA	NA	NA	NA	NA	NA
12930_g	NA	NA	NA	NA	NA	NA	NA	NA	NA	NA	NA
12931_g	NA	NA	NA	NA	NA	NA	NA	NA	NA	NA	NA
12934_g	NA	NA	NA	NA	NA	NA	NA	NA	NA	NA	NA
12955_g	NA	NA	NA	NA	NA	NA	NA	NA	NA	NA	NA
1301_g	A0A061G0C2_THECC	2e-29	Signal recognition particle-related / SRP-related isoform 4	NP_568947	2e-30	signal recognition particle subunit SRP68	AT5G61970	NA	NA	03060;Protein export	NA
13026_g	NA	NA	NA	NA	NA	NA	NA	NA	NA	NA	NA
13044_g	NA	NA	NA	NA	NA	NA	NA	NA	NA	NA	NA
13050_g	NA	NA	NA	NA	NA	NA	NA	NA	NA	NA	NA
13078_g	NA	NA	NA	NA	NA	NA	NA	NA	NA	NA	NA
13087_g	NA	NA	NA	NA	NA	NA	NA	NA	NA	NA	NA
13088_g	NA	NA	NA	NA	NA	NA	NA	NA	NA	NA	NA
13089_g	A0A151T2A8_CAJCA	8e-06	Putative F-box protein At3g25750 family	NP_180878	0.036	F-box protein	AT2G33200	NA	NA	NA	NA
1309_g	NA	NA	NA	NA	NA	NA	NA	NA	NA	NA	NA
13104_g	W9RNM4_9ROSA	1e-31	Ribose-phosphate pyrophosphokinase 1	NP_174516	3e-29	ribose-phosphate pyrophosphokinase 2	AT1G32380	PRS2	2.7.6.1	00030;Pentose phosphate pathway|00230;Purine metabolism|01100;Metabolic pathways|01110;Biosynthesis of secondary metabolites	PRPP biosynthesis I
1311_g	NA	NA	NA	NA	NA	NA	NA	NA	NA	NA	NA
13189_g	A0A022R1F1_ERYGU	4e-31	Uncharacterized protein	NP_176864	1e-15	putative serine/threonine protein kinase	AT1G66920	NA	NA	NA	glycerophosphodiester degradation
13229_g	NA	NA	NA	NA	NA	NA	NA	NA	NA	NA	NA
13286_g	I7K8M0_9ROSA	0	FB_MR5	NP_188065	4e-106	NB-ARC domain-containing disease resistance protein	AT3G14470	NA	NA	NA	NA
13297_g	Q9T0C5_ARATH	8e-64	Retrotransposon like protein	NP_085538	1e-43	hypothetical protein ArthMp071	NA	NA	NA	NA	NA
13311_g	NA	NA	NA	NA	NA	NA	NA	NA	NA	NA	NA
13313_g	NA	NA	NA	NA	NA	NA	NA	NA	NA	NA	NA
13314_g	A0A061DK74_THECC	3e-05	XS domain-containing protein / XS zinc finger domain-containing protein-related isoform 2	NA	NA	NA	NA	NA	NA	NA	NA
13320_g	NA	NA	NA	NA	NA	NA	NA	NA	NA	NA	NA
13323_g	NA	NA	NA	NA	NA	NA	NA	NA	NA	NA	NA
13324_g	NA	NA	NA	NA	NA	NA	NA	NA	NA	NA	NA
13332_g	NA	NA	NA	NA	NA	NA	NA	NA	NA	NA	NA
13337_g	NA	NA	NA	NA	NA	NA	NA	NA	NA	NA	NA
13376_g	Q9ZQ11_ARATH	1e-27	Putative Ty3-gypsy-like retroelement pol polyprotein	NA	NA	NA	NA	NA	NA	NA	NA
13379_g	NA	NA	NA	NA	NA	NA	NA	NA	NA	NA	NA
13425_g	A6N0X7_ORYSI	1e-32	Ras-related protein rhn1	NP_199326	1e-33	Ras-related protein RABF2a	AT5G45130	ATRAB-F2A	NA	NA	NA
13426_g	W9RSA0_9ROSA	5e-17	Butyrate--CoA ligase AAE11	NP_176994	8e-17	probable acyl-activating enzyme 22	AT1G68270	NA	NA	NA	benzoate biosynthesis I (CoA-dependent, &beta;-oxidative)|benzoate degradation II (aerobic and anaerobic)
13427_g	NA	NA	NA	NA	NA	NA	NA	NA	NA	NA	NA
13429_g	NA	NA	NA	NP_173143	0.045	trehalose-6-phosphatase synthase S3	AT1G17000	ATTPS3	2.4.1.15	00500;Starch and sucrose metabolism	trehalose biosynthesis I
13430_g	NA	NA	NA	NA	NA	NA	NA	NA	NA	NA	NA
13433_g	NA	NA	NA	NA	NA	NA	NA	NA	NA	NA	NA
13435_g	A0A061EVM9_THECC	0.002	Uncharacterized protein	NA	NA	NA	NA	NA	NA	NA	NA
13437_g	NA	NA	NA	NA	NA	NA	NA	NA	NA	NA	NA
13446_g	NA	NA	NA	NA	NA	NA	NA	NA	NA	NA	NA
13447_g	NA	NA	NA	NA	NA	NA	NA	NA	NA	NA	NA
13449_g	NA	NA	NA	NA	NA	NA	NA	NA	NA	NA	NA
13450_g	NA	NA	NA	NA	NA	NA	NA	NA	NA	NA	NA
13473_g	NA	NA	NA	NA	NA	NA	NA	NA	NA	NA	NA
13511_g	J7G2Z7_ROSRU	5e-29	Non-ltr retroelement reverse transcriptase	NP_194638	5e-16	ribonuclease H-like protein	AT4G29090	NA	NA	NA	NA
13512_g	M5WJN4_PRUPE	7e-15	Uncharacterized protein	NP_194638	7e-11	ribonuclease H-like protein	AT4G29090	NA	NA	NA	NA
13514_g	NA	NA	NA	NA	NA	NA	NA	NA	NA	NA	NA
13527_g	A0A151TNJ8_CAJCA	1e-30	Retrovirus-related Pol polyprotein from transposon TNT 1-94	NP_194047	1e-12	cysteine-rich receptor-like protein kinase 8	AT4G23160	CRK8	NA	NA	NA
13528_g	A2Q338_MEDTR	4e-44	RNA-directed DNA polymerase (Reverse transcriptase)	NP_194638	8e-31	ribonuclease H-like protein	AT4G29090	NA	NA	NA	NA
13529_g	Q9SF52_ARATH	4e-10	RNase H domain-containing protein	NP_187562	4e-12	RNase H domain-containing protein	AT3G09510	NA	NA	NA	NA
13530_g	A0A0V0HEE4_SOLCH	2e-16	Phosphoribulokinase	NP_174486	1e-15	phosphoribulokinase	AT1G32060	PRK	2.7.1.19	00710;Carbon fixation in photosynthetic organisms|01100;Metabolic pathways	Rubisco shunt|Calvin-Benson-Bassham cycle
13531_g	A0A067KAA9_JATCU	2e-19	Uncharacterized protein	NP_201509	6e-17	mitogen-activated protein kinase kinase kinase 19	AT5G67080	MAPKKK19	NA	NA	NA
13534_g	NA	NA	NA	NA	NA	NA	NA	NA	NA	NA	NA
13537_g	A0A022QP63_ERYGU	4e-38	Phosphoribulokinase	NP_174486	7e-39	phosphoribulokinase	AT1G32060	PRK	2.7.1.19	00710;Carbon fixation in photosynthetic organisms|01100;Metabolic pathways	Rubisco shunt|Calvin-Benson-Bassham cycle
13569_g	A0A067DTR4_CITSI	4e-05	Uncharacterized protein	NA	NA	NA	NA	NA	NA	NA	NA
13573_g	A0A059B4I2_EUCGR	8e-11	Uncharacterized protein	NA	NA	NA	NA	NA	NA	NA	NA
13586_g	W9SY83_9ROSA	3e-50	DNA polymerase theta	NP_194047	5e-34	cysteine-rich receptor-like protein kinase 8	AT4G23160	CRK8	NA	NA	NA
13599_g	NA	NA	NA	NA	NA	NA	NA	NA	NA	NA	NA
1360_g	NA	NA	NA	NA	NA	NA	NA	NA	NA	NA	NA
1361_g	NA	NA	NA	NA	NA	NA	NA	NA	NA	NA	NA
13652_g	NA	NA	NA	NA	NA	NA	NA	NA	NA	NA	NA
13653_g	D7LMX9_ARALL	9e-04	Predicted protein	NP_567266	0.001	RNA-directed DNA polymerase (reverse transcriptase)-related family protein	AT4G04650	NA	NA	NA	NA
13655_g	A0A0V0HE10_SOLCH	9e-05	Putative ovule protein	NP_197389	0.003	RNA-directed DNA polymerase (reverse transcriptase)-related family protein	AT5G18880	NA	NA	NA	NA
13657_g	NA	NA	NA	NA	NA	NA	NA	NA	NA	NA	NA
13674_g	A0A061EBG3_THECC	2e-15	Ribonuclease H-like superfamily protein	NP_187562	7e-11	RNase H domain-containing protein	AT3G09510	NA	NA	NA	NA
13675_g	C7J217_ORYSJ	9e-35	Os05g0434000 protein	NP_085577	3e-15	hypothetical protein ArthMp102	NA	NA	NA	NA	NA
13678_g	A0A103Y9C5_CYNCS	1e-08	Phospholipid/glycerol acyltransferase	NP_196227	2e-08	glycerol-3-phosphate acyltransferase 7	AT5G06090	ATGPAT7	2.3.1.15	00561;Glycerolipid metabolism|00564;Glycerophospholipid metabolism|01100;Metabolic pathways	triacylglycerol biosynthesis|CDP-diacylglycerol biosynthesis I
13707_g	NA	NA	NA	NA	NA	NA	NA	NA	NA	NA	NA
13709_g	A0A078F219_BRANA	2e-35	BnaC08g20500D protein	NP_190446	1e-36	ATP/DNA binding protein	AT3G48770	NA	NA	NA	NA
1371_g	A0A0B0NDP2_GOSAR	2e-17	Galactose oxidase	NP_173419	7e-15	glyoxal oxidase-related protein	AT1G19900	NA	NA	NA	NA
13729_g	NA	NA	NA	NA	NA	NA	NA	NA	NA	NA	NA
13737_g	NA	NA	NA	NA	NA	NA	NA	NA	NA	NA	NA
13769_g	W9RZA7_9ROSA	1e-11	Uncharacterized protein	NP_850159	9e-09	protein CLAVATA3/ESR-related 5	AT2G31083	AtCLE5	NA	NA	NA
13820_g	K4CGS8_SOLLC	7e-21	Uncharacterized protein	NP_188109	4e-20	uncharacterized protein	AT3G14910	NA	NA	NA	NA
13822_g	A0A0V0H5K6_SOLCH	2e-59	Putative ovule protein	NP_188109	6e-54	uncharacterized protein	AT3G14910	NA	NA	NA	NA
1383_g	A0A067KUC6_JATCU	6e-09	Uncharacterized protein	NP_564306	1e-04	uncharacterized protein	AT1G28375	NA	NA	NA	NA
13876_g	NA	NA	NA	NA	NA	NA	NA	NA	NA	NA	NA
13888_g	NA	NA	NA	NA	NA	NA	NA	NA	NA	NA	NA
13900_g	G3E255_SCUBA	1e-13	Monodehydroascorbate reductase 1	NP_564818	3e-13	Monodehydroascorbate reductase	AT1G63940	MDAR6	NA	NA	NA
1392_g	NA	NA	NA	NA	NA	NA	NA	NA	NA	NA	NA
13948_g	NA	NA	NA	NP_567367	0.097	uncharacterized protein	AT4G10890	NA	NA	NA	NA
13949_g	NA	NA	NA	NA	NA	NA	NA	NA	NA	NA	NA
13955_g	NA	NA	NA	NA	NA	NA	NA	NA	NA	NA	NA
14_g	G0Y6W1_ARAHY	1e-20	TIR-NBS-LRR type disease resistance protein	NA	NA	NA	NA	NA	NA	NA	NA
14027_g	F6GTN4_VITVI	0	1-aminocyclopropane-1-carboxylate deaminase	NP_201373	0	cysteine desulfurase	AT5G65720	ATNFS1	2.8.1.7	00730;Thiamine metabolism|04122;Sulfur relay system	molybdenum cofactor biosynthesis|alanine biosynthesis III|biotin biosynthesis from 8-amino-7-oxononanoate I|[2Fe-2S] iron-sulfur cluster biosynthesis
14035_g	NA	NA	NA	NA	NA	NA	NA	NA	NA	NA	NA
14036_g	NA	NA	NA	NA	NA	NA	NA	NA	NA	NA	NA
14057_g	NA	NA	NA	NA	NA	NA	NA	NA	NA	NA	NA
1406_g	NA	NA	NA	NA	NA	NA	NA	NA	NA	NA	NA
14079_g	Q2QP96_ORYSJ	4e-04	Transposon protein, putative, CACTA, En/Spm sub-class	NP_198225	4e-04	uncharacterized protein	AT5G28730	NA	NA	NA	NA
14089_g	A5BPC8_VITVI	4e-40	Putative uncharacterized protein	NP_085530	1e-08	hypothetical protein ArthMp063	NA	NA	NA	NA	NA
14090_g	A0A151U9T1_CAJCA	8e-23	Retrovirus-related Pol polyprotein from transposon TNT 1-94	NA	NA	NA	NA	NA	NA	NA	NA
141_g	NA	NA	NA	NA	NA	NA	NA	NA	NA	NA	NA
1410_g	NA	NA	NA	NA	NA	NA	NA	NA	NA	NA	NA
1413_g	NA	NA	NA	NA	NA	NA	NA	NA	NA	NA	NA
14152_g	NA	NA	NA	NP_176658	0.021	ammonium transporter 1;2	AT1G64780	AMT1;2	NA	NA	NA
1416_g	NA	NA	NA	NA	NA	NA	NA	NA	NA	NA	NA
14185_g	Q7X7I7_ORYSJ	8e-07	OSJNba0093F12.7 protein	NP_179015	2e-04	RNase H domain-containing protein	AT2G13980	NA	NA	NA	NA
14187_g	NA	NA	NA	NA	NA	NA	NA	NA	NA	NA	NA
1419_g	NA	NA	NA	NA	NA	NA	NA	NA	NA	NA	NA
14195_g	A0A061GP49_THECC	2e-16	Uncharacterized protein	NP_028489	2e-17	uncharacterized protein	AT2G18680	NA	NA	NA	NA
14268_g	NA	NA	NA	NA	NA	NA	NA	NA	NA	NA	NA
1428_g	A0A022QFN4_ERYGU	4e-20	Uncharacterized protein	NP_563713	5e-13	self-incompatibility protein S1-like protein	AT1G04645	NA	NA	NA	NA
14298_g	NA	NA	NA	NA	NA	NA	NA	NA	NA	NA	NA
14312_g	NA	NA	NA	NA	NA	NA	NA	NA	NA	NA	NA
14322_g	NA	NA	NA	NA	NA	NA	NA	NA	NA	NA	NA
1435_g	NA	NA	NA	NA	NA	NA	NA	NA	NA	NA	NA
1436_g	A0A061FDR1_THECC	2e-16	NAD(P)-binding Rossmann-fold superfamily protein, putative	NP_564095	2e-15	NAD(P)-binding Rossmann-fold superfamily protein	AT1G19690	NA	NA	NA	NA
14419_g	NA	NA	NA	NA	NA	NA	NA	NA	NA	NA	NA
14422_g	NA	NA	NA	NA	NA	NA	NA	NA	NA	NA	NA
14423_g	A0A151SYH9_CAJCA	1e-62	Copia protein	NP_194047	1e-35	cysteine-rich receptor-like protein kinase 8	AT4G23160	CRK8	NA	NA	NA
14435_g	NA	NA	NA	NA	NA	NA	NA	NA	NA	NA	NA
14454_g	NA	NA	NA	NA	NA	NA	NA	NA	NA	NA	NA
14459_g	NA	NA	NA	NA	NA	NA	NA	NA	NA	NA	NA
14509_g	W9QTF4_9ROSA	4e-10	Uncharacterized protein	NP_849515	6e-05	ribosomal protein S5 domain 2-like family protein	AT4G38090	NA	NA	NA	NA
14510_g	A0A0B2QMZ4_GLYSO	2e-08	IMPACT family member in pol 5'region	NP_849515	1e-05	ribosomal protein S5 domain 2-like family protein	AT4G38090	NA	NA	NA	NA
14522_g	NA	NA	NA	NA	NA	NA	NA	NA	NA	NA	NA
14546_g	NA	NA	NA	NA	NA	NA	NA	NA	NA	NA	NA
14551_g	NA	NA	NA	NA	NA	NA	NA	NA	NA	NA	NA
14596_g	Q68YT3_VACCO	5e-48	14 kDa dehydrin	NP_850947	4e-07	dehydrin ERD10	AT1G20450	ERD10	NA	NA	NA
14600_g	NA	NA	NA	NA	NA	NA	NA	NA	NA	NA	NA
14604_g	NA	NA	NA	NA	NA	NA	NA	NA	NA	NA	NA
14624_g	H9B2A4_9ERIC	9e-29	Nucleotide-binding site leucine-rich repeat protein	NP_198509	5e-20	TIR-NBS-LRR class disease resistance protein	AT5G36930	NA	NA	NA	NA
14639_g	A0A022QVU9_ERYGU	2e-20	Uncharacterized protein	NA	NA	NA	NA	NA	NA	NA	NA
14656_g	NA	NA	NA	NA	NA	NA	NA	NA	NA	NA	NA
1467_g	A0A061FCP7_THECC	2e-10	Cytochrome P450, family 722, subfamily A, polypeptide 1	NP_173393	5e-11	cytochrome P450, family 722, subfamily A, polypeptide 1	AT1G19630	CYP722A1	NA	NA	phaseic acid biosynthesis
1476_g	NA	NA	NA	NA	NA	NA	NA	NA	NA	NA	NA
14765_g	NA	NA	NA	NA	NA	NA	NA	NA	NA	NA	NA
14768_g	NA	NA	NA	NA	NA	NA	NA	NA	NA	NA	NA
1478_g	A0A0B0P2Q3_GOSAR	1e-41	Putative phosphoglycerate mutase gpmB	NP_001190366	5e-36	putative 2-carboxy-D-arabinitol 1-phosphate phosphatase	AT5G22620	NA	NA	NA	NA
14810_g	A0A0J8BXR7_BETVU	1e-06	Laccase	NP_192687	1e-06	polynucleotidyl transferase, ribonuclease H-like superfamily protein	AT4G09490	NA	NA	NA	NA
14840_g	A0A0V0HQZ8_SOLCH	2e-18	Putative ovule protein	NP_085577	6e-13	hypothetical protein ArthMp102	NA	NA	NA	NA	NA
14841_g	B9SIS0_RICCO	3e-34	Non-specific serine/threonine protein kinase	NP_190342	4e-22	Leucine-rich repeat protein kinase family protein	AT3G47580	NA	NA	NA	NA
1487_g	A0A0V0IHL0_SOLCH	1e-97	Putative ovule protein	NP_200156	1e-61	uncharacterized protein	AT5G53440	NA	NA	NA	NA
14871_g	A0A151SQX8_CAJCA	3e-95	Copia protein	NP_194047	3e-40	cysteine-rich receptor-like protein kinase 8	AT4G23160	CRK8	NA	NA	NA
14895_g	NA	NA	NA	NA	NA	NA	NA	NA	NA	NA	NA
14902_g	A0A061GQ38_THECC	2e-23	Centromere protein O	NP_001190285	5e-18	Cenp-O domain-containing protein	AT5G10710	NA	NA	NA	NA
14924_g	NA	NA	NA	NA	NA	NA	NA	NA	NA	NA	NA
14947_g	A0A059DAB3_EUCGR	1e-14	Uncharacterized protein	NP_175257	2e-14	probable sugar phosphate/phosphate translocator	AT1G48230	NA	NA	NA	NA
15023_g	A0A0D3DHV3_BRAOL	0.008	Uncharacterized protein	NA	NA	NA	NA	NA	NA	NA	NA
15027_g	NA	NA	NA	NA	NA	NA	NA	NA	NA	NA	NA
15054_g	NA	NA	NA	NA	NA	NA	NA	NA	NA	NA	NA
15067_g	B9I3Z5_POPTR	9e-44	Uncharacterized protein	NP_175073	4e-10	F-box protein	AT1G44080	NA	NA	NA	NA
15072_g	NA	NA	NA	NA	NA	NA	NA	NA	NA	NA	NA
15073_g	NA	NA	NA	NA	NA	NA	NA	NA	NA	NA	NA
15082_g	A0A103XHP0_CYNCS	1e-06	F-box domain, cyclin-like protein	NP_172628	2e-05	putative F-box/LRR-repeat/kelch-repeat protein	AT1G11620	NA	NA	NA	NA
15083_g	A0A124SGD8_CYNCS	6e-126	Protein kinase, ATP binding site-containing protein	NP_201509	3e-67	mitogen-activated protein kinase kinase kinase 19	AT5G67080	MAPKKK19	NA	NA	NA
15084_g	A0A124SGD8_CYNCS	7e-130	Protein kinase, ATP binding site-containing protein	NP_190600	2e-70	mitogen-activated protein kinase kinase kinase 20	AT3G50310	MAPKKK20	NA	NA	NA
15087_g	Q41439_SOLTU	5e-20	P34 kinase	NP_566911	5e-17	cyclin-dependent kinase A-1	AT3G48750	CDC2	NA	NA	NA
15088_g	NA	NA	NA	NA	NA	NA	NA	NA	NA	NA	NA
1513_g	NA	NA	NA	NA	NA	NA	NA	NA	NA	NA	NA
15142_g	NA	NA	NA	NA	NA	NA	NA	NA	NA	NA	NA
15163_g	B9MYG5_POPTR	4e-18	Mannose/glucose-specific lectin family protein	NP_001117315	3e-13	Mannose-binding lectin superfamily protein	AT1G19715	NA	NA	NA	NA
152_g	NA	NA	NA	NA	NA	NA	NA	NA	NA	NA	NA
15237_g	NA	NA	NA	NA	NA	NA	NA	NA	NA	NA	NA
15305_g	NA	NA	NA	NA	NA	NA	NA	NA	NA	NA	NA
15309_g	NA	NA	NA	NA	NA	NA	NA	NA	NA	NA	NA
15385_g	NA	NA	NA	NA	NA	NA	NA	NA	NA	NA	NA
15392_g	NA	NA	NA	NA	NA	NA	NA	NA	NA	NA	NA
15394_g	NA	NA	NA	NA	NA	NA	NA	NA	NA	NA	NA
15396_g	A0A061GAG2_THECC	1e-32	Eukaryotic LigT isoform 4	NP_188244	5e-24	putative eukaryotic LigT protein	AT3G16230	NA	NA	NA	NA
15397_g	A0A0B0MID9_GOSAR	5e-04	Activating signal cointegrator 1 complex subunit 1	NA	NA	NA	NA	NA	NA	NA	NA
15401_g	NA	NA	NA	NP_182225	0.058	peptide chain release factor 1	AT2G47020	NA	NA	NA	NA
15402_g	NA	NA	NA	NA	NA	NA	NA	NA	NA	NA	NA
15408_g	A0A078I1D0_BRANA	4e-30	BnaC09g17300D protein	NP_197389	2e-31	RNA-directed DNA polymerase (reverse transcriptase)-related family protein	AT5G18880	NA	NA	NA	NA
15411_g	B9RQI9_RICCO	6e-12	Nitrate transporter, putative	NP_175630	5e-13	nitrate transporter 1.11	AT1G52190	AtNPF1.2	NA	NA	NA
15435_g	A0A061EBD4_THECC	2e-15	Cell division control protein 48 B	NP_178463	9e-17	cell division control protein 48-B	AT2G03670	CDC48B	NA	NA	NA
15485_g	NA	NA	NA	NA	NA	NA	NA	NA	NA	NA	NA
15509_g	A0A061EDB6_THECC	3e-30	Pentatricopeptide repeat (PPR-like) superfamily protein, putative	NP_190245	2e-16	pentatricopeptide repeat-containing protein	AT3G46610	NA	NA	NA	NA
15533_g	NA	NA	NA	NA	NA	NA	NA	NA	NA	NA	NA
15534_g	NA	NA	NA	NA	NA	NA	NA	NA	NA	NA	NA
15548_g	NA	NA	NA	NA	NA	NA	NA	NA	NA	NA	NA
15584_g	Q0KIP3_SOLDE	2e-14	Polyprotein, 3'-partial, putative	NA	NA	NA	NA	NA	NA	NA	NA
1563_g	A0A0V0IX92_SOLCH	0	Putative U5 small nuclear ribonucleoprotein component-like	NP_172112	0	splicing factor Snu114-like protein GFA1	AT1G06220	CLO	NA	03040;Spliceosome	NA
15633_g	NA	NA	NA	NA	NA	NA	NA	NA	NA	NA	NA
1564_g	D7KG89_ARALL	1e-13	Nascent polypeptide-associated complex subunit beta	NP_173230	3e-14	basic transcription factor 3	AT1G17880	ATBTF3	NA	NA	NA
15641_g	NA	NA	NA	NA	NA	NA	NA	NA	NA	NA	NA
15655_g	NA	NA	NA	NA	NA	NA	NA	NA	NA	NA	NA
15656_g	NA	NA	NA	NA	NA	NA	NA	NA	NA	NA	NA
1566_g	D7KG89_ARALL	4e-10	Nascent polypeptide-associated complex subunit beta	NP_173230	7e-11	basic transcription factor 3	AT1G17880	ATBTF3	NA	NA	NA
15662_g	NA	NA	NA	NA	NA	NA	NA	NA	NA	NA	NA
15666_g	A0A0V0HXS8_SOLCH	2e-06	Putative ovule protein	NP_565996	0.067	calmodulin-like protein MSS3	AT2G43290	MSS3	NA	04626;Plant-pathogen interaction	NA
15667_g	NA	NA	NA	NA	NA	NA	NA	NA	NA	NA	NA
15668_g	NA	NA	NA	NA	NA	NA	NA	NA	NA	NA	NA
15670_g	NA	NA	NA	NA	NA	NA	NA	NA	NA	NA	NA
15682_g	O64712_ARATH	2e-08	RNase H domain-containing protein	NP_178368	9e-11	RNase H domain-containing protein	AT2G02650	NA	NA	NA	NA
1570_g	A0A0F6NGC7_IPOBA	3e-33	LINE-type retrotransposon LIb DNA	NP_085499	2e-14	hypothetical protein ArthMp029	NA	NA	NA	NA	NA
15766_g	NA	NA	NA	NA	NA	NA	NA	NA	NA	NA	NA
15767_g	NA	NA	NA	NA	NA	NA	NA	NA	NA	NA	NA
15768_g	NA	NA	NA	NA	NA	NA	NA	NA	NA	NA	NA
15771_g	NA	NA	NA	NA	NA	NA	NA	NA	NA	NA	NA
15772_g	NA	NA	NA	NA	NA	NA	NA	NA	NA	NA	NA
15848_g	NA	NA	NA	NA	NA	NA	NA	NA	NA	NA	NA
15906_g	A0A0V0HE10_SOLCH	0.002	Putative ovule protein	NP_567266	0.001	RNA-directed DNA polymerase (reverse transcriptase)-related family protein	AT4G04650	NA	NA	NA	NA
15916_g	NA	NA	NA	NA	NA	NA	NA	NA	NA	NA	NA
15918_g	A0A0B2NUB4_GLYSO	7e-12	EID1-like F-box protein 2	NP_198752	7e-14	EID1-like F-box protein 2	AT5G39360	EDL2	NA	NA	NA
15933_g	NA	NA	NA	NA	NA	NA	NA	NA	NA	NA	NA
15965_g	NA	NA	NA	NA	NA	NA	NA	NA	NA	NA	NA
15987_g	A0A0V0HZ76_SOLCH	9e-09	Putative mitochondrial import receptor subunit TOM40-1-like	NP_188634	8e-09	mitochondrial import receptor subunit TOM40-1	AT3G20000	TOM40	NA	NA	NA
16015_g	A0A078CVR6_BRANA	0.008	BnaC03g02140D protein	NP_568155	0.013	peptide-N4-(N-acetyl-beta-glucosaminyl)asparagine amidase A protein	AT5G05480	NA	NA	NA	NA
16018_g	A0A0V0HL05_SOLCH	5e-14	Putative ovule protein	NP_566307	7e-13	protein YLMG1-1	AT3G07430	ATYLMG1-1	NA	NA	NA
16055_g	NA	NA	NA	NA	NA	NA	NA	NA	NA	NA	NA
16084_g	A0A103Y8X1_CYNCS	5e-18	Fibrillarin	NP_001119418	2e-17	probable mediator of RNA polymerase II transcription subunit 36b	AT5G52470	ATFBR1	NA	NA	NA
16123_g	NA	NA	NA	NA	NA	NA	NA	NA	NA	NA	NA
16133_g	A0A0V0HBK8_SOLCH	1e-20	Putative mitochondrial import inner membrane translocase subunit TIM22-2-like	NP_200362	7e-22	mitochondrial import inner membrane translocase subunit TIM22-3	AT5G55510	NA	NA	NA	NA
16148_g	NA	NA	NA	NA	NA	NA	NA	NA	NA	NA	NA
16175_g	NA	NA	NA	NA	NA	NA	NA	NA	NA	NA	NA
16183_g	NA	NA	NA	NA	NA	NA	NA	NA	NA	NA	NA
16184_g	NA	NA	NA	NA	NA	NA	NA	NA	NA	NA	NA
16191_g	NA	NA	NA	NA	NA	NA	NA	NA	NA	NA	NA
162_g	NA	NA	NA	NA	NA	NA	NA	NA	NA	NA	NA
16220_g	NA	NA	NA	NA	NA	NA	NA	NA	NA	NA	NA
16223_g	NA	NA	NA	NA	NA	NA	NA	NA	NA	NA	NA
16315_g	A0A151UBJ6_CAJCA	3e-07	Transposon TX1 uncharacterized	NA	NA	NA	NA	NA	NA	NA	NA
16318_g	NA	NA	NA	NA	NA	NA	NA	NA	NA	NA	NA
16322_g	W9QB87_9ROSA	8e-11	Topless-related protein 3	NP_198055	2e-09	Topless-related protein 3	AT5G27030	TPR3	NA	NA	NA
16323_g	A0A142CD11_9LAMI	7e-22	TPR3	NP_198055	2e-18	Topless-related protein 3	AT5G27030	TPR3	NA	NA	NA
16324_g	A0A0V0I4L7_SOLCH	3e-18	Putative ovule protein	NP_194449	0.005	NB-ARC domain-containing disease resistance protein	AT4G27190	NA	NA	NA	NA
16328_g	NA	NA	NA	NA	NA	NA	NA	NA	NA	NA	NA
16375_g	NA	NA	NA	NA	NA	NA	NA	NA	NA	NA	NA
16389_g	NA	NA	NA	NA	NA	NA	NA	NA	NA	NA	NA
16489_g	NA	NA	NA	NA	NA	NA	NA	NA	NA	NA	NA
16530_g	G7JXG0_MEDTR	4e-57	Serine/threonine-protein kinase	NP_200898	2e-24	receptor-like protein kinase 1	AT5G60900	RLK1	NA	NA	NA
16613_g	NA	NA	NA	NA	NA	NA	NA	NA	NA	NA	NA
16633_g	A0A061DNM1_THECC	5e-15	S-protein, putative	NP_001118369	2e-06	plant self-incompatibility S1 family protein	AT2G23148	NA	NA	NA	NA
16635_g	NA	NA	NA	NA	NA	NA	NA	NA	NA	NA	NA
16647_g	NA	NA	NA	NA	NA	NA	NA	NA	NA	NA	NA
1666_g	NA	NA	NA	NA	NA	NA	NA	NA	NA	NA	NA
16660_g	NA	NA	NA	NP_566727	6e-04	Splicing factor 3B subunit 5/RDS3 complex subunit 10	AT3G23325	NA	NA	NA	NA
1668_g	NA	NA	NA	NA	NA	NA	NA	NA	NA	NA	NA
16689_g	NA	NA	NA	NA	NA	NA	NA	NA	NA	NA	NA
16690_g	A0A078E1E5_BRANA	5e-07	BnaUnng00860D protein	NA	NA	NA	NA	NA	NA	NA	NA
167_g	NA	NA	NA	NA	NA	NA	NA	NA	NA	NA	NA
16749_g	A0A0M3LS50_9ASTR	6e-06	PGK	NP_201476	1e-04	ATP-dependent DNA helicase DDM1	AT5G66750	ATDDM1	NA	NA	NA
16750_g	A0A0M3LS50_9ASTR	3e-14	PGK	NP_201476	5e-09	ATP-dependent DNA helicase DDM1	AT5G66750	ATDDM1	NA	NA	NA
1676_g	V4T5U3_9ROSI	3e-14	Uncharacterized protein	NP_173360	8e-11	TTF-type zinc finger protein with HAT dimerization domain	AT1G19260	NA	NA	NA	NA
1677_g	A0A0B0PF08_GOSAR	3e-38	Kinesin-4-like protein	NP_178215	4e-15	zinc ion binding / nucleic acid binding protein	AT2G01050	NA	NA	NA	NA
16773_g	A0A061FIE7_THECC	4e-29	Shoot gravitropism 2 isoform 3	NP_174433	2e-29	protein shoot gravitropism 2	AT1G31480	SGR2	NA	NA	NA
16796_g	A0A067E551_CITSI	4e-38	Poly [ADP-ribose] polymerase	NP_565806	3e-36	probable inactive poly	AT2G35510	SRO1	NA	NA	NA
16800_g	E6NUA4_JATCU	2e-08	JHL23C09.13 protein	NA	NA	NA	NA	NA	NA	NA	NA
16816_g	NA	NA	NA	NP_196467	0.098	transmembrane CLPTM1 family protein	AT5G08500	NA	NA	NA	NA
16817_g	NA	NA	NA	NA	NA	NA	NA	NA	NA	NA	NA
16826_g	NA	NA	NA	NA	NA	NA	NA	NA	NA	NA	NA
16840_g	NA	NA	NA	NA	NA	NA	NA	NA	NA	NA	NA
1686_g	NA	NA	NA	NA	NA	NA	NA	NA	NA	NA	NA
16860_g	NA	NA	NA	NA	NA	NA	NA	NA	NA	NA	NA
16886_g	NA	NA	NA	NA	NA	NA	NA	NA	NA	NA	NA
16924_g	NA	NA	NA	NA	NA	NA	NA	NA	NA	NA	NA
1693_g	A0A0V0I810_SOLCH	3e-21	Putative diaminopimelate decarboxylase 1, chloroplastic-like	NP_568252	5e-22	diaminopimelate decarboxylase 2	AT5G11880	NA	4.1.1.20	00300;Lysine biosynthesis|01100;Metabolic pathways|01110;Biosynthesis of secondary metabolites	lysine biosynthesis VI
1697_g	A0A151RCT4_CAJCA	8e-04	Putative ribonuclease H protein At1g65750 family	NP_200917	0.004	polynucleotidyl transferase, ribonuclease H-like superfamily protein	AT5G61090	NA	NA	NA	NA
1698_g	NA	NA	NA	NA	NA	NA	NA	NA	NA	NA	NA
1699_g	NA	NA	NA	NA	NA	NA	NA	NA	NA	NA	NA
170_g	NA	NA	NA	NA	NA	NA	NA	NA	NA	NA	NA
1702_g	NA	NA	NA	NA	NA	NA	NA	NA	NA	NA	NA
17029_g	NA	NA	NA	NA	NA	NA	NA	NA	NA	NA	NA
1703_g	A0A078BYB7_BRANA	6e-34	BnaA10g20750D protein	NP_188056	3e-34	diaminopimelate decarboxylase 1	AT3G14390	NA	4.1.1.20	00300;Lysine biosynthesis|01100;Metabolic pathways|01110;Biosynthesis of secondary metabolites	lysine biosynthesis VI
1704_g	A0A103YKE5_CYNCS	1e-32	Alanine racemase/group IV decarboxylase, C-terminal	NP_568252	1e-30	diaminopimelate decarboxylase 2	AT5G11880	NA	4.1.1.20	00300;Lysine biosynthesis|01100;Metabolic pathways|01110;Biosynthesis of secondary metabolites	lysine biosynthesis VI
17043_g	NA	NA	NA	NA	NA	NA	NA	NA	NA	NA	NA
17044_g	NA	NA	NA	NA	NA	NA	NA	NA	NA	NA	NA
1707_g	NA	NA	NA	NA	NA	NA	NA	NA	NA	NA	NA
17080_g	A0A0B2RET6_GLYSO	2e-13	Long chain acyl-CoA synthetase 2	NP_175368	3e-15	long-chain acyl-CoA synthetase 2	AT1G49430	LACS2	6.2.1.3	00071;Fatty acid degradation|01100;Metabolic pathways|04146;Peroxisome	phosphatidylcholine acyl editing|fatty acid activation|linoleate biosynthesis I (plants)
1712_g	NA	NA	NA	NA	NA	NA	NA	NA	NA	NA	NA
17124_g	U5GIY3_POPTR	1e-42	Putative oxidoreductase-like family protein	NP_566623	3e-38	2-oxoglutarate (2OG) and Fe(II)-dependent oxygenase superfamily protein	AT3G19000	NA	NA	NA	NA
1715_g	NA	NA	NA	NA	NA	NA	NA	NA	NA	NA	NA
17191_g	NA	NA	NA	NA	NA	NA	NA	NA	NA	NA	NA
1724_g	A0A103YKI0_CYNCS	5e-12	Molybdenum cofactor biosynthesis, MoeB	NA	NA	NA	NA	NA	NA	NA	NA
17338_g	NA	NA	NA	NA	NA	NA	NA	NA	NA	NA	NA
17361_g	B9R6T8_RICCO	1e-20	Branched-chain amino acid aminotransferase, putative	NA	NA	NA	NA	NA	NA	NA	NA
1737_g	NA	NA	NA	NA	NA	NA	NA	NA	NA	NA	NA
17417_g	NA	NA	NA	NA	NA	NA	NA	NA	NA	NA	NA
1742_g	A0A0V0HW79_SOLCH	6e-52	Putative glycerol kinase-like	NP_973505	4e-51	xylulose kinase-1	AT2G21370	XK-1	NA	NA	NA
17420_g	NA	NA	NA	NA	NA	NA	NA	NA	NA	NA	NA
17423_g	NA	NA	NA	NA	NA	NA	NA	NA	NA	NA	NA
17424_g	NA	NA	NA	NA	NA	NA	NA	NA	NA	NA	NA
17452_g	B9RYF1_RICCO	6e-13	Glycosyltransferase	NP_001189529	2e-07	UDP-glycosyltransferase 73B4	AT2G15490	UGT73B4	NA	NA	quercetin glycoside biosynthesis (Arabidopsis)|2,4,6-trinitrotoluene degradation|kaempferol glycoside biosynthesis (Arabidopsis)
17453_g	A0A067XT81_CICAR	2e-12	Glycosyltransferase	NP_973469	2e-08	UDP-glycosyltransferase 73B4	AT2G15490	UGT73B4	NA	NA	quercetin glycoside biosynthesis (Arabidopsis)|2,4,6-trinitrotoluene degradation|kaempferol glycoside biosynthesis (Arabidopsis)
17457_g	A0A061E105_THECC	1e-84	UDP-glycosyltransferase 73B4, putative	NP_567953	3e-63	UDP-glucosyl transferase 73B3	AT4G34131	UGT73B3	NA	NA	quercetin glycoside biosynthesis (Arabidopsis)|kaempferol glycoside biosynthesis (Arabidopsis)
17460_g	A0A061E105_THECC	5e-89	UDP-glycosyltransferase 73B4, putative	NP_567953	5e-66	UDP-glucosyl transferase 73B3	AT4G34131	UGT73B3	NA	NA	quercetin glycoside biosynthesis (Arabidopsis)|kaempferol glycoside biosynthesis (Arabidopsis)
17462_g	NA	NA	NA	NA	NA	NA	NA	NA	NA	NA	NA
17469_g	NA	NA	NA	NA	NA	NA	NA	NA	NA	NA	NA
17473_g	A0A0V0I1L2_SOLCH	2e-52	Putative cyclase family protein-like	NP_567979	2e-49	Cyclase family protein	AT4G35220	NA	NA	NA	NA
1752_g	NA	NA	NA	NA	NA	NA	NA	NA	NA	NA	NA
17535_g	NA	NA	NA	NA	NA	NA	NA	NA	NA	NA	NA
17536_g	NA	NA	NA	NA	NA	NA	NA	NA	NA	NA	NA
17538_g	NA	NA	NA	NA	NA	NA	NA	NA	NA	NA	NA
176_g	NA	NA	NA	NA	NA	NA	NA	NA	NA	NA	NA
17608_g	A0A0V0HIB2_SOLCH	4e-28	Putative ovule protein	NP_568710	8e-28	Rab5-interacting family protein	AT5G49540	NA	NA	NA	NA
17705_g	NA	NA	NA	NA	NA	NA	NA	NA	NA	NA	NA
17708_g	NA	NA	NA	NA	NA	NA	NA	NA	NA	NA	NA
17721_g	NA	NA	NA	NA	NA	NA	NA	NA	NA	NA	NA
17734_g	NA	NA	NA	NA	NA	NA	NA	NA	NA	NA	NA
17740_g	A0A067GVL3_CITSI	2e-13	Uncharacterized protein	NP_566278	1e-04	protein FAR1-related sequence 7	AT3G06250	FRS7	NA	NA	NA
17762_g	E6NUA4_JATCU	1e-07	JHL23C09.13 protein	NA	NA	NA	NA	NA	NA	NA	NA
17763_g	Q0ZCD0_POPTR	3e-09	Integrase	NA	NA	NA	NA	NA	NA	NA	NA
17764_g	NA	NA	NA	NA	NA	NA	NA	NA	NA	NA	NA
17765_g	NA	NA	NA	NA	NA	NA	NA	NA	NA	NA	NA
17767_g	NA	NA	NA	NA	NA	NA	NA	NA	NA	NA	NA
17768_g	NA	NA	NA	NA	NA	NA	NA	NA	NA	NA	NA
1780_g	NA	NA	NA	NA	NA	NA	NA	NA	NA	NA	NA
1781_g	NA	NA	NA	NA	NA	NA	NA	NA	NA	NA	NA
17816_g	NA	NA	NA	NA	NA	NA	NA	NA	NA	NA	NA
1782_g	NA	NA	NA	NA	NA	NA	NA	NA	NA	NA	NA
17825_g	NA	NA	NA	NA	NA	NA	NA	NA	NA	NA	NA
1784_g	NA	NA	NA	NA	NA	NA	NA	NA	NA	NA	NA
17844_g	A0A078C3G4_BRANA	5e-47	BnaC04g16250D protein	NP_175015	2e-05	hAT transposon superfamily protein	AT1G43260	NA	NA	NA	NA
17870_g	NA	NA	NA	NA	NA	NA	NA	NA	NA	NA	NA
17906_g	NA	NA	NA	NA	NA	NA	NA	NA	NA	NA	NA
17940_g	NA	NA	NA	NA	NA	NA	NA	NA	NA	NA	NA
17955_g	NA	NA	NA	NA	NA	NA	NA	NA	NA	NA	NA
17958_g	NA	NA	NA	NA	NA	NA	NA	NA	NA	NA	NA
17985_g	NA	NA	NA	NA	NA	NA	NA	NA	NA	NA	NA
17989_g	NA	NA	NA	NA	NA	NA	NA	NA	NA	NA	NA
18007_g	A0A0B2SMV2_GLYSO	2e-30	Retrovirus-related Pol polyprotein from transposon TNT 1-94	NP_683610	1e-17	uncharacterized protein	AT3G29785	NA	NA	NA	NA
18027_g	NA	NA	NA	NA	NA	NA	NA	NA	NA	NA	NA
18045_g	W9RLF2_9ROSA	2e-09	Non-specific serine/threonine protein kinase	NP_564353	4e-09	CBL-interacting serine/threonine-protein kinase 23	AT1G30270	ATCIPK23	NA	NA	NA
18068_g	NA	NA	NA	NA	NA	NA	NA	NA	NA	NA	NA
18088_g	W9SDX7_9ROSA	3e-75	Protein transport protein Sec61 subunit alpha	NP_180972	5e-77	SecY protein transport family protein	AT2G34250	NA	NA	03060;Protein export|04141;Protein processing in endoplasmic reticulum|04145;Phagosome	NA
18165_g	M0ZEE8_HORVD	0.004	Uncharacterized protein	NA	NA	NA	NA	NA	NA	NA	NA
18166_g	NA	NA	NA	NA	NA	NA	NA	NA	NA	NA	NA
18169_g	NA	NA	NA	NA	NA	NA	NA	NA	NA	NA	NA
18194_g	NA	NA	NA	NA	NA	NA	NA	NA	NA	NA	NA
18214_g	D6QZ30_VITVI	1e-05	Promoter-binding protein SPL10	NA	NA	NA	NA	NA	NA	NA	NA
18262_g	D7LVE5_ARALL	1e-06	Predicted protein	NP_191189	4e-07	cysteinyl-tRNA synthetase	AT3G56300	NA	6.1.1.16	00970;Aminoacyl-tRNA biosynthesis	tRNA charging
18297_g	V7CWI2_PHAVU	7e-24	Uncharacterized protein	NP_197382	7e-09	SC35-like splicing factor 28	AT5G18810	At-SCL28	NA	NA	NA
18330_g	NA	NA	NA	NA	NA	NA	NA	NA	NA	NA	NA
18355_g	NA	NA	NA	NA	NA	NA	NA	NA	NA	NA	NA
18364_g	NA	NA	NA	NA	NA	NA	NA	NA	NA	NA	NA
18396_g	F6I0G3_VITVI	1e-97	Pectinesterase	NP_196538	1e-88	putative pectinesterase/pectinesterase inhibitor 51	AT5G09760	NA	NA	NA	NA
18398_g	B9RU20_RICCO	1e-94	Pectinesterase	NP_196538	2e-78	putative pectinesterase/pectinesterase inhibitor 51	AT5G09760	NA	NA	NA	NA
18399_g	F6I0G4_VITVI	2e-11	Pectinesterase	NP_196538	7e-09	putative pectinesterase/pectinesterase inhibitor 51	AT5G09760	NA	NA	NA	NA
18411_g	W9SAP9_9ROSA	2e-09	Putative leucine-rich repeat receptor-like serine/threonine-protein kinase	NP_188102	2e-05	leucine-rich repeat transmembrane protein kinase	AT3G14840	NA	NA	NA	NA
18425_g	NA	NA	NA	NA	NA	NA	NA	NA	NA	NA	NA
18430_g	NA	NA	NA	NA	NA	NA	NA	NA	NA	NA	NA
18501_g	Q94FM0_CITPA	2e-32	Pol polyprotein	NA	NA	NA	NA	NA	NA	NA	NA
18509_g	Q94FM0_CITPA	1e-06	Pol polyprotein	NA	NA	NA	NA	NA	NA	NA	NA
18510_g	NA	NA	NA	NA	NA	NA	NA	NA	NA	NA	NA
18569_g	NA	NA	NA	NA	NA	NA	NA	NA	NA	NA	NA
1857_g	NA	NA	NA	NA	NA	NA	NA	NA	NA	NA	NA
18571_g	NA	NA	NA	NA	NA	NA	NA	NA	NA	NA	NA
18572_g	NA	NA	NA	NA	NA	NA	NA	NA	NA	NA	NA
18574_g	NA	NA	NA	NA	NA	NA	NA	NA	NA	NA	NA
18581_g	NA	NA	NA	NA	NA	NA	NA	NA	NA	NA	NA
18592_g	A0A0B0NLA4_GOSAR	1e-31	Protease 2	NP_201497	2e-29	Prolyl oligopeptidase family protein	AT5G66960	NA	NA	NA	NA
18593_g	NA	NA	NA	NA	NA	NA	NA	NA	NA	NA	NA
1860_g	NA	NA	NA	NA	NA	NA	NA	NA	NA	NA	NA
1861_g	B9SSU2_RICCO	2e-14	Aldo-keto reductase, putative	NP_565656	6e-15	NAD(P)-linked oxidoreductase superfamily protein	AT2G27680	NA	NA	NA	NA
18619_g	K0GEZ8_9ROSI	5e-25	Gag-pol	NA	NA	NA	NA	NA	NA	NA	NA
18620_g	A0A151S985_CAJCA	2e-63	Retrovirus-related Pol polyprotein from transposon 17.6	NP_186790	5e-10	polynucleotidyl transferase, ribonuclease H-like superfamily protein	AT3G01410	NA	NA	NA	NA
1863_g	NA	NA	NA	NA	NA	NA	NA	NA	NA	NA	NA
18645_g	K0GM10_9ROSI	2e-15	Gag-pol	NA	NA	NA	NA	NA	NA	NA	NA
18713_g	A0A0B2R462_GLYSO	0.001	Putative ribonuclease H protein	NP_001077686	0.002	RNase H domain-containing protein	AT1G47497	NA	NA	NA	NA
18715_g	NA	NA	NA	NA	NA	NA	NA	NA	NA	NA	NA
18718_g	NA	NA	NA	NP_191336	0.09	putative protein kinase	AT3G57770	NA	NA	NA	NA
1872_g	NA	NA	NA	NA	NA	NA	NA	NA	NA	NA	NA
18725_g	NA	NA	NA	NA	NA	NA	NA	NA	NA	NA	NA
18736_g	Q1RU49_MEDTR	9e-13	Putative polyprotein, related	NP_567205	0.006	zinc knuckle (CCHC-type) family protein	AT4G00980	NA	NA	NA	NA
18747_g	NA	NA	NA	NA	NA	NA	NA	NA	NA	NA	NA
18752_g	B9STI5_RICCO	0.004	Desacetoxyvindoline 4-hydroxylase, putative	NP_172147	4e-04	2-oxoglutarate-dependent dioxygenase-like protein	AT1G06620	NA	NA	NA	glucosinolate biosynthesis from dihomomethionine
18799_g	A0A0B2PEL0_GLYSO	1e-26	60S ribosomal protein L35	NP_001190209	1e-26	60S ribosomal protein L35-4	AT5G02610	NA	NA	03010;Ribosome	NA
18838_g	Q7XBD8_MAIZE	1e-32	Putative retrotransposon RIRE1 poly protein	NA	NA	NA	NA	NA	NA	NA	NA
1884_g	K0GEZ8_9ROSI	9e-141	Gag-pol	NA	NA	NA	NA	NA	NA	NA	NA
18842_g	NA	NA	NA	NA	NA	NA	NA	NA	NA	NA	NA
18845_g	NA	NA	NA	NA	NA	NA	NA	NA	NA	NA	NA
18846_g	S5ZCY1_9ERIC	1e-86	Anthocyanin 5-aromatic acyltransferase	NP_189605	9e-33	HXXXD-type acyl-transferase-like protein	AT3G29635	NA	NA	NA	NA
18877_g	NA	NA	NA	NA	NA	NA	NA	NA	NA	NA	NA
18884_g	NA	NA	NA	NA	NA	NA	NA	NA	NA	NA	NA
18895_g	NA	NA	NA	NA	NA	NA	NA	NA	NA	NA	NA
18901_g	A0A124SHR8_CYNCS	8e-33	Double-stranded RNA-binding	NP_566661	2e-29	RNAse THREE-like protein 2	AT3G20420	ATRTL2	NA	NA	NA
18939_g	A0A0B0PF08_GOSAR	3e-16	Kinesin-4-like protein	NA	NA	NA	NA	NA	NA	NA	NA
18958_g	NA	NA	NA	NA	NA	NA	NA	NA	NA	NA	NA
18990_g	NA	NA	NA	NA	NA	NA	NA	NA	NA	NA	NA
19000_g	W6AP35_TOBAC	3e-17	Peroxisomal nicotinamide adenine dinucleotide carrier	NP_181526	2e-16	peroxisomal nicotinamide adenine dinucleotide carrier	AT2G39970	APEM3	NA	04146;Peroxisome	NA
1906_g	NA	NA	NA	NA	NA	NA	NA	NA	NA	NA	NA
19061_g	NA	NA	NA	NA	NA	NA	NA	NA	NA	NA	NA
19068_g	NA	NA	NA	NA	NA	NA	NA	NA	NA	NA	NA
1908_g	NA	NA	NA	NA	NA	NA	NA	NA	NA	NA	NA
19101_g	NA	NA	NA	NA	NA	NA	NA	NA	NA	NA	NA
19102_g	NA	NA	NA	NA	NA	NA	NA	NA	NA	NA	NA
19108_g	NA	NA	NA	NA	NA	NA	NA	NA	NA	NA	NA
19116_g	Q6T7F1_TOBAC	2e-18	Phosphoribosylaminoimidazole carboxylase	NP_181305	4e-17	putative phosphoribosylaminoimidazole carboxylase / AIR carboxylase	AT2G37690	NA	4.1.1.21	00230;Purine metabolism|01100;Metabolic pathways|01110;Biosynthesis of secondary metabolites	inosine-5'-phosphate biosynthesis II
19117_g	A0A061F2T0_THECC	4e-21	Phosphoribosylaminoimidazole carboxylase atpase-subunit isoform 2	NP_181305	4e-21	putative phosphoribosylaminoimidazole carboxylase / AIR carboxylase	AT2G37690	NA	4.1.1.21	00230;Purine metabolism|01100;Metabolic pathways|01110;Biosynthesis of secondary metabolites	inosine-5'-phosphate biosynthesis II
19118_g	NA	NA	NA	NA	NA	NA	NA	NA	NA	NA	NA
19119_g	A0A0P0UZW9_ORYSJ	7e-04	Os01g0199950 protein	NP_181305	3e-05	putative phosphoribosylaminoimidazole carboxylase / AIR carboxylase	AT2G37690	NA	4.1.1.21	00230;Purine metabolism|01100;Metabolic pathways|01110;Biosynthesis of secondary metabolites	inosine-5'-phosphate biosynthesis II
19165_g	A0A103Y0K0_CYNCS	6e-17	F-box domain, cyclin-like protein	NP_178332	5e-18	phloem protein 2-B2	AT2G02250	AtPP2-B2	NA	NA	NA
19168_g	NA	NA	NA	NP_001077492	0.029	threonine aldolase	AT1G08630	THA1	4.1.2.5	00260;Glycine, serine and threonine metabolism|01100;Metabolic pathways|01110;Biosynthesis of secondary metabolites	glycine biosynthesis
1918_g	NA	NA	NA	NA	NA	NA	NA	NA	NA	NA	NA
19188_g	B9SR79_RICCO	3e-09	Transcription factor, putative	NP_564392	3e-09	probable transcription factor KAN2	AT1G32240	KAN2	NA	NA	NA
19194_g	A0A0V0IFG9_SOLCH	0.002	Putative transcription repressor KAN1-like	NP_564392	0.001	probable transcription factor KAN2	AT1G32240	KAN2	NA	NA	NA
19199_g	NA	NA	NA	NA	NA	NA	NA	NA	NA	NA	NA
1920_g	A0A078BU61_BRANA	1e-29	BnaA07g17770D protein	NP_176013	1e-31	nuclear transcription factor Y subunit C-2	AT1G56170	ATHAP5B	NA	NA	NA
19200_g	NA	NA	NA	NA	NA	NA	NA	NA	NA	NA	NA
19201_g	NA	NA	NA	NA	NA	NA	NA	NA	NA	NA	NA
19204_g	NA	NA	NA	NA	NA	NA	NA	NA	NA	NA	NA
19205_g	Q1SMZ7_MEDTR	1e-12	Ribonuclease H	NP_200917	8e-08	polynucleotidyl transferase, ribonuclease H-like superfamily protein	AT5G61090	NA	NA	NA	NA
19208_g	NA	NA	NA	NA	NA	NA	NA	NA	NA	NA	NA
19210_g	NA	NA	NA	NA	NA	NA	NA	NA	NA	NA	NA
19214_g	NA	NA	NA	NA	NA	NA	NA	NA	NA	NA	NA
19228_g	NA	NA	NA	NA	NA	NA	NA	NA	NA	NA	NA
1929_g	NA	NA	NA	NA	NA	NA	NA	NA	NA	NA	NA
19316_g	NA	NA	NA	NA	NA	NA	NA	NA	NA	NA	NA
19318_g	NA	NA	NA	NA	NA	NA	NA	NA	NA	NA	NA
19320_g	A0A103XD26_CYNCS	4e-04	Toll/interleukin-1 receptor homology (TIR) domain-containing protein	NA	NA	NA	NA	NA	NA	NA	NA
19324_g	B9S039_RICCO	5e-27	Leucine-rich repeat-containing protein, putative	NA	NA	NA	NA	NA	NA	NA	NA
19325_g	NA	NA	NA	NA	NA	NA	NA	NA	NA	NA	NA
19334_g	NA	NA	NA	NA	NA	NA	NA	NA	NA	NA	NA
19339_g	W9SA27_9ROSA	9e-11	Ras-related protein RABF1	NP_001078287	8e-13	Rab-like GTP-ase	AT3G54840	ARA-6	NA	NA	NA
19352_g	NA	NA	NA	NA	NA	NA	NA	NA	NA	NA	NA
1936_g	NA	NA	NA	NA	NA	NA	NA	NA	NA	NA	NA
194_g	NA	NA	NA	NA	NA	NA	NA	NA	NA	NA	NA
1941_g	NA	NA	NA	NA	NA	NA	NA	NA	NA	NA	NA
19439_g	NA	NA	NA	NA	NA	NA	NA	NA	NA	NA	NA
19445_g	NA	NA	NA	NA	NA	NA	NA	NA	NA	NA	NA
19450_g	NA	NA	NA	NA	NA	NA	NA	NA	NA	NA	NA
19451_g	NA	NA	NA	NA	NA	NA	NA	NA	NA	NA	NA
19480_g	NA	NA	NA	NA	NA	NA	NA	NA	NA	NA	NA
19485_g	NA	NA	NA	NA	NA	NA	NA	NA	NA	NA	NA
19487_g	NA	NA	NA	NA	NA	NA	NA	NA	NA	NA	NA
19488_g	Q1AKH8_SOYBN	1e-42	Reverse transcriptase family member	NA	NA	NA	NA	NA	NA	NA	NA
19496_g	NA	NA	NA	NA	NA	NA	NA	NA	NA	NA	NA
19512_g	NA	NA	NA	NA	NA	NA	NA	NA	NA	NA	NA
19516_g	A0A0B0Q1E7_GOSAR	4e-31	MADS-box SOC1-like protein	NP_182090	5e-32	MADS-box protein SOC1	AT2G45660	AGL20	NA	NA	NA
19553_g	K4CPE1_SOLLC	1e-12	Uncharacterized protein	NA	NA	NA	NA	NA	NA	NA	NA
1956_g	K4BK23_SOLLC	5e-26	DNA-(apurinic or apyrimidinic site) lyase	NP_566904	9e-24	DNAse I-like superfamily protein	AT3G48425	NA	NA	NA	NA
19587_g	NA	NA	NA	NA	NA	NA	NA	NA	NA	NA	NA
19589_g	NA	NA	NA	NA	NA	NA	NA	NA	NA	NA	NA
19619_g	NA	NA	NA	NA	NA	NA	NA	NA	NA	NA	NA
19620_g	NA	NA	NA	NA	NA	NA	NA	NA	NA	NA	NA
19625_g	A0A151QZC2_CAJCA	1e-26	Copia protein	NP_085537	5e-20	hypothetical protein ArthMp070	NA	NA	NA	NA	NA
19749_g	A0A151R357_CAJCA	2e-78	Retrovirus-related Pol polyprotein from transposon TNT 1-94	NP_175304	2e-13	uncharacterized protein	AT1G48720	NA	NA	NA	NA
19750_g	M4Q8Y6_RAPSA	5e-46	Reverse transcriptase	NP_194047	3e-14	cysteine-rich receptor-like protein kinase 8	AT4G23160	CRK8	NA	NA	NA
19760_g	A0A0V0H978_SOLCH	2e-10	Putative ovule protein	NA	NA	NA	NA	NA	NA	NA	NA
19778_g	NA	NA	NA	NA	NA	NA	NA	NA	NA	NA	NA
19789_g	NA	NA	NA	NA	NA	NA	NA	NA	NA	NA	NA
19792_g	NA	NA	NA	NA	NA	NA	NA	NA	NA	NA	NA
19795_g	NA	NA	NA	NA	NA	NA	NA	NA	NA	NA	NA
19797_g	NA	NA	NA	NA	NA	NA	NA	NA	NA	NA	NA
19863_g	NA	NA	NA	NA	NA	NA	NA	NA	NA	NA	NA
19879_g	NA	NA	NA	NA	NA	NA	NA	NA	NA	NA	NA
19880_g	NA	NA	NA	NA	NA	NA	NA	NA	NA	NA	NA
19888_g	M5XIA0_PRUPE	0.001	Uncharacterized protein	NA	NA	NA	NA	NA	NA	NA	NA
19891_g	A7LIZ6_MANES	2e-30	Aldo/keto reductase	NP_564761	2e-29	probable aldo-keto reductase 4	AT1G60710	ATB2	NA	NA	NA
19921_g	NA	NA	NA	NA	NA	NA	NA	NA	NA	NA	NA
19932_g	NA	NA	NA	NA	NA	NA	NA	NA	NA	NA	NA
19936_g	Q8W2N2_TOBAC	2e-25	Cytochrome P450-dependent fatty acid hydroxylase	NP_191222	1e-13	cytochrome P450, family 94, subfamily D, polypeptide 2	AT3G56630	CYP94D2	1.14.-.-	00903;Limonene and pinene degradation|00945;Stilbenoid, diarylheptanoid and gingerol biosynthesis|01100;Metabolic pathways|01110;Biosynthesis of secondary metabolites	NA
19964_g	A0A140HEY3_9ERIC	1e-91	Geraniol 10-hydroxylase 1	NP_182081	8e-83	cytochrome P450 76C2	AT2G45570	CYP76C2	NA	NA	NA
19969_g	NA	NA	NA	NA	NA	NA	NA	NA	NA	NA	NA
19970_g	NA	NA	NA	NA	NA	NA	NA	NA	NA	NA	NA
19973_g	NA	NA	NA	NA	NA	NA	NA	NA	NA	NA	NA
19976_g	Q8S474_MAIZE	2e-09	Putative pol protein	NP_194047	0.007	cysteine-rich receptor-like protein kinase 8	AT4G23160	CRK8	NA	NA	NA
19980_g	NA	NA	NA	NA	NA	NA	NA	NA	NA	NA	NA
19987_g	NA	NA	NA	NA	NA	NA	NA	NA	NA	NA	NA
20020_g	B9S5B8_RICCO	2e-19	UDP-N-acetylglucosamine transferase subunit ALG14, putative	NP_193557	3e-18	uncharacterized protein	AT4G18230	NA	2.4.1.141	00510;N-Glycan biosynthesis|01100;Metabolic pathways	NA
2003_g	A0A067K489_JATCU	2e-151	Uncharacterized protein	NP_568185	5e-64	mitochondrial transcription termination factor family protein	AT5G07900	NA	NA	NA	NA
20038_g	NA	NA	NA	NA	NA	NA	NA	NA	NA	NA	NA
20039_g	A0A061EN17_THECC	2e-46	Rna-directed dna methylation 1 isoform 1	NP_188907	3e-48	RNA-directed DNA methylation 1 protein	AT3G22680	RDM1	NA	NA	NA
2004_g	NA	NA	NA	NA	NA	NA	NA	NA	NA	NA	NA
2005_g	NA	NA	NA	NA	NA	NA	NA	NA	NA	NA	NA
20066_g	A0A061EPT1_THECC	3e-23	Trichome birefringence-like 21, putative	NP_197094	6e-23	protein trichome birefringence-like 19	AT5G15900	TBL19	NA	NA	NA
20088_g	Q0KIN7_SOLDE	7e-10	Polyprotein, putative	NA	NA	NA	NA	NA	NA	NA	NA
2009_g	NA	NA	NA	NA	NA	NA	NA	NA	NA	NA	NA
20145_g	A0A0R5P8Z7_CARPA	6e-78	EIN3 binding F-box 1	NP_565597	1e-63	EIN3-binding F-box protein 1	AT2G25490	EBF1	NA	04075;Plant hormone signal transduction	NA
20149_g	NA	NA	NA	NA	NA	NA	NA	NA	NA	NA	NA
2016_g	NA	NA	NA	NA	NA	NA	NA	NA	NA	NA	NA
20174_g	W9RLL1_9ROSA	6e-15	Blue copper protein	NP_180078	1e-12	early nodulin-like protein 14	AT2G25060	AtENODL14	NA	NA	NA
20175_g	A0A061GNK2_THECC	1e-06	Early nodulin 16, putative	NP_197523	0.048	blue-copper-binding protein	AT5G20230	ATBCB	NA	NA	NA
20177_g	NA	NA	NA	NP_189790	0.037	transducin/WD40 domain-containing protein	AT3G33530	NA	NA	NA	NA
20188_g	NA	NA	NA	NA	NA	NA	NA	NA	NA	NA	NA
20222_g	A0A103Y3K0_CYNCS	2e-61	Concanavalin A-like lectin/glucanase superfamily	NP_196615	9e-29	L-type lectin-domain containing receptor kinase IX.1	AT5G10530	LecRK-IX.1	NA	NA	NA
2025_g	NA	NA	NA	NA	NA	NA	NA	NA	NA	NA	NA
20259_g	NA	NA	NA	NA	NA	NA	NA	NA	NA	NA	NA
2027_g	I3T7V1_LOTJA	0.002	Uncharacterized protein	NA	NA	NA	NA	NA	NA	NA	NA
20292_g	NA	NA	NA	NA	NA	NA	NA	NA	NA	NA	NA
20357_g	B9IJ29_POPTR	3e-19	Uncharacterized protein	NA	NA	NA	NA	NA	NA	NA	NA
20360_g	NA	NA	NA	NA	NA	NA	NA	NA	NA	NA	NA
20361_g	NA	NA	NA	NA	NA	NA	NA	NA	NA	NA	NA
20366_g	NA	NA	NA	NA	NA	NA	NA	NA	NA	NA	NA
20371_g	A2Q1A3_MEDTR	2e-69	RNA-directed DNA polymerase (Reverse transcriptase)	NP_189068	3e-22	RNA-directed DNA polymerase (reverse transcriptase)-related protein	AT3G24255	NA	NA	NA	NA
20373_g	NA	NA	NA	NA	NA	NA	NA	NA	NA	NA	NA
20402_g	A0A151RJK5_CAJCA	7e-09	Sporozoite surface protein 2	NA	NA	NA	NA	NA	NA	NA	NA
20403_g	Q259A0_ORYSA	2e-05	H0403D02.5 protein	NA	NA	NA	NA	NA	NA	NA	NA
20445_g	A0A0B0P9R6_GOSAR	7e-12	Wall-associated receptor kinase-like 20	NP_190952	4e-05	wall-associated receptor kinase-like 15	AT3G53840	NA	NA	NA	NA
20464_g	NA	NA	NA	NA	NA	NA	NA	NA	NA	NA	NA
20469_g	NA	NA	NA	NA	NA	NA	NA	NA	NA	NA	NA
20508_g	NA	NA	NA	NA	NA	NA	NA	NA	NA	NA	NA
2053_g	NA	NA	NA	NA	NA	NA	NA	NA	NA	NA	NA
2056_g	A0A0V0I7F9_SOLCH	1e-06	Putative GDT1-like protein 2, chloroplastic-like	NP_193095	2e-07	uncharacterized protein	AT4G13590	NA	NA	NA	NA
20574_g	D3GDL0_CAMSI	1e-79	RD22-like protein	NP_197943	1e-65	dehydration-responsive protein RD22	AT5G25610	ATRD22	NA	NA	NA
2058_g	NA	NA	NA	NA	NA	NA	NA	NA	NA	NA	NA
20636_g	NA	NA	NA	NA	NA	NA	NA	NA	NA	NA	NA
20639_g	A0A067K0M1_JATCU	2e-16	Uncharacterized protein	NP_191473	1e-17	multidrug resistance-associated protein 14	AT3G59140	ABCC10	NA	NA	NA
2066_g	NA	NA	NA	NA	NA	NA	NA	NA	NA	NA	NA
20662_g	NA	NA	NA	NA	NA	NA	NA	NA	NA	NA	NA
20663_g	NA	NA	NA	NA	NA	NA	NA	NA	NA	NA	NA
20684_g	NA	NA	NA	NA	NA	NA	NA	NA	NA	NA	NA
20738_g	NA	NA	NA	NA	NA	NA	NA	NA	NA	NA	NA
2074_g	NA	NA	NA	NA	NA	NA	NA	NA	NA	NA	NA
20755_g	W9RS98_9ROSA	8e-16	Calcineurin subunit B	NA	NA	NA	NA	NA	NA	NA	NA
20761_g	A0A061ETV7_THECC	3e-65	Cytochrome P450	NP_190865	2e-54	cytochrome P450, family 76, subfamily G, polypeptide 1	AT3G52970	CYP76G1	1.14.-.-	00903;Limonene and pinene degradation|00945;Stilbenoid, diarylheptanoid and gingerol biosynthesis|01100;Metabolic pathways|01110;Biosynthesis of secondary metabolites	&omega;- hydroxylation of laurate
20766_g	NA	NA	NA	NP_566511	0.086	plasma-membrane choline transporter family protein	AT3G15380	NA	NA	NA	NA
20767_g	NA	NA	NA	NA	NA	NA	NA	NA	NA	NA	NA
20769_g	NA	NA	NA	NA	NA	NA	NA	NA	NA	NA	NA
2078_g	NA	NA	NA	NA	NA	NA	NA	NA	NA	NA	NA
20786_g	A0A0S3SBF2_PHAAN	7e-25	Uncharacterized protein	NA	NA	NA	NA	NA	NA	NA	NA
20787_g	NA	NA	NA	NA	NA	NA	NA	NA	NA	NA	NA
20788_g	NA	NA	NA	NA	NA	NA	NA	NA	NA	NA	NA
20789_g	M1DFJ6_SOLTU	4e-04	Uncharacterized protein	NA	NA	NA	NA	NA	NA	NA	NA
2080_g	NA	NA	NA	NA	NA	NA	NA	NA	NA	NA	NA
20807_g	NA	NA	NA	NA	NA	NA	NA	NA	NA	NA	NA
2081_g	A0A151SQ16_CAJCA	3e-14	Retrovirus-related Pol polyprotein LINE-1	NA	NA	NA	NA	NA	NA	NA	NA
20818_g	NA	NA	NA	NA	NA	NA	NA	NA	NA	NA	NA
2083_g	NA	NA	NA	NA	NA	NA	NA	NA	NA	NA	NA
2084_g	Q9ZQF8_ARATH	4e-08	Putative non-LTR retroelement reverse transcriptase	NP_187562	2e-07	RNase H domain-containing protein	AT3G09510	NA	NA	NA	NA
20844_g	NA	NA	NA	NA	NA	NA	NA	NA	NA	NA	NA
20875_g	NA	NA	NA	NA	NA	NA	NA	NA	NA	NA	NA
20877_g	W8CMD4_9ASPA	7e-04	Calcium-dependent protein kinase 3	NP_191312	3e-04	calcium-dependent protein kinase 32	AT3G57530	ATCPK32	NA	NA	NA
20898_g	NA	NA	NA	NA	NA	NA	NA	NA	NA	NA	NA
20914_g	A0A061E6I5_THECC	7e-04	Terminal EAR1-like 1, putative	NP_001078544	8e-04	MEI2 C-terminal RRM only like 2	AT5G07930	MCT2	NA	NA	NA
20933_g	NA	NA	NA	NA	NA	NA	NA	NA	NA	NA	NA
20934_g	NA	NA	NA	NA	NA	NA	NA	NA	NA	NA	NA
20941_g	NA	NA	NA	NA	NA	NA	NA	NA	NA	NA	NA
2095_g	NA	NA	NA	NA	NA	NA	NA	NA	NA	NA	NA
20977_g	NA	NA	NA	NA	NA	NA	NA	NA	NA	NA	NA
20994_g	B9RNA6_RICCO	9e-46	ATP-dependent RNA helicase, putative	NP_191790	1e-45	RNA helicase family protein	AT3G62310	NA	3.6.4.13	03040;Spliceosome	NA
2100_g	NA	NA	NA	NA	NA	NA	NA	NA	NA	NA	NA
21007_g	NA	NA	NA	NA	NA	NA	NA	NA	NA	NA	NA
21008_g	NA	NA	NA	NA	NA	NA	NA	NA	NA	NA	NA
2101_g	NA	NA	NA	NA	NA	NA	NA	NA	NA	NA	NA
21014_g	B9I5J0_POPTR	7e-39	GCN5-related N-acetyltransferase family protein	NP_171861	2e-32	Acyl-CoA N-acyltransferases -like protein	AT1G03650	NA	NA	NA	NA
21019_g	NA	NA	NA	NA	NA	NA	NA	NA	NA	NA	NA
21024_g	A0A061F303_THECC	4e-13	Mediator of RNA polymerase II transcription subunit 14	NA	NA	NA	NA	NA	NA	NA	NA
21045_g	NA	NA	NA	NA	NA	NA	NA	NA	NA	NA	NA
2105_g	NA	NA	NA	NA	NA	NA	NA	NA	NA	NA	NA
21084_g	NA	NA	NA	NA	NA	NA	NA	NA	NA	NA	NA
211_g	NA	NA	NA	NA	NA	NA	NA	NA	NA	NA	NA
21100_g	A0A0R0HT06_SOYBN	2e-28	Carboxypeptidase	NP_190087	2e-25	serine carboxypeptidase-like 48	AT3G45010	scpl48	NA	NA	NA
21106_g	A0A068UEW7_COFCA	2e-51	Xyloglucan endotransglucosylase/hydrolase	NP_190085	3e-44	xyloglucan endotransglucosylase/hydrolase	AT3G44990	AtXTH31	NA	NA	NA
21121_g	NA	NA	NA	NA	NA	NA	NA	NA	NA	NA	NA
21123_g	NA	NA	NA	NA	NA	NA	NA	NA	NA	NA	NA
21126_g	NA	NA	NA	NA	NA	NA	NA	NA	NA	NA	NA
21129_g	NA	NA	NA	NA	NA	NA	NA	NA	NA	NA	NA
21130_g	NA	NA	NA	NA	NA	NA	NA	NA	NA	NA	NA
21131_g	NA	NA	NA	NA	NA	NA	NA	NA	NA	NA	NA
21139_g	NA	NA	NA	NA	NA	NA	NA	NA	NA	NA	NA
21193_g	NA	NA	NA	NA	NA	NA	NA	NA	NA	NA	NA
21201_g	A0A088MNJ2_9ERIC	1e-20	Long-chain acyl-CoA synthetase 2	NP_178516	3e-16	long chain acyl-CoA synthetase 8	AT2G04350	LACS8	6.2.1.3	00071;Fatty acid degradation|01100;Metabolic pathways|04146;Peroxisome	phosphatidylcholine acyl editing|fatty acid activation|linoleate biosynthesis I (plants)
21211_g	M5X4R8_PRUPE	2e-134	Uncharacterized protein	NP_193006	2e-130	uncharacterized protein	AT4G12700	NA	NA	NA	NA
21215_g	NA	NA	NA	NA	NA	NA	NA	NA	NA	NA	NA
21235_g	NA	NA	NA	NA	NA	NA	NA	NA	NA	NA	NA
21246_g	A0A061GLU3_THECC	6e-50	U-box domain-containing protein kinase family protein, putative isoform 1	NP_179531	7e-51	U-box domain-containing protein 34	AT2G19410	NA	NA	NA	NA
21323_g	A0A061GHK4_THECC	5e-29	F-box family protein, putative	NP_189030	2e-21	F-box/kelch-repeat protein	AT3G23880	NA	NA	NA	NA
21324_g	M1D366_SOLTU	3e-17	Uncharacterized protein	NP_189030	3e-11	F-box/kelch-repeat protein	AT3G23880	NA	NA	NA	NA
21355_g	NA	NA	NA	NA	NA	NA	NA	NA	NA	NA	NA
21358_g	NA	NA	NA	NP_191385	0.002	TRAF-like family protein	AT3G58260	NA	NA	NA	NA
21359_g	NA	NA	NA	NA	NA	NA	NA	NA	NA	NA	NA
21363_g	NA	NA	NA	NA	NA	NA	NA	NA	NA	NA	NA
21366_g	NA	NA	NA	NA	NA	NA	NA	NA	NA	NA	NA
21373_g	NA	NA	NA	NP_001078266	0.061	uncharacterized protein	AT3G50170	NA	NA	NA	NA
21379_g	A0A087GGM9_ARAAL	2e-13	Uncharacterized protein	NP_001078445	5e-15	uncharacterized protein	AT4G25225	NA	NA	NA	NA
21390_g	NA	NA	NA	NA	NA	NA	NA	NA	NA	NA	NA
21421_g	NA	NA	NA	NP_567929	0.055	protein EXECUTER 1	AT4G33630	EX1	NA	NA	NA
21422_g	NA	NA	NA	NA	NA	NA	NA	NA	NA	NA	NA
21423_g	NA	NA	NA	NA	NA	NA	NA	NA	NA	NA	NA
21428_g	NA	NA	NA	NA	NA	NA	NA	NA	NA	NA	NA
21439_g	NA	NA	NA	NA	NA	NA	NA	NA	NA	NA	NA
2147_g	NA	NA	NA	NA	NA	NA	NA	NA	NA	NA	NA
21482_g	NA	NA	NA	NA	NA	NA	NA	NA	NA	NA	NA
2149_g	NA	NA	NA	NA	NA	NA	NA	NA	NA	NA	NA
2150_g	NA	NA	NA	NA	NA	NA	NA	NA	NA	NA	NA
2151_g	NA	NA	NA	NA	NA	NA	NA	NA	NA	NA	NA
21515_g	NA	NA	NA	NA	NA	NA	NA	NA	NA	NA	NA
2152_g	NA	NA	NA	NA	NA	NA	NA	NA	NA	NA	NA
21524_g	NA	NA	NA	NP_201520	0.009	ethylene-responsive transcription factor ERF010	AT5G67190	DEAR2	NA	NA	NA
21526_g	NA	NA	NA	NA	NA	NA	NA	NA	NA	NA	NA
2155_g	NA	NA	NA	NA	NA	NA	NA	NA	NA	NA	NA
21555_g	NA	NA	NA	NA	NA	NA	NA	NA	NA	NA	NA
21594_g	NA	NA	NA	NA	NA	NA	NA	NA	NA	NA	NA
21597_g	B9HT84_POPTR	3e-20	Microsomal signal peptidase 12 kDa subunit family protein	NP_680778	1e-21	signal peptidase subunit-12	AT4G40042	NA	NA	NA	NA
21600_g	NA	NA	NA	NA	NA	NA	NA	NA	NA	NA	NA
21601_g	NA	NA	NA	NA	NA	NA	NA	NA	NA	NA	NA
2162_g	NA	NA	NA	NA	NA	NA	NA	NA	NA	NA	NA
2163_g	NA	NA	NA	NA	NA	NA	NA	NA	NA	NA	NA
21640_g	NA	NA	NA	NA	NA	NA	NA	NA	NA	NA	NA
21714_g	A0A0B2QSQ6_GLYSO	2e-21	Uncharacterized protein	NP_175414	0.005	MuDR family transposase	AT1G49920	NA	NA	NA	NA
21716_g	E6NUA4_JATCU	1e-18	JHL23C09.13 protein	NA	NA	NA	NA	NA	NA	NA	NA
21741_g	B9T099_RICCO	2e-21	Serine/threonine-protein kinase SAPK1, putative	NP_001119111	3e-12	calcium-independent ABA-activated protein kinase	AT4G33950	ATOST1	2.7.11.1	04075;Plant hormone signal transduction	NA
21742_g	NA	NA	NA	NA	NA	NA	NA	NA	NA	NA	NA
21852_g	NA	NA	NA	NP_001190051	0.034	protein serine/threonine kinase	AT3G51270	NA	2.7.11.1	03008;Ribosome biogenesis in eukaryotes	NA
21853_g	NA	NA	NA	NA	NA	NA	NA	NA	NA	NA	NA
21857_g	NA	NA	NA	NA	NA	NA	NA	NA	NA	NA	NA
21908_g	NA	NA	NA	NA	NA	NA	NA	NA	NA	NA	NA
21938_g	A0A068CDC9_CATRO	2e-54	Putative universal stress protein	NP_182115	7e-51	U-box domain-containing protein 33	AT2G45910	NA	NA	NA	NA
21939_g	B9RDS7_RICCO	6e-56	Receptor protein kinase, putative	NP_182115	6e-39	U-box domain-containing protein 33	AT2G45910	NA	NA	NA	NA
21953_g	B9SJW3_RICCO	2e-67	Phosphopentothenoylcysteine decarboxylase, putative	NP_188430	6e-60	phosphopantothenoylcysteine decarboxylase	AT3G18030	ATHAL3	4.1.1.36	00770;Pantothenate and CoA biosynthesis|01100;Metabolic pathways	coenzyme A biosynthesis I
21961_g	A0A077DAS1_9ERIC	1e-47	Fatty acid beta-oxidation multifunctional protein	NP_187342	5e-43	fatty acid beta-oxidation multifunctional protein MFP2	AT3G06860	ATMFP2	1.1.1.211	00592;alpha-Linolenic acid metabolism|01100;Metabolic pathways	very long chain fatty acid biosynthesis II|fatty acid &beta;-oxidation II (peroxisome)|unsaturated, even numbered fatty acid &beta;-oxidation|lysine degradation II
21980_g	NA	NA	NA	NA	NA	NA	NA	NA	NA	NA	NA
22009_g	NA	NA	NA	NA	NA	NA	NA	NA	NA	NA	NA
22014_g	NA	NA	NA	NA	NA	NA	NA	NA	NA	NA	NA
22061_g	NA	NA	NA	NA	NA	NA	NA	NA	NA	NA	NA
22065_g	NA	NA	NA	NA	NA	NA	NA	NA	NA	NA	NA
22069_g	NA	NA	NA	NA	NA	NA	NA	NA	NA	NA	NA
22070_g	M5W531_PRUPE	2e-05	Uncharacterized protein	NA	NA	NA	NA	NA	NA	NA	NA
22071_g	NA	NA	NA	NP_172639	0.04	ankyrin repeat family protein	AT1G11740	NA	NA	NA	NA
22072_g	NA	NA	NA	NA	NA	NA	NA	NA	NA	NA	NA
22073_g	NA	NA	NA	NA	NA	NA	NA	NA	NA	NA	NA
22076_g	NA	NA	NA	NA	NA	NA	NA	NA	NA	NA	NA
22083_g	NA	NA	NA	NA	NA	NA	NA	NA	NA	NA	NA
22089_g	Q8GUY3_SOLTU	1e-31	ATP-binding cassette transporter ABC3	NP_190916	1e-33	ABC transporter G family member 37	AT3G53480	ABCG37	NA	NA	NA
22095_g	A0A061F362_THECC	1e-20	Pleiotropic drug resistance 9	NP_190916	1e-21	ABC transporter G family member 37	AT3G53480	ABCG37	NA	NA	NA
22112_g	G3FHD5_SOLTU	6e-06	ABCG subfamily transporter protein	NP_680692	3e-06	ABC transporter G family member 41	AT4G15215	ABCG41	NA	NA	NA
22113_g	K4KEA2_9ROSI	6e-12	50S ribosomal protein L14, chloroplastic	NP_051094	4e-13	ribosomal protein L14	NA	NA	NA	NA	NA
22129_g	NA	NA	NA	NA	NA	NA	NA	NA	NA	NA	NA
22130_g	NA	NA	NA	NA	NA	NA	NA	NA	NA	NA	NA
22133_g	NA	NA	NA	NA	NA	NA	NA	NA	NA	NA	NA
22166_g	NA	NA	NA	NA	NA	NA	NA	NA	NA	NA	NA
22206_g	NA	NA	NA	NA	NA	NA	NA	NA	NA	NA	NA
22211_g	NA	NA	NA	NA	NA	NA	NA	NA	NA	NA	NA
22215_g	A0A078GGQ9_BRANA	1e-06	BnaC04g02140D protein	NP_194638	0.001	ribonuclease H-like protein	AT4G29090	NA	NA	NA	NA
22256_g	A0A059B4I2_EUCGR	1e-14	Uncharacterized protein	NA	NA	NA	NA	NA	NA	NA	NA
2226_g	NA	NA	NA	NA	NA	NA	NA	NA	NA	NA	NA
22270_g	NA	NA	NA	NA	NA	NA	NA	NA	NA	NA	NA
22273_g	NA	NA	NA	NA	NA	NA	NA	NA	NA	NA	NA
22316_g	NA	NA	NA	NA	NA	NA	NA	NA	NA	NA	NA
22319_g	NA	NA	NA	NA	NA	NA	NA	NA	NA	NA	NA
22321_g	NA	NA	NA	NA	NA	NA	NA	NA	NA	NA	NA
22322_g	A0A067C1B7_SAPPC	0.002	Uncharacterized protein	NA	NA	NA	NA	NA	NA	NA	NA
22324_g	B9R919_RICCO	5e-74	ATP binding protein, putative	NP_189501	2e-74	AAA-type ATPase family protein	AT3G28600	NA	NA	NA	NA
22325_g	NA	NA	NA	NA	NA	NA	NA	NA	NA	NA	NA
22330_g	NA	NA	NA	NA	NA	NA	NA	NA	NA	NA	NA
22343_g	A0A103YHD1_CYNCS	3e-148	Pentatricopeptide repeat-containing protein	NP_198814	5e-145	pentatricopeptide repeat-containing protein	AT5G39980	NA	NA	NA	NA
22346_g	NA	NA	NA	NA	NA	NA	NA	NA	NA	NA	NA
22347_g	NA	NA	NA	NA	NA	NA	NA	NA	NA	NA	NA
2236_g	A0A061DL19_THECC	0	Tetratricopeptide repeat-like superfamily protein	NP_196557	0	mitochondrial editing factor 7	AT5G09950	MEF7	NA	NA	NA
22380_g	NA	NA	NA	NA	NA	NA	NA	NA	NA	NA	NA
22381_g	NA	NA	NA	NA	NA	NA	NA	NA	NA	NA	NA
22385_g	A0A068U4U2_COFCA	4e-07	Uncharacterized protein	NP_176662	0.047	MATE efflux family protein	AT1G64820	NA	NA	NA	NA
22392_g	Q40214_LOTJA	1e-27	RAB7D	NP_175638	3e-30	RAB GTPase homolog G3D	AT1G52280	AtRABG3d	NA	NA	NA
22424_g	B9RTU6_RICCO	5e-12	Basic 7S globulin 2 small subunit, putative	NP_563679	2e-11	aspartyl protease-like protein	AT1G03230	NA	NA	NA	NA
22428_g	NA	NA	NA	NA	NA	NA	NA	NA	NA	NA	NA
22470_g	NA	NA	NA	NA	NA	NA	NA	NA	NA	NA	NA
22546_g	B9T181_RICCO	3e-06	Auxin-induced in root cultures protein 12, putative	NP_199564	4e-07	putative auxin-responsive protein	AT5G47530	NA	NA	NA	NA
22547_g	NA	NA	NA	NA	NA	NA	NA	NA	NA	NA	NA
22549_g	A0A103XTT2_CYNCS	3e-58	Cytochrome b561/ferric reductase transmembrane	NP_193461	1e-53	putative auxin-responsive protein	AT4G17280	NA	NA	NA	NA
22578_g	NA	NA	NA	NA	NA	NA	NA	NA	NA	NA	NA
22580_g	D7LUF3_ARALL	4e-21	Pentatricopeptide repeat-containing protein	NP_190885	3e-23	pentatricopeptide repeat-containing protein	AT3G53170	NA	NA	NA	NA
22685_g	NA	NA	NA	NA	NA	NA	NA	NA	NA	NA	NA
22689_g	K4CQD0_SOLLC	1e-05	Uncharacterized protein	NA	NA	NA	NA	NA	NA	NA	NA
22705_g	NA	NA	NA	NA	NA	NA	NA	NA	NA	NA	NA
22706_g	NA	NA	NA	NA	NA	NA	NA	NA	NA	NA	NA
22707_g	NA	NA	NA	NA	NA	NA	NA	NA	NA	NA	NA
22722_g	NA	NA	NA	NA	NA	NA	NA	NA	NA	NA	NA
22734_g	A0A151RNW8_CAJCA	9e-20	Uncharacterized protein	NA	NA	NA	NA	NA	NA	NA	NA
22791_g	NA	NA	NA	NA	NA	NA	NA	NA	NA	NA	NA
22792_g	NA	NA	NA	NA	NA	NA	NA	NA	NA	NA	NA
22794_g	NA	NA	NA	NA	NA	NA	NA	NA	NA	NA	NA
22797_g	A0A0Y0BQP0_MALDO	3e-25	Nucleobase-ascorbate transporter 13	NP_176733	1e-25	xanthine/uracil permease family protein	AT1G65550	NA	NA	NA	NA
22821_g	NA	NA	NA	NA	NA	NA	NA	NA	NA	NA	NA
22873_g	NA	NA	NA	NA	NA	NA	NA	NA	NA	NA	NA
22895_g	NA	NA	NA	NA	NA	NA	NA	NA	NA	NA	NA
22933_g	A0A103XH98_CYNCS	8e-12	Ribosomal protein 60S	NP_001189621	7e-10	60S acidic ribosomal protein P2-2	AT2G27710	NA	NA	NA	NA
22949_g	NA	NA	NA	NA	NA	NA	NA	NA	NA	NA	NA
22968_g	S8E0W7_9LAMI	0.004	Uncharacterized protein	NP_189102	0.005	plastidic type I signal peptidase 1	AT3G24590	PLSP1	3.4.21.89	03060;Protein export	NA
22969_g	NA	NA	NA	NA	NA	NA	NA	NA	NA	NA	NA
2304_g	A0A124SHU7_CYNCS	2e-07	DOMON domain-containing protein	NP_191466	3e-04	Cytochrome b561/ferric reductase transmembrane with DOMON related domain	AT3G59070	NA	NA	NA	NA
23060_g	B9HI95_POPTR	3e-33	SET domain-containing family protein	NP_173998	2e-17	SET domain protein 35	AT1G26760	ATXR1	NA	NA	NA
2308_g	A0A0V0HP33_SOLCH	3e-13	Putative ovule protein	NP_566322	1e-10	F-box protein	AT3G07870	NA	NA	NA	NA
23092_g	A0A0K9R5J2_SPIOL	3e-05	Uncharacterized protein	NP_178587	4e-05	phosphoribosylaminoimidazole carboxylase family protein / AIR carboxylase family protein	AT2G05140	NA	NA	NA	inosine-5'-phosphate biosynthesis II
23094_g	A0A0K9PRL1_ZOSMR	2e-29	Phosphoribosylglycinamide formyltransferase 2	NP_181305	2e-28	putative phosphoribosylaminoimidazole carboxylase / AIR carboxylase	AT2G37690	NA	4.1.1.21	00230;Purine metabolism|01100;Metabolic pathways|01110;Biosynthesis of secondary metabolites	inosine-5'-phosphate biosynthesis II
23095_g	Q9AXD0_TOBAC	5e-18	Phosphoribosylaminoimidazole carboxylase	NP_181305	2e-16	putative phosphoribosylaminoimidazole carboxylase / AIR carboxylase	AT2G37690	NA	4.1.1.21	00230;Purine metabolism|01100;Metabolic pathways|01110;Biosynthesis of secondary metabolites	inosine-5'-phosphate biosynthesis II
23138_g	NA	NA	NA	NA	NA	NA	NA	NA	NA	NA	NA
23141_g	NA	NA	NA	NA	NA	NA	NA	NA	NA	NA	NA
23158_g	Q01LC4_ORYSA	1e-13	OSIGBa0145N07.3 protein	NA	NA	NA	NA	NA	NA	NA	NA
2318_g	E3VSV7_CUCPE	7e-28	Polygalacturonase	NP_199625	3e-20	putative polygalacturonase / pectinase	AT5G48140	NA	NA	NA	homogalacturonan degradation
2319_g	NA	NA	NA	NA	NA	NA	NA	NA	NA	NA	NA
2321_g	NA	NA	NA	NA	NA	NA	NA	NA	NA	NA	NA
23214_g	NA	NA	NA	NA	NA	NA	NA	NA	NA	NA	NA
23257_g	M5XK99_PRUPE	3e-04	Uncharacterized protein	NP_180860	0.02	ubiquitin-associated (UBA) protein	AT2G33010	NA	NA	NA	NA
23260_g	A0A103XGB7_CYNCS	4e-36	Flavin monooxygenase-like protein	NP_564796	8e-31	flavin-containing monooxygenase FMO GS-OX2	AT1G62540	FMO	NA	NA	glucosinolate biosynthesis from dihomomethionine|glucosinolate biosynthesis from trihomomethionine|glucosinolate biosynthesis from tetrahomomethionine|glucosinolate biosynthesis from hexahomomethionine|glucosinolate biosynthesis from pentahomomethionine|glucosinolate biosynthesis from homomethionine
23278_g	NA	NA	NA	NA	NA	NA	NA	NA	NA	NA	NA
23322_g	NA	NA	NA	NA	NA	NA	NA	NA	NA	NA	NA
23353_g	R0H0K8_9BRAS	0.008	Uncharacterized protein	NP_193660	0.027	kelch repeat-containing protein	AT4G19250	NA	NA	NA	NA
23382_g	A0A0V0IA37_SOLCH	3e-106	Putative formate dehydrogenase, mitochondrial-like	NP_196982	1e-94	formate dehydrogenase	AT5G14780	FDH	1.2.1.2	00630;Glyoxylate and dicarboxylate metabolism|01100;Metabolic pathways	formate oxidation to CO<sub>2</sub>
234_g	NA	NA	NA	NA	NA	NA	NA	NA	NA	NA	NA
23400_g	Q7X8Y7_ORYSJ	2e-13	OSJNBa0085H03.2 protein	NP_178997	6e-05	uncharacterized protein	AT2G13770	NA	NA	NA	NA
23401_g	NA	NA	NA	NA	NA	NA	NA	NA	NA	NA	NA
23412_g	NA	NA	NA	NA	NA	NA	NA	NA	NA	NA	NA
23447_g	NA	NA	NA	NA	NA	NA	NA	NA	NA	NA	NA
23449_g	E6NUA4_JATCU	4e-09	JHL23C09.13 protein	NA	NA	NA	NA	NA	NA	NA	NA
23468_g	NA	NA	NA	NA	NA	NA	NA	NA	NA	NA	NA
23491_g	NA	NA	NA	NA	NA	NA	NA	NA	NA	NA	NA
23492_g	NA	NA	NA	NA	NA	NA	NA	NA	NA	NA	NA
23503_g	NA	NA	NA	NA	NA	NA	NA	NA	NA	NA	NA
23530_g	NA	NA	NA	NA	NA	NA	NA	NA	NA	NA	NA
23550_g	NA	NA	NA	NA	NA	NA	NA	NA	NA	NA	NA
2358_g	M5VI22_PRUPE	0.001	Uncharacterized protein	NA	NA	NA	NA	NA	NA	NA	NA
236_g	A0A059AYL8_EUCGR	0.002	Potassium transporter	NP_176222	0.051	putative potassium transporter 12	AT1G60160	NA	NA	NA	NA
2360_g	NA	NA	NA	NA	NA	NA	NA	NA	NA	NA	NA
23642_g	O81517_ARATH	2e-06	T24M8.8 protein	NA	NA	NA	NA	NA	NA	NA	NA
2365_g	NA	NA	NA	NA	NA	NA	NA	NA	NA	NA	NA
23658_g	NA	NA	NA	NA	NA	NA	NA	NA	NA	NA	NA
23664_g	A0A151T8A2_CAJCA	2e-56	Copia protein	NP_194047	8e-35	cysteine-rich receptor-like protein kinase 8	AT4G23160	CRK8	NA	NA	NA
23666_g	A0A151SKS5_CAJCA	5e-46	Uncharacterized protein	NP_173550	1e-22	uncharacterized protein	AT1G21280	NA	NA	NA	NA
23667_g	NA	NA	NA	NA	NA	NA	NA	NA	NA	NA	NA
2367_g	NA	NA	NA	NA	NA	NA	NA	NA	NA	NA	NA
23670_g	NA	NA	NA	NA	NA	NA	NA	NA	NA	NA	NA
23677_g	NA	NA	NA	NA	NA	NA	NA	NA	NA	NA	NA
2371_g	NA	NA	NA	NA	NA	NA	NA	NA	NA	NA	NA
23715_g	NA	NA	NA	NA	NA	NA	NA	NA	NA	NA	NA
23721_g	NA	NA	NA	NA	NA	NA	NA	NA	NA	NA	NA
2375_g	A0A061GRK6_THECC	1e-49	Serine/threonine-protein kinase	NP_200898	2e-33	receptor-like protein kinase 1	AT5G60900	RLK1	NA	NA	NA
2376_g	U5GNB7_POPTR	7e-87	Serine/threonine-protein kinase	NP_200898	1e-74	receptor-like protein kinase 1	AT5G60900	RLK1	NA	NA	NA
23771_g	B9S478_RICCO	3e-48	Laccase	NP_196158	2e-46	laccase 12	AT5G05390	LAC12	NA	NA	NA
23777_g	A0A0B2PB95_GLYSO	9e-08	Biotin carboxyl carrier protein of acetyl-CoA carboxylase	NP_001030871	3e-07	biotin/lipoyl attachment domain-containing protein	AT3G56130	NA	NA	NA	NA
23779_g	NA	NA	NA	NA	NA	NA	NA	NA	NA	NA	NA
238_g	NA	NA	NA	NA	NA	NA	NA	NA	NA	NA	NA
23891_g	NA	NA	NA	NA	NA	NA	NA	NA	NA	NA	NA
2390_g	NA	NA	NA	NA	NA	NA	NA	NA	NA	NA	NA
23909_g	NA	NA	NA	NA	NA	NA	NA	NA	NA	NA	NA
23910_g	NA	NA	NA	NA	NA	NA	NA	NA	NA	NA	NA
23911_g	A0A0B0MDW4_GOSAR	3e-153	ABC transporter C family member 8	NP_001189944	1e-144	multidrug resistance-associated protein 6	AT3G21250	ABCC8	NA	NA	NA
23920_g	NA	NA	NA	NA	NA	NA	NA	NA	NA	NA	NA
23941_g	NA	NA	NA	NA	NA	NA	NA	NA	NA	NA	NA
23951_g	NA	NA	NA	NA	NA	NA	NA	NA	NA	NA	NA
2396_g	NA	NA	NA	NA	NA	NA	NA	NA	NA	NA	NA
23976_g	NA	NA	NA	NA	NA	NA	NA	NA	NA	NA	NA
23978_g	NA	NA	NA	NA	NA	NA	NA	NA	NA	NA	NA
23982_g	NA	NA	NA	NA	NA	NA	NA	NA	NA	NA	NA
24021_g	NA	NA	NA	NA	NA	NA	NA	NA	NA	NA	NA
24049_g	M7ZXZ0_TRIUA	0.002	Laccase	NA	NA	NA	NA	NA	NA	NA	NA
24077_g	NA	NA	NA	NA	NA	NA	NA	NA	NA	NA	NA
24078_g	B9RAC0_RICCO	4e-30	Corticosteroid 11-beta-dehydrogenase, putative	NP_568742	1e-28	hydroxysteroid dehydrogenase 1	AT5G50600	ATHSD1	NA	NA	NA
24080_g	NA	NA	NA	NA	NA	NA	NA	NA	NA	NA	NA
24081_g	W9QCA9_9ROSA	4e-09	Dehydrogenase/reductase SDR family protein 7-like protein	NP_001154667	4e-11	hydroxysteroid dehydrogenase 2	AT3G47350	ATHSD2	NA	NA	NA
24149_g	NA	NA	NA	NA	NA	NA	NA	NA	NA	NA	NA
2415_g	F6HA00_VITVI	1e-84	Putative uncharacterized protein	NP_188064	3e-53	LRR and NB-ARC domain-containing disease resistance protein	AT3G14460	NA	NA	NA	NA
24179_g	A0A061DTB0_THECC	3e-45	NAD(P)-binding Rossmann-fold superfamily protein, putative	NP_001077442	2e-37	Rossmann-fold NAD(P)-binding domain-containing protein	AT1G01800	NA	NA	NA	NA
24323_g	Q2XNU1_ASPOF	8e-17	Zinc transporter, putative	NP_680341	7e-12	uncharacterized protein	AT5G35695	NA	NA	NA	NA
24352_g	NA	NA	NA	NA	NA	NA	NA	NA	NA	NA	NA
24369_g	NA	NA	NA	NA	NA	NA	NA	NA	NA	NA	NA
24402_g	NA	NA	NA	NA	NA	NA	NA	NA	NA	NA	NA
24416_g	NA	NA	NA	NA	NA	NA	NA	NA	NA	NA	NA
24418_g	NA	NA	NA	NA	NA	NA	NA	NA	NA	NA	NA
24429_g	NA	NA	NA	NA	NA	NA	NA	NA	NA	NA	NA
24430_g	A0A061EPK6_THECC	8e-09	F-box family protein	NP_175500	3e-10	putative F-box protein	AT1G50870	NA	NA	NA	NA
24497_g	NA	NA	NA	NA	NA	NA	NA	NA	NA	NA	NA
24502_g	A0A0H5AZD3_NICBE	2e-06	PDR-type ACB transporter	NP_180555	3e-05	ABC transporter G family member 31	AT2G29940	ABCG31	NA	NA	NA
24524_g	B9SZ91_RICCO	4e-20	tRNA-specific adenosine deaminase subunit TAD2, putative	NP_564523	5e-19	tRNA adenosine deaminase 1	AT1G48175	emb2191	NA	NA	NA
24525_g	NA	NA	NA	NA	NA	NA	NA	NA	NA	NA	NA
24531_g	NA	NA	NA	NA	NA	NA	NA	NA	NA	NA	NA
24548_g	Q0KIN7_SOLDE	1e-55	Polyprotein, putative	NP_085537	4e-11	hypothetical protein ArthMp070	NA	NA	NA	NA	NA
2457_g	NA	NA	NA	NA	NA	NA	NA	NA	NA	NA	NA
24575_g	A0A061FYY2_THECC	1e-04	Transducin/WD40 repeat-like superfamily protein	NA	NA	NA	NA	NA	NA	NA	NA
24604_g	NA	NA	NA	NA	NA	NA	NA	NA	NA	NA	NA
24612_g	NA	NA	NA	NA	NA	NA	NA	NA	NA	NA	NA
24614_g	NA	NA	NA	NA	NA	NA	NA	NA	NA	NA	NA
24662_g	NA	NA	NA	NA	NA	NA	NA	NA	NA	NA	NA
24694_g	NA	NA	NA	NA	NA	NA	NA	NA	NA	NA	NA
247_g	W9QKW9_9ROSA	2e-13	Ubiquitin carboxyl-terminal hydrolase 12	NP_198001	3e-08	TRAF-like family protein	AT5G26290	NA	NA	NA	NA
24747_g	NA	NA	NA	NA	NA	NA	NA	NA	NA	NA	NA
24774_g	A0A118K472_CYNCS	4e-22	Translation initiation factor 2A, beta propellor-like domain-containing protein	NP_565058	7e-20	eukaryotic translation initiation factor eIF2A-like protein	AT1G73180	NA	NA	NA	NA
24800_g	A0A103YEQ7_CYNCS	2e-10	NAD-dependent epimerase/dehydratase	NP_177773	9e-11	NAD(P)-binding Rossmann-fold superfamily protein	AT1G76470	NA	NA	NA	NA
24825_g	NA	NA	NA	NA	NA	NA	NA	NA	NA	NA	NA
24836_g	Q8SIB4_9ERIC	1e-46	Maturase	NP_085512	1e-41	maturase	NA	NA	NA	NA	NA
24837_g	NA	NA	NA	NA	NA	NA	NA	NA	NA	NA	NA
24862_g	NA	NA	NA	NA	NA	NA	NA	NA	NA	NA	NA
24863_g	A0A061GDD7_THECC	2e-12	ROTUNDIFOLIA like 9	NP_001077714	3e-11	ROTUNDIFOLIA like 9 protein	AT1G53708	RTFL9	NA	NA	NA
24874_g	NA	NA	NA	NA	NA	NA	NA	NA	NA	NA	NA
24928_g	A0A151TF93_CAJCA	7e-54	Protein FAR1-RELATED SEQUENCE 5	NP_195531	7e-17	protein FAR1-related sequence 5	AT4G38180	FRS5	NA	NA	NA
25038_g	A0A096ZNF9_9ROSI	8e-15	Laccase	NP_196158	2e-14	laccase 12	AT5G05390	LAC12	NA	NA	NA
25064_g	NA	NA	NA	NA	NA	NA	NA	NA	NA	NA	NA
25075_g	NA	NA	NA	NA	NA	NA	NA	NA	NA	NA	NA
25077_g	NA	NA	NA	NA	NA	NA	NA	NA	NA	NA	NA
25079_g	A0A0B0PLQ7_GOSAR	3e-20	E3 ubiquitin-protein ligase Hakai	NP_195736	2e-19	uncharacterized protein	AT5G01160	NA	NA	NA	NA
25080_g	A0A061ERM4_THECC	6e-27	RING/U-box superfamily protein, putative	NP_195736	0.002	uncharacterized protein	AT5G01160	NA	NA	NA	NA
25085_g	NA	NA	NA	NA	NA	NA	NA	NA	NA	NA	NA
2511_g	NA	NA	NA	NA	NA	NA	NA	NA	NA	NA	NA
25118_g	NA	NA	NA	NA	NA	NA	NA	NA	NA	NA	NA
25159_g	NA	NA	NA	NA	NA	NA	NA	NA	NA	NA	NA
25160_g	NA	NA	NA	NA	NA	NA	NA	NA	NA	NA	NA
2517_g	NA	NA	NA	NA	NA	NA	NA	NA	NA	NA	NA
25194_g	H8ZVZ3_9LAMI	1e-32	Rab GDP dissociation inhibitor	NP_196517	9e-29	RAB GDP-dissociation inhibitor	AT5G09550	GDI	NA	NA	NA
25195_g	NA	NA	NA	NA	NA	NA	NA	NA	NA	NA	NA
25197_g	NA	NA	NA	NA	NA	NA	NA	NA	NA	NA	NA
25238_g	A0A0B0NUE7_GOSAR	1e-11	Deubiquitination-protection dph1	NP_197909	0.003	ubiquitin-like superfamily protein	AT5G25270	NA	NA	NA	NA
25255_g	NA	NA	NA	NA	NA	NA	NA	NA	NA	NA	NA
25257_g	NA	NA	NA	NA	NA	NA	NA	NA	NA	NA	NA
25263_g	NA	NA	NA	NA	NA	NA	NA	NA	NA	NA	NA
25338_g	A0A151SST4_CAJCA	2e-48	Putative polygalacturonase	NP_189881	1e-47	pectin lyase-like protein	AT3G42950	NA	NA	NA	NA
25373_g	NA	NA	NA	NA	NA	NA	NA	NA	NA	NA	NA
25400_g	NA	NA	NA	NA	NA	NA	NA	NA	NA	NA	NA
25428_g	NA	NA	NA	NA	NA	NA	NA	NA	NA	NA	NA
25496_g	A0A103YG15_CYNCS	5e-101	Phosphatidylinositol N-acetylglucosaminyltransferase	NP_181043	2e-77	phosphatidylinositol glycan, class C	AT2G34980	SETH1	NA	00563;Glycosylphosphatidylinositol(GPI)-anchor biosynthesis|01100;Metabolic pathways	NA
25529_g	NA	NA	NA	NA	NA	NA	NA	NA	NA	NA	NA
25620_g	NA	NA	NA	NA	NA	NA	NA	NA	NA	NA	NA
25631_g	NA	NA	NA	NA	NA	NA	NA	NA	NA	NA	NA
25632_g	NA	NA	NA	NA	NA	NA	NA	NA	NA	NA	NA
25634_g	NA	NA	NA	NA	NA	NA	NA	NA	NA	NA	NA
25635_g	NA	NA	NA	NA	NA	NA	NA	NA	NA	NA	NA
25640_g	A0A103Y2Y7_CYNCS	2e-129	Concanavalin A-like lectin/glucanase, subgroup	NP_187120	5e-102	receptor-like protein kinase ANXUR1	AT3G04690	ANX1	NA	NA	NA
25641_g	NA	NA	NA	NA	NA	NA	NA	NA	NA	NA	NA
25657_g	A0A0B0N0V1_GOSAR	2e-13	F-box	NA	NA	NA	NA	NA	NA	NA	NA
25665_g	G4XUQ6_BRANA	1e-34	Phospholipase D	NP_567989	3e-35	phospholipase D delta	AT4G35790	ATPLDDELTA	NA	NA	phospholipases|choline biosynthesis III|phosphatidate metabolism, as a signaling molecule
25666_g	A0A068U2K2_COFCA	6e-46	Phospholipase D	NP_849501	4e-42	phospholipase D delta	AT4G35790	ATPLDDELTA	NA	NA	phospholipases|choline biosynthesis III|phosphatidate metabolism, as a signaling molecule
25682_g	U7DZM2_POPTR	6e-43	Strictosidine synthase family protein	NP_001190053	2e-34	strictosidine synthase-like 5	AT3G51430	SSL5	NA	NA	NA
2569_g	NA	NA	NA	NA	NA	NA	NA	NA	NA	NA	NA
2574_g	NA	NA	NA	NA	NA	NA	NA	NA	NA	NA	NA
25828_g	NA	NA	NA	NA	NA	NA	NA	NA	NA	NA	NA
25830_g	NA	NA	NA	NA	NA	NA	NA	NA	NA	NA	NA
25881_g	NA	NA	NA	NA	NA	NA	NA	NA	NA	NA	NA
25899_g	NA	NA	NA	NA	NA	NA	NA	NA	NA	NA	NA
25900_g	NA	NA	NA	NA	NA	NA	NA	NA	NA	NA	NA
25904_g	NA	NA	NA	NA	NA	NA	NA	NA	NA	NA	NA
25907_g	Q1SMZ7_MEDTR	5e-06	Ribonuclease H	NA	NA	NA	NA	NA	NA	NA	NA
25910_g	NA	NA	NA	NA	NA	NA	NA	NA	NA	NA	NA
25913_g	A0A059A1J0_EUCGR	2e-17	Glycosyltransferase	NP_188813	1e-13	UDP-glycosyltransferase HYR1	AT3G21760	HYR1	NA	NA	abscisic acid glucose ester biosynthesis
25952_g	A0A0B2STP8_GLYSO	8e-10	Uncharacterized protein	NP_192758	9e-09	TTF-type zinc finger protein with HAT dimerization domain	AT4G10200	NA	NA	NA	NA
25961_g	NA	NA	NA	NA	NA	NA	NA	NA	NA	NA	NA
25963_g	NA	NA	NA	NA	NA	NA	NA	NA	NA	NA	NA
25970_g	NA	NA	NA	NA	NA	NA	NA	NA	NA	NA	NA
25973_g	NA	NA	NA	NP_200103	0.071	protein TIMELESS	AT5G52910	ATIM	NA	NA	NA
26024_g	A2Q3E4_MEDTR	9e-38	RNA-directed DNA polymerase	NA	NA	NA	NA	NA	NA	NA	NA
26046_g	NA	NA	NA	NA	NA	NA	NA	NA	NA	NA	NA
26062_g	NA	NA	NA	NA	NA	NA	NA	NA	NA	NA	NA
26066_g	NA	NA	NA	NA	NA	NA	NA	NA	NA	NA	NA
26068_g	A0A0V0GW99_SOLCH	4e-22	Putative ovule protein	NP_190869	2e-19	uncharacterized protein	AT3G53010	NA	NA	NA	NA
26115_g	B9S0A0_RICCO	4e-14	Glycosyltransferase	NP_181216	2e-11	UDP-glucosyl transferase 73C3	AT2G36780	NA	NA	NA	quercetin glycoside biosynthesis (Arabidopsis)|kaempferol glycoside biosynthesis (Arabidopsis)|brassinosteroids inactivation|cytokinin-<i>O</i>-glucosides biosynthesis
26164_g	NA	NA	NA	NA	NA	NA	NA	NA	NA	NA	NA
26182_g	NA	NA	NA	NA	NA	NA	NA	NA	NA	NA	NA
262_g	O81532_SOYBN	3e-162	Mariner transposase	NA	NA	NA	NA	NA	NA	NA	NA
26246_g	NA	NA	NA	NA	NA	NA	NA	NA	NA	NA	NA
26267_g	A0A103Y777_CYNCS	9e-14	HAUS augmin-like complex subunit 3	NP_199663	2e-12	protein AUGMIN 3	AT5G48520	AtAUG3	NA	NA	NA
26291_g	A0A077ETF8_ACTDE	1e-83	Glycosyltransferase	NP_566550	5e-61	UDP-glucosyl transferase 88A1	AT3G16520	UGT88A1	NA	NA	quercetin glycoside biosynthesis (Arabidopsis)
26292_g	F6H6M2_VITVI	4e-59	Glycosyltransferase	NP_850597	4e-51	UDP-glucosyl transferase 88A1	AT3G16520	UGT88A1	NA	NA	quercetin glycoside biosynthesis (Arabidopsis)
26306_g	A0A061G8I8_THECC	2e-35	Late embryogenesis abundant hydroxyproline-rich glycofamily protein, putative	NP_182138	2e-15	late embryogenesis abundant hydroxyproline-rich glycoprotein	AT2G46150	NA	NA	NA	NA
26347_g	K0GM10_9ROSI	1e-10	Gag-pol	NA	NA	NA	NA	NA	NA	NA	NA
26350_g	I7H3T9_CAMSI	1e-43	Reverse transcriptase-like protein	NP_085499	2e-32	hypothetical protein ArthMp029	NA	NA	NA	NA	NA
26434_g	A0A151TP24_CAJCA	8e-21	Transposon Ty3-I Gag-Pol polyprotein	NA	NA	NA	NA	NA	NA	NA	NA
26435_g	A0A151RUV0_CAJCA	7e-30	GDSL esterase/lipase EXL3	NP_177718	7e-23	GDSL esterase/lipase EXL3	AT1G75900	NA	NA	NA	triacylglycerol degradation
26436_g	A0A067H1X6_CITSI	4e-30	Uncharacterized protein	NP_565120	2e-23	GDSL esterase/lipase EXL1	AT1G75880	NA	NA	NA	triacylglycerol degradation
26446_g	NA	NA	NA	NA	NA	NA	NA	NA	NA	NA	NA
26447_g	NA	NA	NA	NA	NA	NA	NA	NA	NA	NA	NA
26448_g	B9SAH5_RICCO	6e-19	Biotin protein ligase, putative	NP_174903	5e-18	holocarboxylase synthetase 2	AT1G37150	HCS2	NA	NA	biotin-carboxyl carrier protein assembly
2650_g	NA	NA	NA	NA	NA	NA	NA	NA	NA	NA	NA
26501_g	A9CBA3_SOLLC	3e-53	Beta-expansin	NP_564860	3e-40	expansin B2	AT1G65680	ATEXPB2	NA	NA	NA
26560_g	W9SUV7_9ROSA	0.006	Fatty acid amide hydrolase	NP_201249	0.006	fatty acid amide hydrolase	AT5G64440	AtFAAH	NA	NA	NA
26564_g	NA	NA	NA	NA	NA	NA	NA	NA	NA	NA	NA
26605_g	NA	NA	NA	NA	NA	NA	NA	NA	NA	NA	NA
26609_g	A0A067GMN3_CITSI	4e-06	Glutamyl-tRNA(Gln) amidotransferase subunit C, chloroplastic/mitochondrial	NP_567909	0.002	uncharacterized protein	AT4G32915	NA	NA	NA	NA
26611_g	NA	NA	NA	NA	NA	NA	NA	NA	NA	NA	NA
26615_g	Q9LSK4_ARATH	3e-62	Ac-like transposase	NP_178689	1e-63	hAT dimerisation domain-containing protein	AT2G06500	NA	NA	NA	NA
26625_g	NA	NA	NA	NA	NA	NA	NA	NA	NA	NA	NA
26641_g	NA	NA	NA	NA	NA	NA	NA	NA	NA	NA	NA
26660_g	NA	NA	NA	NA	NA	NA	NA	NA	NA	NA	NA
26675_g	NA	NA	NA	NA	NA	NA	NA	NA	NA	NA	NA
26676_g	U5FXB4_POPTR	2e-52	NBS-LRR resistance gene-like protein ARGH34	NP_190237	1e-23	disease resistance protein RPP13	AT3G46530	RPP13	NA	NA	NA
26688_g	NA	NA	NA	NA	NA	NA	NA	NA	NA	NA	NA
26691_g	NA	NA	NA	NA	NA	NA	NA	NA	NA	NA	NA
26724_g	NA	NA	NA	NA	NA	NA	NA	NA	NA	NA	NA
26739_g	A0A061FH54_THECC	2e-71	Flavonol synthase	NP_196481	5e-66	flavonol synthase 1	AT5G08640	ATFLS1	1.14.11.23	00941;Flavonoid biosynthesis|01100;Metabolic pathways|01110;Biosynthesis of secondary metabolites	flavonol biosynthesis|flavonoid biosynthesis|flavonoid biosynthesis (in equisetum)|syringetin biosynthesis
26753_g	NA	NA	NA	NA	NA	NA	NA	NA	NA	NA	NA
26755_g	NA	NA	NA	NA	NA	NA	NA	NA	NA	NA	NA
26756_g	NA	NA	NA	NA	NA	NA	NA	NA	NA	NA	NA
26834_g	NA	NA	NA	NA	NA	NA	NA	NA	NA	NA	NA
26842_g	NA	NA	NA	NA	NA	NA	NA	NA	NA	NA	NA
26856_g	A0A067DML3_CITSI	4e-24	Uncharacterized protein	NP_198205	2e-10	putative protein FAR1-related sequence 10	AT5G28530	FRS10	NA	NA	NA
26858_g	M5W531_PRUPE	8e-21	Uncharacterized protein	NA	NA	NA	NA	NA	NA	NA	NA
26860_g	NA	NA	NA	NA	NA	NA	NA	NA	NA	NA	NA
26887_g	NA	NA	NA	NA	NA	NA	NA	NA	NA	NA	NA
26892_g	NA	NA	NA	NA	NA	NA	NA	NA	NA	NA	NA
26913_g	NA	NA	NA	NA	NA	NA	NA	NA	NA	NA	NA
26914_g	A0A151TF93_CAJCA	9e-08	Protein FAR1-RELATED SEQUENCE 5	NP_201518	0.025	SEC-C motif-containing protein / OTU-like cysteine protease family protein	AT5G67170	NA	NA	NA	NA
26917_g	NA	NA	NA	NA	NA	NA	NA	NA	NA	NA	NA
26918_g	NA	NA	NA	NA	NA	NA	NA	NA	NA	NA	NA
26922_g	B9SUC9_RICCO	1e-36	Receptor-kinase, putative	NP_190342	1e-23	Leucine-rich repeat protein kinase family protein	AT3G47580	NA	NA	NA	NA
26938_g	NA	NA	NA	NA	NA	NA	NA	NA	NA	NA	NA
26956_g	NA	NA	NA	NA	NA	NA	NA	NA	NA	NA	NA
26975_g	NA	NA	NA	NA	NA	NA	NA	NA	NA	NA	NA
26977_g	B9STI1_RICCO	1e-30	Desacetoxyvindoline 4-hydroxylase, putative	NP_172147	8e-31	2-oxoglutarate-dependent dioxygenase-like protein	AT1G06620	NA	NA	NA	glucosinolate biosynthesis from dihomomethionine
26979_g	M5VGM1_PRUPE	8e-09	Uncharacterized protein	NP_193839	0.012	protein BREAST CANCER SUSCEPTIBILITY 1-like protein	AT4G21070	ATBRCA1	NA	NA	NA
26997_g	NA	NA	NA	NA	NA	NA	NA	NA	NA	NA	NA
27014_g	NA	NA	NA	NA	NA	NA	NA	NA	NA	NA	NA
27016_g	NA	NA	NA	NA	NA	NA	NA	NA	NA	NA	NA
27021_g	NA	NA	NA	NA	NA	NA	NA	NA	NA	NA	NA
27028_g	NA	NA	NA	NA	NA	NA	NA	NA	NA	NA	NA
27031_g	B9RP54_RICCO	5e-116	Arylacetamide deacetylase, putative	NP_197112	9e-56	carboxyesterase 17	AT5G16080	AtCXE17	NA	NA	NA
27077_g	NA	NA	NA	NA	NA	NA	NA	NA	NA	NA	NA
27082_g	NA	NA	NA	NA	NA	NA	NA	NA	NA	NA	NA
27126_g	D3GDL0_CAMSI	5e-79	RD22-like protein	NP_197943	2e-65	dehydration-responsive protein RD22	AT5G25610	ATRD22	NA	NA	NA
27135_g	NA	NA	NA	NA	NA	NA	NA	NA	NA	NA	NA
27152_g	A0A151SKX9_CAJCA	6e-15	YLP motif-containing protein 1	NP_851250	3e-07	P-loop containing nucleoside triphosphate hydrolases superfamily protein	AT5G62760	NA	NA	NA	NA
27159_g	W9SY83_9ROSA	2e-77	DNA polymerase theta	NP_194047	7e-50	cysteine-rich receptor-like protein kinase 8	AT4G23160	CRK8	NA	NA	NA
27190_g	NA	NA	NA	NA	NA	NA	NA	NA	NA	NA	NA
27191_g	NA	NA	NA	NP_182049	4e-04	methionine aminopeptidase 1A	AT2G45240	MAP1A	NA	NA	NA
27192_g	A0A067H1Q5_CITSI	1e-15	Methionine aminopeptidase	NP_182049	8e-15	methionine aminopeptidase 1A	AT2G45240	MAP1A	NA	NA	NA
27193_g	NA	NA	NA	NA	NA	NA	NA	NA	NA	NA	NA
27196_g	NA	NA	NA	NA	NA	NA	NA	NA	NA	NA	NA
27199_g	A0A0B0NHN8_GOSAR	3e-26	Tryptophan aminotransferase 1-like protein	NP_177213	5e-21	L-tryptophan--pyruvate aminotransferase 1	AT1G70560	CKRC1	NA	NA	leucine degradation I|indole-3-acetate biosynthesis II|indole-3-acetate biosynthesis I|tyrosine degradation I|phenylalanine biosynthesis (cytosolic, plants)|leucine biosynthesis|superpathway of plastoquinol biosynthesis|alanine biosynthesis II|alanine degradation II (to D-lactate)|alanine degradation III|phenylalanine degradation III|4-hydroxyphenylpyruvate biosynthesis
27228_g	A0A103YJ15_CYNCS	2e-33	Non-specific serine/threonine protein kinase	NP_178304	3e-23	serine/threonine-protein kinase BRI1-like 2	AT2G01950	BRL2	NA	NA	NA
27233_g	B9N2J4_POPTR	1e-158	Aspartyl protease family protein	NP_565298	3e-134	aspartyl protease family protein	AT2G03200	NA	NA	NA	NA
27272_g	NA	NA	NA	NA	NA	NA	NA	NA	NA	NA	NA
27278_g	NA	NA	NA	NA	NA	NA	NA	NA	NA	NA	NA
27302_g	NA	NA	NA	NA	NA	NA	NA	NA	NA	NA	NA
27347_g	Q40462_TOBAC	4e-18	NTGB1	NP_172533	5e-20	ADP-ribosylation factor A1F	AT1G10630	ARFA1F	NA	NA	NA
27366_g	NA	NA	NA	NA	NA	NA	NA	NA	NA	NA	NA
27390_g	NA	NA	NA	NA	NA	NA	NA	NA	NA	NA	NA
27410_g	NA	NA	NA	NA	NA	NA	NA	NA	NA	NA	NA
27444_g	NA	NA	NA	NA	NA	NA	NA	NA	NA	NA	NA
27445_g	NA	NA	NA	NP_850874	0.017	glutamyl/glutaminyl-tRNA synthetase, class Ic	AT5G26710	NA	6.1.1.17	00860;Porphyrin and chlorophyll metabolism|00970;Aminoacyl-tRNA biosynthesis|01100;Metabolic pathways|01110;Biosynthesis of secondary metabolites	tRNA charging|tetrapyrrole biosynthesis I (from glutamate)
27454_g	NA	NA	NA	NA	NA	NA	NA	NA	NA	NA	NA
27472_g	NA	NA	NA	NA	NA	NA	NA	NA	NA	NA	NA
27473_g	A0A075VSX7_CAPAN	6e-09	Uncharacterized protein	NA	NA	NA	NA	NA	NA	NA	NA
27474_g	NA	NA	NA	NA	NA	NA	NA	NA	NA	NA	NA
27484_g	C0JJI1_SOYBN	1e-19	Truncated copia-type polyprotein	NA	NA	NA	NA	NA	NA	NA	NA
27485_g	NA	NA	NA	NA	NA	NA	NA	NA	NA	NA	NA
27507_g	NA	NA	NA	NA	NA	NA	NA	NA	NA	NA	NA
2752_g	NA	NA	NA	NA	NA	NA	NA	NA	NA	NA	NA
27520_g	NA	NA	NA	NA	NA	NA	NA	NA	NA	NA	NA
27566_g	NA	NA	NA	NA	NA	NA	NA	NA	NA	NA	NA
27609_g	NA	NA	NA	NA	NA	NA	NA	NA	NA	NA	NA
27626_g	NA	NA	NA	NA	NA	NA	NA	NA	NA	NA	NA
27633_g	A0A0J8BXR7_BETVU	0.003	Laccase	NA	NA	NA	NA	NA	NA	NA	NA
2765_g	NA	NA	NA	NA	NA	NA	NA	NA	NA	NA	NA
27663_g	W9QU01_9ROSA	1e-25	Putative AC transposase	NP_189803	7e-16	BED zinc finger and hAT dimerization domain-containing protein	AT3G42170	DAYSLEEPER	NA	NA	NA
27682_g	NA	NA	NA	NA	NA	NA	NA	NA	NA	NA	NA
27709_g	NA	NA	NA	NA	NA	NA	NA	NA	NA	NA	NA
27710_g	NA	NA	NA	NA	NA	NA	NA	NA	NA	NA	NA
27711_g	NA	NA	NA	NA	NA	NA	NA	NA	NA	NA	NA
2775_g	NA	NA	NA	NA	NA	NA	NA	NA	NA	NA	NA
27751_g	NA	NA	NA	NA	NA	NA	NA	NA	NA	NA	NA
27753_g	NA	NA	NA	NA	NA	NA	NA	NA	NA	NA	NA
27762_g	W9R041_9ROSA	1e-08	Disease resistance protein RPM1	NP_190237	0.007	disease resistance protein RPP13	AT3G46530	RPP13	NA	NA	NA
27763_g	U5GDQ2_POPTR	3e-12	NBS-LRR resistance gene-like protein ARGH34	NP_175437	2e-10	NB-ARC domain-containing disease resistance protein	AT1G50180	NA	NA	NA	NA
27766_g	A0A0V0H258_SOLCH	4e-18	Putative ovule protein	NA	NA	NA	NA	NA	NA	NA	NA
27788_g	NA	NA	NA	NA	NA	NA	NA	NA	NA	NA	NA
2779_g	A0A067EJZ4_CITSI	1e-22	Uncharacterized protein	NP_565608	2e-07	uncharacterized protein	AT2G25735	NA	NA	NA	NA
27814_g	NA	NA	NA	NA	NA	NA	NA	NA	NA	NA	NA
27832_g	NA	NA	NA	NA	NA	NA	NA	NA	NA	NA	NA
27833_g	A0A061E2S9_THECC	4e-28	Aldehyde dehydrogenase 6B2	NA	NA	NA	NA	NA	NA	NA	NA
2791_g	NA	NA	NA	NA	NA	NA	NA	NA	NA	NA	NA
27936_g	NA	NA	NA	NA	NA	NA	NA	NA	NA	NA	NA
27938_g	NA	NA	NA	NA	NA	NA	NA	NA	NA	NA	NA
2794_g	A0A0R0KLC5_SOYBN	1e-05	Uncharacterized protein	NP_680382	0.08	polynucleotidyl transferase, ribonuclease H-like superfamily protein	AT5G42905	NA	NA	NA	NA
27967_g	A0A068U0I0_COFCA	1e-30	60S ribosomal protein L13	NP_001078261	4e-29	60S ribosomal protein L13-1	AT3G49010	ATBBC1	NA	NA	NA
27975_g	NA	NA	NA	NA	NA	NA	NA	NA	NA	NA	NA
27982_g	NA	NA	NA	NA	NA	NA	NA	NA	NA	NA	NA
28030_g	A0A0B0PSD9_GOSAR	4e-19	mTERF domain-containing 1, mitochondrial	NP_974703	1e-16	protein PIGMENT DEFECTIVE 191	AT4G38160	pde191	NA	NA	NA
28032_g	A0A103XY30_CYNCS	0	Pentatricopeptide repeat-containing protein	NP_176613	0	pentatricopeptide repeat-containing protein	AT1G64310	NA	NA	NA	NA
28045_g	NA	NA	NA	NA	NA	NA	NA	NA	NA	NA	NA
28047_g	NA	NA	NA	NA	NA	NA	NA	NA	NA	NA	NA
28051_g	Q1SMZ7_MEDTR	3e-06	Ribonuclease H	NA	NA	NA	NA	NA	NA	NA	NA
28064_g	Q9SIC0_ARATH	1e-13	En/Spm-like transposon protein	NA	NA	NA	NA	NA	NA	NA	NA
28078_g	NA	NA	NA	NA	NA	NA	NA	NA	NA	NA	NA
28106_g	NA	NA	NA	NA	NA	NA	NA	NA	NA	NA	NA
28129_g	NA	NA	NA	NA	NA	NA	NA	NA	NA	NA	NA
28133_g	NA	NA	NA	NA	NA	NA	NA	NA	NA	NA	NA
28158_g	NA	NA	NA	NA	NA	NA	NA	NA	NA	NA	NA
28182_g	NA	NA	NA	NA	NA	NA	NA	NA	NA	NA	NA
28195_g	A0A151R3U5_CAJCA	3e-10	Ras-related protein Rab11C	NP_172221	3e-12	RAB GTPase homolog A2B	AT1G07410	ATRAB-A2B	NA	NA	NA
28196_g	A0A0B0NYQ1_GOSAR	4e-29	NADP-dependent alkenal double bond reductase P1-like protein	NP_198614	6e-26	zinc-binding dehydrogenase family protein	AT5G37980	NA	NA	NA	NA
28197_g	NA	NA	NA	NP_189068	0.011	RNA-directed DNA polymerase (reverse transcriptase)-related protein	AT3G24255	NA	NA	NA	NA
28198_g	Q5U6D4_BETVU	0.008	Orf147a protein	NP_174632	0.085	RNA-directed DNA polymerase (reverse transcriptase)-related family protein	AT1G33710	NA	NA	NA	NA
28199_g	NA	NA	NA	NA	NA	NA	NA	NA	NA	NA	NA
28233_g	NA	NA	NA	NA	NA	NA	NA	NA	NA	NA	NA
28243_g	M8AHN8_AEGTA	2e-29	Zinc finger CCCH domain-containing protein 7	NP_194638	3e-21	ribonuclease H-like protein	AT4G29090	NA	NA	NA	NA
28257_g	NA	NA	NA	NA	NA	NA	NA	NA	NA	NA	NA
28262_g	Q19PL0_POPTR	2e-171	NBS type disease resistance protein	NP_194047	9e-57	cysteine-rich receptor-like protein kinase 8	AT4G23160	CRK8	NA	NA	NA
28298_g	NA	NA	NA	NA	NA	NA	NA	NA	NA	NA	NA
28308_g	A0A103Y7L5_CYNCS	3e-37	SART-1 protein	NP_197180	1e-33	SART-1 family protein DOT2	AT5G16780	DOT2	NA	03040;Spliceosome	NA
28309_g	A0A0V0IVB4_SOLCH	2e-09	Putative U4/U6.U5 tri-snRNP-associated protein 1-like	NP_197180	1e-10	SART-1 family protein DOT2	AT5G16780	DOT2	NA	03040;Spliceosome	NA
28318_g	NA	NA	NA	NA	NA	NA	NA	NA	NA	NA	NA
28347_g	NA	NA	NA	NA	NA	NA	NA	NA	NA	NA	NA
28348_g	NA	NA	NA	NA	NA	NA	NA	NA	NA	NA	NA
28364_g	A0A061FV88_THECC	2e-04	Bifunctional inhibitor/lipid-transfer protein/seed storage 2S albumin superfamily protein, putative	NA	NA	NA	NA	NA	NA	NA	NA
2839_g	NA	NA	NA	NA	NA	NA	NA	NA	NA	NA	NA
2840_g	A0A075T9N5_CAMSI	3e-38	Gag-pol	NA	NA	NA	NA	NA	NA	NA	NA
2841_g	NA	NA	NA	NP_200982	0.098	ABC transporter A family member 10	AT5G61740	ABCA10	NA	NA	NA
28445_g	NA	NA	NA	NA	NA	NA	NA	NA	NA	NA	NA
28450_g	NA	NA	NA	NA	NA	NA	NA	NA	NA	NA	NA
28460_g	A0A068VEZ1_COFCA	1e-29	Serine/threonine-protein phosphatase	NP_175246	2e-23	serine/threonine-protein phosphatase 7 long form homolog	AT1G48120	NA	NA	NA	NA
28514_g	A0A061DS05_THECC	2e-63	Transducin family protein / WD-40 repeat family protein isoform 4	NP_567189	2e-50	transducin family protein / WD-40 repeat family protein	AT4G00800	SETH5	NA	NA	NA
28515_g	A0A103YDP8_CYNCS	4e-17	Clathrin, heavy chain/VPS, 7-fold repeat-containing protein	NP_567189	5e-19	transducin family protein / WD-40 repeat family protein	AT4G00800	SETH5	NA	NA	NA
28553_g	NA	NA	NA	NA	NA	NA	NA	NA	NA	NA	NA
28575_g	NA	NA	NA	NA	NA	NA	NA	NA	NA	NA	NA
28607_g	A0A118JYQ2_CYNCS	3e-35	Major facilitator superfamily	NP_172754	2e-35	nitrate transporter2.5	AT1G12940	ATNRT2.5	NA	NA	NA
2861_g	NA	NA	NA	NA	NA	NA	NA	NA	NA	NA	NA
2862_g	NA	NA	NA	NA	NA	NA	NA	NA	NA	NA	NA
28628_g	B9RN17_RICCO	1e-17	Monoxygenase, putative	NP_001190738	2e-13	monooxygenase 1	AT4G15760	MO1	NA	NA	NA
28652_g	F6H290_VITVI	6e-144	Serine/threonine-protein kinase	NP_179503	4e-111	G-type lectin S-receptor-like serine/threonine-protein kinase	AT2G19130	NA	NA	NA	NA
28654_g	F6H290_VITVI	0.006	Serine/threonine-protein kinase	NA	NA	NA	NA	NA	NA	NA	NA
28655_g	A0A068UTC4_COFCA	1e-11	Serine/threonine-protein kinase	NP_176755	7e-13	receptor-like serine/threonine-protein kinase SD1-7	AT1G65790	ARK1	NA	NA	NA
28658_g	A0A151SVE9_CAJCA	6e-72	Putative serine/threonine-protein kinase receptor	NP_179503	2e-59	G-type lectin S-receptor-like serine/threonine-protein kinase	AT2G19130	NA	NA	NA	NA
28659_g	NA	NA	NA	NA	NA	NA	NA	NA	NA	NA	NA
28660_g	NA	NA	NA	NA	NA	NA	NA	NA	NA	NA	NA
2874_g	NA	NA	NA	NA	NA	NA	NA	NA	NA	NA	NA
28741_g	NA	NA	NA	NA	NA	NA	NA	NA	NA	NA	NA
2875_g	A0A118JUH3_CYNCS	2e-06	Brevis radix-like domain-containing protein	NP_175820	0.005	BREVIS RADIX-like 3	AT1G54180	ATBRXL3	NA	NA	NA
28757_g	NA	NA	NA	NA	NA	NA	NA	NA	NA	NA	NA
2876_g	A0A061G6X1_THECC	6e-40	DZC (Disease resistance/zinc finger/chromosome condensation-like region) domain containing protein	NP_565809	1e-35	protein Brevis radix-like 1	AT2G35600	ATBRXL1	NA	NA	NA
28772_g	NA	NA	NA	NA	NA	NA	NA	NA	NA	NA	NA
28773_g	NA	NA	NA	NA	NA	NA	NA	NA	NA	NA	NA
28774_g	NA	NA	NA	NP_001185394	0.057	transcription factor BEE 3	AT1G73830	BEE3	NA	NA	NA
2882_g	NA	NA	NA	NA	NA	NA	NA	NA	NA	NA	NA
2883_g	NA	NA	NA	NA	NA	NA	NA	NA	NA	NA	NA
28834_g	U6EFK2_9FABA	3e-04	Putative Ty1-copia-like retrotransposon	NA	NA	NA	NA	NA	NA	NA	NA
28851_g	NA	NA	NA	NP_565321	0.025	DNAJ heat shock N-terminal domain-containing protein	AT2G05230	NA	NA	NA	NA
2886_g	NA	NA	NA	NA	NA	NA	NA	NA	NA	NA	NA
28861_g	NA	NA	NA	NA	NA	NA	NA	NA	NA	NA	NA
28862_g	NA	NA	NA	NA	NA	NA	NA	NA	NA	NA	NA
28863_g	A0A0N7IE24_9ROSA	9e-05	Ferric-chelate reductase	NP_173715	0.004	ferric reduction oxidase 3	AT1G23020	ATFRO3	NA	NA	iron reduction and absorption
28873_g	R4V0U3_9CARY	1e-33	Putative fibrillarin	NP_001119418	6e-35	probable mediator of RNA polymerase II transcription subunit 36b	AT5G52470	ATFBR1	NA	NA	NA
28874_g	Q7G147_PICMA	2e-23	Fibrillarin	NP_567724	7e-23	mediator of RNA polymerase II transcription subunit 36a	AT4G25630	ATFIB2	2.1.1.-	03008;Ribosome biogenesis in eukaryotes	NA
28883_g	NA	NA	NA	NA	NA	NA	NA	NA	NA	NA	NA
28884_g	NA	NA	NA	NA	NA	NA	NA	NA	NA	NA	NA
28885_g	K7MGU3_SOYBN	6e-25	Uncharacterized protein	NP_192758	1e-21	TTF-type zinc finger protein with HAT dimerization domain	AT4G10200	NA	NA	NA	NA
28887_g	NA	NA	NA	NA	NA	NA	NA	NA	NA	NA	NA
28889_g	NA	NA	NA	NA	NA	NA	NA	NA	NA	NA	NA
28940_g	NA	NA	NA	NA	NA	NA	NA	NA	NA	NA	NA
28946_g	NA	NA	NA	NA	NA	NA	NA	NA	NA	NA	NA
28947_g	NA	NA	NA	NA	NA	NA	NA	NA	NA	NA	NA
28949_g	K7QHS5_HUMLU	4e-16	Branched-chain-amino-acid aminotransferase	NP_566923	8e-15	branched-chain-amino-acid aminotransferase 3	AT3G49680	ATBCAT-3	2.6.1.42	00280;Valine, leucine and isoleucine degradation|00290;Valine, leucine and isoleucine biosynthesis|00770;Pantothenate and CoA biosynthesis|00966;Glucosinolate biosynthesis|01100;Metabolic pathways|01110;Biosynthesis of secondary metabolites	leucine degradation I|glucosinolate biosynthesis from dihomomethionine|valine degradation I|isoleucine biosynthesis I (from threonine)|valine biosynthesis|leucine biosynthesis|isoleucine degradation I|homomethionine biosynthesis
29_g	NA	NA	NA	NA	NA	NA	NA	NA	NA	NA	NA
29028_g	A0A151SM08_CAJCA	9e-16	Retrovirus-related Pol polyprotein from transposon TNT 1-94	NA	NA	NA	NA	NA	NA	NA	NA
29036_g	NA	NA	NA	NA	NA	NA	NA	NA	NA	NA	NA
29046_g	D7LWD0_ARALL	5e-10	Kinase family protein	NP_001190135	9e-13	eIF2alpha kinase	AT3G59410	ATGCN2	NA	NA	NA
29063_g	NA	NA	NA	NA	NA	NA	NA	NA	NA	NA	NA
29119_g	NA	NA	NA	NA	NA	NA	NA	NA	NA	NA	NA
29120_g	NA	NA	NA	NA	NA	NA	NA	NA	NA	NA	NA
29151_g	NA	NA	NA	NA	NA	NA	NA	NA	NA	NA	NA
29152_g	NA	NA	NA	NA	NA	NA	NA	NA	NA	NA	NA
29162_g	A5B7R6_VITVI	3e-51	Putative uncharacterized protein	NP_192259	2e-15	ankyrin repeat-containing protein	AT4G03500	NA	NA	NA	NA
29185_g	A0A078D7Z0_BRANA	0.003	BnaC07g27170D protein	NP_178356	0.008	RNA-directed DNA polymerase (reverse transcriptase)-related family protein	AT2G02520	NA	NA	NA	NA
29200_g	NA	NA	NA	NA	NA	NA	NA	NA	NA	NA	NA
29230_g	NA	NA	NA	NA	NA	NA	NA	NA	NA	NA	NA
29231_g	NA	NA	NA	NA	NA	NA	NA	NA	NA	NA	NA
29234_g	NA	NA	NA	NA	NA	NA	NA	NA	NA	NA	NA
29266_g	A0A118K074_CYNCS	1e-41	Aminoacyl-tRNA synthetase, class 1a, anticodon-binding	NP_192770	1e-42	tRNA synthetase class I (I, L, M and V) family protein	AT4G10320	NA	6.1.1.5	00290;Valine, leucine and isoleucine biosynthesis|00970;Aminoacyl-tRNA biosynthesis	tRNA charging
29268_g	NA	NA	NA	NP_198832	0.017	ankyrin repeat domain-containing protein EMB506	AT5G40160	EMB139	NA	NA	NA
29269_g	NA	NA	NA	NA	NA	NA	NA	NA	NA	NA	NA
29334_g	A0A061DVC7_THECC	4e-26	Gag-pol polyprotein, putative	NA	NA	NA	NA	NA	NA	NA	NA
29352_g	U5GMP9_POPTR	0.002	Uncharacterized protein	NA	NA	NA	NA	NA	NA	NA	NA
29414_g	NA	NA	NA	NA	NA	NA	NA	NA	NA	NA	NA
29426_g	NA	NA	NA	NA	NA	NA	NA	NA	NA	NA	NA
29429_g	Q6K1V9_ORYSJ	3e-29	Ribosomal protein-like	NP_178997	4e-29	uncharacterized protein	AT2G13770	NA	NA	NA	NA
29453_g	A0A0V0GHF5_SOLCH	1e-22	Putative ovule protein	NA	NA	NA	NA	NA	NA	NA	NA
29459_g	A0A151S790_CAJCA	6e-27	Retrovirus-related Pol polyprotein from transposon TNT 1-94	NP_188737	0.067	Gag-Pol-related retrotransposon family protein	AT3G21000	NA	NA	NA	NA
29487_g	NA	NA	NA	NA	NA	NA	NA	NA	NA	NA	NA
29545_g	Q710T7_POPDE	1e-07	Gag-pol polyprotein	NA	NA	NA	NA	NA	NA	NA	NA
29663_g	NA	NA	NA	NA	NA	NA	NA	NA	NA	NA	NA
29693_g	B9HMI6_POPTR	3e-08	SC35-like splicing factor family protein	NP_173690	2e-08	polyadenylate-binding protein 3	AT1G22760	PAB3	NA	NA	NA
29767_g	NA	NA	NA	NA	NA	NA	NA	NA	NA	NA	NA
29770_g	NA	NA	NA	NA	NA	NA	NA	NA	NA	NA	NA
29832_g	A0A059DCT4_EUCGR	1e-18	Glycosyltransferase	NP_193263	2e-12	UDP-glucosyl transferase 71B5	AT4G15280	UGT71B5	NA	NA	quercetin glycoside biosynthesis (Arabidopsis)
29850_g	E6NUA4_JATCU	6e-16	JHL23C09.13 protein	NA	NA	NA	NA	NA	NA	NA	NA
29859_g	NA	NA	NA	NA	NA	NA	NA	NA	NA	NA	NA
29861_g	A0A0R0FRC7_SOYBN	4e-74	Uncharacterized protein	NA	NA	NA	NA	NA	NA	NA	NA
29870_g	NA	NA	NA	NA	NA	NA	NA	NA	NA	NA	NA
29875_g	NA	NA	NA	NA	NA	NA	NA	NA	NA	NA	NA
29876_g	K4B4V9_SOLLC	2e-08	Uncharacterized protein	NA	NA	NA	NA	NA	NA	NA	NA
29884_g	NA	NA	NA	NA	NA	NA	NA	NA	NA	NA	NA
29889_g	K0GEZ8_9ROSI	1e-70	Gag-pol	NA	NA	NA	NA	NA	NA	NA	NA
29891_g	M5X5V6_PRUPE	9e-13	Uncharacterized protein	NA	NA	NA	NA	NA	NA	NA	NA
299_g	A0A0V0HI71_SOLCH	2e-13	Putative polygalacturonase-like	NP_173760	4e-09	polygalacturonase	AT1G23460	NA	NA	NA	homogalacturonan degradation
2991_g	D7KIM6_ARALL	0.007	Putative uncharacterized protein	NA	NA	NA	NA	NA	NA	NA	NA
29932_g	NA	NA	NA	NA	NA	NA	NA	NA	NA	NA	NA
29941_g	NA	NA	NA	NA	NA	NA	NA	NA	NA	NA	NA
29956_g	W5AUC2_WHEAT	3e-15	Uncharacterized protein	NP_568603	3e-14	SKP1-like protein 1B	AT5G42190	ASK2	NA	04120;Ubiquitin mediated proteolysis|04141;Protein processing in endoplasmic reticulum|04710;Circadian rhythm	NA
29979_g	NA	NA	NA	NA	NA	NA	NA	NA	NA	NA	NA
29980_g	NA	NA	NA	NA	NA	NA	NA	NA	NA	NA	NA
29982_g	A0A078H5J5_BRANA	6e-06	BnaC09g22170D protein	NP_178483	1e-06	GDSL esterase/lipase	AT2G03980	NA	NA	NA	triacylglycerol degradation
29983_g	A0A078H5J5_BRANA	0.002	BnaC09g22170D protein	NP_178485	0.009	GDSL esterase/lipase	AT2G04020	NA	NA	NA	triacylglycerol degradation
29985_g	NA	NA	NA	NP_178483	1e-04	GDSL esterase/lipase	AT2G03980	NA	NA	NA	triacylglycerol degradation
2999_g	NA	NA	NA	NA	NA	NA	NA	NA	NA	NA	NA
30_g	NA	NA	NA	NA	NA	NA	NA	NA	NA	NA	NA
30036_g	NA	NA	NA	NA	NA	NA	NA	NA	NA	NA	NA
30066_g	NA	NA	NA	NA	NA	NA	NA	NA	NA	NA	NA
3007_g	A0A061DQW5_THECC	9e-23	Lateral organ boundaries domain family protein	NA	NA	NA	NA	NA	NA	NA	NA
30115_g	NA	NA	NA	NA	NA	NA	NA	NA	NA	NA	NA
30116_g	NA	NA	NA	NA	NA	NA	NA	NA	NA	NA	NA
30117_g	NA	NA	NA	NA	NA	NA	NA	NA	NA	NA	NA
3012_g	NA	NA	NA	NA	NA	NA	NA	NA	NA	NA	NA
30131_g	NA	NA	NA	NA	NA	NA	NA	NA	NA	NA	NA
30154_g	B9RYN4_RICCO	3e-44	Transferase, putative	NP_194130	1e-28	cellulose synthase-like protein G3	AT4G23990	ATCSLG3	NA	NA	cellulose biosynthesis
30177_g	NA	NA	NA	NA	NA	NA	NA	NA	NA	NA	NA
30184_g	A0A0K9QCC2_SPIOL	0.001	Uncharacterized protein	NA	NA	NA	NA	NA	NA	NA	NA
30218_g	I1IMF1_BRADI	2e-12	Uncharacterized protein	NP_173360	2e-08	TTF-type zinc finger protein with HAT dimerization domain	AT1G19260	NA	NA	NA	NA
30222_g	NA	NA	NA	NA	NA	NA	NA	NA	NA	NA	NA
30226_g	NA	NA	NA	NA	NA	NA	NA	NA	NA	NA	NA
30260_g	NA	NA	NA	NA	NA	NA	NA	NA	NA	NA	NA
30275_g	A0A061EBM5_THECC	3e-57	Glycosyltransferase family 61 protein, putative	NP_178436	2e-53	Glycosyltransferase family 61 protein	AT2G03370	NA	NA	NA	NA
30305_g	NA	NA	NA	NA	NA	NA	NA	NA	NA	NA	NA
30323_g	NA	NA	NA	NA	NA	NA	NA	NA	NA	NA	NA
30325_g	T2DNY4_PHAVU	2e-31	Protein LURP-one-related 15	NP_187780	2e-27	uncharacterized protein	AT3G11740	NA	NA	NA	NA
30327_g	A0A151RAX0_CAJCA	1e-139	Retrovirus-related Pol polyprotein from transposon TNT 1-94	NP_194047	2e-70	cysteine-rich receptor-like protein kinase 8	AT4G23160	CRK8	NA	NA	NA
3033_g	B9T297_RICCO	2e-04	1-aminocyclopropane-1-carboxylate oxidase, putative	NA	NA	NA	NA	NA	NA	NA	NA
3034_g	NA	NA	NA	NA	NA	NA	NA	NA	NA	NA	NA
30365_g	A0A068V2G6_COFCA	1e-41	Sulfotransferase	NP_179175	3e-43	P-loop containing nucleoside triphosphate hydrolases superfamily protein	AT2G15730	NA	NA	NA	NA
30401_g	NA	NA	NA	NA	NA	NA	NA	NA	NA	NA	NA
30404_g	A0A0B0NMR0_GOSAR	5e-19	DNA mismatch repair mutS	NP_191804	1e-15	uncharacterized protein	AT3G62450	NA	NA	NA	NA
30407_g	NA	NA	NA	NA	NA	NA	NA	NA	NA	NA	NA
30436_g	NA	NA	NA	NA	NA	NA	NA	NA	NA	NA	NA
30437_g	NA	NA	NA	NA	NA	NA	NA	NA	NA	NA	NA
30439_g	NA	NA	NA	NA	NA	NA	NA	NA	NA	NA	NA
30457_g	NA	NA	NA	NP_189137	0.005	receptor like protein 41	AT3G25010	AtRLP41	NA	NA	NA
30602_g	NA	NA	NA	NA	NA	NA	NA	NA	NA	NA	NA
3061_g	NA	NA	NA	NA	NA	NA	NA	NA	NA	NA	NA
30618_g	A0A0V0IIP0_SOLCH	3e-22	Putative F-box protein-like	NP_193997	3e-04	putative F-box protein	AT4G22660	NA	NA	NA	NA
3064_g	NA	NA	NA	NA	NA	NA	NA	NA	NA	NA	NA
30654_g	NA	NA	NA	NA	NA	NA	NA	NA	NA	NA	NA
30714_g	NA	NA	NA	NA	NA	NA	NA	NA	NA	NA	NA
30715_g	A0A061E8I5_THECC	1e-10	Uncharacterized protein	NA	NA	NA	NA	NA	NA	NA	NA
30721_g	NA	NA	NA	NA	NA	NA	NA	NA	NA	NA	NA
30722_g	NA	NA	NA	NA	NA	NA	NA	NA	NA	NA	NA
30734_g	NA	NA	NA	NA	NA	NA	NA	NA	NA	NA	NA
30742_g	NA	NA	NA	NA	NA	NA	NA	NA	NA	NA	NA
30759_g	NA	NA	NA	NA	NA	NA	NA	NA	NA	NA	NA
30774_g	A0A068UYG8_COFCA	2e-11	Uncharacterized protein	NA	NA	NA	NA	NA	NA	NA	NA
30787_g	NA	NA	NA	NA	NA	NA	NA	NA	NA	NA	NA
30818_g	A0A103Y596_CYNCS	3e-44	Metallopeptidase, catalytic domain-containing protein	NP_568232	8e-43	zincin-like metalloproteases family protein	AT5G10540	TOP2	NA	NA	NA
30819_g	A0A078DZP9_BRANA	1e-40	BnaC03g43630D protein	NP_569013	1e-41	organellar oligopeptidase A	AT5G65620	OOP	NA	NA	NA
30821_g	NA	NA	NA	NA	NA	NA	NA	NA	NA	NA	NA
3084_g	A0A0V0IIW4_SOLCH	6e-57	Putative pre-mRNA-splicing factor SLU7-like	NP_564859	3e-53	putative step II splicing factor SMP1	AT1G65660	SMP1	NA	03040;Spliceosome	NA
3085_g	A0A0B2PXZ2_GLYSO	7e-12	Pre-mRNA-splicing factor SLU7-A	NP_568017	6e-10	Pre-mRNA-splicing factor SMP2	AT4G37120	SMP2	NA	NA	NA
30854_g	A0A061E7M2_THECC	4e-23	RAD54 isoform 4	NP_188552	1e-22	Rad54-like protein	AT3G19210	ATRAD54	3.6.4.-	03440;Homologous recombination	NA
3086_g	V4U4H4_9ROSI	4e-31	Uncharacterized protein	NP_179640	0.002	uncharacterized protein	AT2G20500	NA	NA	NA	NA
30869_g	NA	NA	NA	NA	NA	NA	NA	NA	NA	NA	NA
30871_g	NA	NA	NA	NA	NA	NA	NA	NA	NA	NA	NA
30917_g	NA	NA	NA	NA	NA	NA	NA	NA	NA	NA	NA
3092_g	B9SIV9_RICCO	1e-21	Protein Z, putative	NP_175202	7e-18	serpin-ZX	AT1G47710	AtSERPIN1	NA	NA	NA
3093_g	NA	NA	NA	NA	NA	NA	NA	NA	NA	NA	NA
3094_g	NA	NA	NA	NA	NA	NA	NA	NA	NA	NA	NA
30947_g	A5BPY5_VITVI	8e-12	Putative uncharacterized protein	NA	NA	NA	NA	NA	NA	NA	NA
30948_g	NA	NA	NA	NA	NA	NA	NA	NA	NA	NA	NA
3096_g	NA	NA	NA	NA	NA	NA	NA	NA	NA	NA	NA
30962_g	W9SD39_9ROSA	2e-04	Aldehyde dehydrogenase family 6 member B2	NA	NA	NA	NA	NA	NA	NA	NA
30966_g	A0A0V0I3L3_SOLCH	3e-14	Putative F-box/kelch-repeat protein-like	NP_566277	6e-06	F-box/kelch-repeat protein	AT3G06240	NA	NA	NA	NA
3097_g	Q94FM0_CITPA	2e-15	Pol polyprotein	NP_567205	1e-04	zinc knuckle (CCHC-type) family protein	AT4G00980	NA	NA	NA	NA
31003_g	NA	NA	NA	NA	NA	NA	NA	NA	NA	NA	NA
3101_g	A0A059BL80_EUCGR	5e-19	Uncharacterized protein	NP_199367	5e-19	uncharacterized protein	AT5G45540	NA	NA	NA	NA
31034_g	NA	NA	NA	NA	NA	NA	NA	NA	NA	NA	NA
31048_g	NA	NA	NA	NA	NA	NA	NA	NA	NA	NA	NA
31071_g	NA	NA	NA	NA	NA	NA	NA	NA	NA	NA	NA
31072_g	NA	NA	NA	NA	NA	NA	NA	NA	NA	NA	NA
31081_g	A0A0K9Q4C4_ZOSMR	1e-19	FAR1-related sequence 5	NP_197397	4e-20	protein FAR1-related sequence 12	AT5G18960	FRS12	NA	NA	NA
31083_g	NA	NA	NA	NA	NA	NA	NA	NA	NA	NA	NA
31101_g	NA	NA	NA	NA	NA	NA	NA	NA	NA	NA	NA
3113_g	NA	NA	NA	NA	NA	NA	NA	NA	NA	NA	NA
3114_g	B9H8N4_POPTR	0	Armadillo/beta-catenin repeat family protein	NP_001078286	7e-165	U-box domain-containing protein 3	AT3G54790	NA	NA	NA	NA
31159_g	NA	NA	NA	NA	NA	NA	NA	NA	NA	NA	NA
31175_g	A0A078F7Y4_BRANA	2e-15	BnaA02g06430D protein	NP_190118	1e-18	uncharacterized protein	AT3G45320	NA	NA	NA	NA
31250_g	NA	NA	NA	NA	NA	NA	NA	NA	NA	NA	NA
31321_g	NA	NA	NA	NA	NA	NA	NA	NA	NA	NA	NA
31332_g	NA	NA	NA	NA	NA	NA	NA	NA	NA	NA	NA
31377_g	B9S0A0_RICCO	1e-165	Glycosyltransferase	NP_181216	2e-143	UDP-glucosyl transferase 73C3	AT2G36780	NA	NA	NA	quercetin glycoside biosynthesis (Arabidopsis)|kaempferol glycoside biosynthesis (Arabidopsis)|brassinosteroids inactivation|cytokinin-<i>O</i>-glucosides biosynthesis
31400_g	NA	NA	NA	NA	NA	NA	NA	NA	NA	NA	NA
31401_g	G7ID10_MEDTR	9e-05	Uncharacterized protein	NP_195791	0.005	methyltransferase	AT5G01710	NA	NA	NA	NA
31402_g	NA	NA	NA	NA	NA	NA	NA	NA	NA	NA	NA
31430_g	NA	NA	NA	NA	NA	NA	NA	NA	NA	NA	NA
31438_g	NA	NA	NA	NA	NA	NA	NA	NA	NA	NA	NA
31444_g	A0A061E961_THECC	2e-40	WD-40 repeat family protein / small nuclear ribonucleoprotein Prp4p-related	NP_181681	8e-28	splicing factor PRP4-like protein LACHESIS	AT2G41500	EMB2776	NA	03040;Spliceosome	NA
31449_g	A0A061FJP0_THECC	9e-14	Inositol polyphosphate 5-phosphatase 11	NP_001185162	2e-07	Type I inositol-1,4,5-trisphosphate 5-phosphatase 11	AT1G47510	5PTASE11	NA	NA	3-phosphoinositide biosynthesis|D-<i>myo</i>-inositol (1,4,5)-trisphosphate degradation|D-<i>myo</i>-inositol (1,3,4)-trisphosphate biosynthesis
31457_g	NA	NA	NA	NA	NA	NA	NA	NA	NA	NA	NA
31462_g	NA	NA	NA	NA	NA	NA	NA	NA	NA	NA	NA
31475_g	NA	NA	NA	NA	NA	NA	NA	NA	NA	NA	NA
31476_g	NA	NA	NA	NA	NA	NA	NA	NA	NA	NA	NA
31483_g	NA	NA	NA	NA	NA	NA	NA	NA	NA	NA	NA
31490_g	NA	NA	NA	NA	NA	NA	NA	NA	NA	NA	NA
31492_g	U5CXL6_AMBTC	1e-11	Uncharacterized protein	NA	NA	NA	NA	NA	NA	NA	NA
31493_g	Q949J4_SOLLC	2e-32	Putative copia-like polyprotein	NA	NA	NA	NA	NA	NA	NA	NA
31536_g	NA	NA	NA	NA	NA	NA	NA	NA	NA	NA	NA
31539_g	NA	NA	NA	NA	NA	NA	NA	NA	NA	NA	NA
31540_g	NA	NA	NA	NA	NA	NA	NA	NA	NA	NA	NA
31541_g	NA	NA	NA	NA	NA	NA	NA	NA	NA	NA	NA
31599_g	NA	NA	NA	NA	NA	NA	NA	NA	NA	NA	NA
31601_g	NA	NA	NA	NA	NA	NA	NA	NA	NA	NA	NA
31602_g	NA	NA	NA	NP_001190656	0.082	DNA mismatch repair protein MSH6	AT4G02070	ATMSH6	NA	03430;Mismatch repair	NA
31614_g	NA	NA	NA	NA	NA	NA	NA	NA	NA	NA	NA
3162_g	NA	NA	NA	NA	NA	NA	NA	NA	NA	NA	NA
3163_g	NA	NA	NA	NA	NA	NA	NA	NA	NA	NA	NA
31638_g	A0A151TJ62_CAJCA	4e-04	Retrovirus-related Pol polyprotein from transposon TNT 1-94	NA	NA	NA	NA	NA	NA	NA	NA
31669_g	NA	NA	NA	NA	NA	NA	NA	NA	NA	NA	NA
3167_g	NA	NA	NA	NA	NA	NA	NA	NA	NA	NA	NA
31671_g	NA	NA	NA	NA	NA	NA	NA	NA	NA	NA	NA
31672_g	NA	NA	NA	NA	NA	NA	NA	NA	NA	NA	NA
31748_g	NA	NA	NA	NA	NA	NA	NA	NA	NA	NA	NA
31752_g	A0A151TF93_CAJCA	1e-06	Protein FAR1-RELATED SEQUENCE 5	NP_181464	0.034	Cysteine proteinases superfamily protein	AT2G39320	NA	NA	NA	NA
31782_g	NA	NA	NA	NA	NA	NA	NA	NA	NA	NA	NA
31786_g	NA	NA	NA	NA	NA	NA	NA	NA	NA	NA	NA
31787_g	NA	NA	NA	NA	NA	NA	NA	NA	NA	NA	NA
31805_g	NA	NA	NA	NA	NA	NA	NA	NA	NA	NA	NA
31817_g	A0A068U546_COFCA	6e-10	Uncharacterized protein	NA	NA	NA	NA	NA	NA	NA	NA
31819_g	A0A078GJD8_BRANA	2e-43	BnaC01g29710D protein	NP_680299	2e-19	hAT family dimerization domain-containing protein	AT5G33406	NA	NA	NA	NA
31850_g	Q5MG92_IPOBA	8e-06	Putative retrotransposon polyprotein	NA	NA	NA	NA	NA	NA	NA	NA
31851_g	A5BSS1_VITVI	3e-31	Putative uncharacterized protein	NP_085541	0.005	hypothetical protein ArthMp074	NA	NA	NA	NA	NA
31852_g	M0ZHS1_SOLTU	9e-21	Uncharacterized protein	NA	NA	NA	NA	NA	NA	NA	NA
31865_g	A0A059B4I2_EUCGR	6e-25	Uncharacterized protein	NP_173550	2e-05	uncharacterized protein	AT1G21280	NA	NA	NA	NA
31866_g	A0A0B0P9L0_GOSAR	1e-05	ABC transporter permease	NA	NA	NA	NA	NA	NA	NA	NA
31888_g	NA	NA	NA	NA	NA	NA	NA	NA	NA	NA	NA
31889_g	NA	NA	NA	NA	NA	NA	NA	NA	NA	NA	NA
31890_g	NA	NA	NA	NA	NA	NA	NA	NA	NA	NA	NA
31915_g	NA	NA	NA	NA	NA	NA	NA	NA	NA	NA	NA
3195_g	NA	NA	NA	NA	NA	NA	NA	NA	NA	NA	NA
31989_g	NA	NA	NA	NA	NA	NA	NA	NA	NA	NA	NA
32003_g	A0A103YM63_CYNCS	6e-11	Protein kinase, ATP binding site-containing protein	NP_179437	2e-10	proline-rich extensin-like receptor kinase 4	AT2G18470	AtPERK4	NA	NA	NA
32020_g	A0A103XSX6_CYNCS	1e-20	tRNA isopentenyltransferase	NP_188547	7e-20	adenylate isopentenyltransferase 8	AT3G19160	ATIPT8	NA	00908;Zeatin biosynthesis|01100;Metabolic pathways|01110;Biosynthesis of secondary metabolites	<i>trans</i>-zeatin biosynthesis
32035_g	NA	NA	NA	NA	NA	NA	NA	NA	NA	NA	NA
32053_g	B9H953_POPTR	2e-62	Embryo-abundant family protein	NP_181669	4e-57	S-adenosyl-L-methionine-dependent methyltransferase-like protein	AT2G41380	NA	NA	NA	NA
32075_g	A0A151TW60_CAJCA	9e-23	Vegetative incompatibility protein HET-E-1	NP_198055	3e-21	Topless-related protein 3	AT5G27030	TPR3	NA	NA	NA
32101_g	NA	NA	NA	NA	NA	NA	NA	NA	NA	NA	NA
32119_g	NA	NA	NA	NA	NA	NA	NA	NA	NA	NA	NA
32127_g	NA	NA	NA	NA	NA	NA	NA	NA	NA	NA	NA
32139_g	NA	NA	NA	NA	NA	NA	NA	NA	NA	NA	NA
32140_g	A0A0B2P5K4_GLYSO	1e-65	Cytochrome P450 82C4	NP_194922	3e-57	cytochrome P450, family 82, subfamily C, polypeptide 4	AT4G31940	CYP82C4	1.14.-.-	00903;Limonene and pinene degradation|00945;Stilbenoid, diarylheptanoid and gingerol biosynthesis|01100;Metabolic pathways|01110;Biosynthesis of secondary metabolites	NA
32141_g	NA	NA	NA	NA	NA	NA	NA	NA	NA	NA	NA
32144_g	A0A0B2RDZ0_GLYSO	2e-72	Protein FAR1-RELATED SEQUENCE 11	NP_563865	3e-21	protein FAR1-related sequence 11	AT1G10240	FRS11	NA	NA	NA
32152_g	NA	NA	NA	NA	NA	NA	NA	NA	NA	NA	NA
32153_g	NA	NA	NA	NA	NA	NA	NA	NA	NA	NA	NA
32154_g	NA	NA	NA	NA	NA	NA	NA	NA	NA	NA	NA
32157_g	NA	NA	NA	NA	NA	NA	NA	NA	NA	NA	NA
32215_g	NA	NA	NA	NA	NA	NA	NA	NA	NA	NA	NA
32216_g	NA	NA	NA	NA	NA	NA	NA	NA	NA	NA	NA
32218_g	NA	NA	NA	NA	NA	NA	NA	NA	NA	NA	NA
32224_g	NA	NA	NA	NA	NA	NA	NA	NA	NA	NA	NA
32235_g	A0A151TNI8_CAJCA	2e-45	Copia protein	NP_194047	4e-07	cysteine-rich receptor-like protein kinase 8	AT4G23160	CRK8	NA	NA	NA
32265_g	NA	NA	NA	NA	NA	NA	NA	NA	NA	NA	NA
32266_g	NA	NA	NA	NA	NA	NA	NA	NA	NA	NA	NA
32269_g	NA	NA	NA	NA	NA	NA	NA	NA	NA	NA	NA
32272_g	NA	NA	NA	NA	NA	NA	NA	NA	NA	NA	NA
32273_g	NA	NA	NA	NA	NA	NA	NA	NA	NA	NA	NA
32292_g	NA	NA	NA	NA	NA	NA	NA	NA	NA	NA	NA
32306_g	NA	NA	NA	NA	NA	NA	NA	NA	NA	NA	NA
32318_g	A0A061F8R0_THECC	1e-55	Peptide-N4-(N-acetyl-beta-glucosaminyl)asparagine amidase A protein, putative	NP_188110	4e-52	peptide-N4-(N-acetyl-beta-glucosaminyl)asparagine amidase A protein	AT3G14920	NA	NA	NA	NA
32322_g	W9QKM7_9ROSA	1e-34	Ent-copalyl diphosphate synthase	NP_192187	2e-26	Ent-copalyl diphosphate synthase	AT4G02780	ABC33	5.5.1.13	00904;Diterpenoid biosynthesis|01100;Metabolic pathways|01110;Biosynthesis of secondary metabolites	<i>ent</i>-kaurene biosynthesis I
32336_g	NA	NA	NA	NA	NA	NA	NA	NA	NA	NA	NA
32365_g	NA	NA	NA	NA	NA	NA	NA	NA	NA	NA	NA
32366_g	NA	NA	NA	NA	NA	NA	NA	NA	NA	NA	NA
32374_g	NA	NA	NA	NA	NA	NA	NA	NA	NA	NA	NA
32394_g	Q2XNU1_ASPOF	1e-15	Zinc transporter, putative	NP_198247	9e-12	uncharacterized protein	AT5G28950	NA	NA	NA	NA
3242_g	A0A0D2V2V0_GOSRA	3e-39	Uncharacterized protein	NP_187409	2e-31	uncharacterized protein	AT3G07530	NA	NA	NA	NA
32430_g	A0A072TU78_MEDTR	7e-07	Uncharacterized protein	NA	NA	NA	NA	NA	NA	NA	NA
32446_g	NA	NA	NA	NA	NA	NA	NA	NA	NA	NA	NA
32447_g	NA	NA	NA	NA	NA	NA	NA	NA	NA	NA	NA
32459_g	NA	NA	NA	NA	NA	NA	NA	NA	NA	NA	NA
32470_g	NA	NA	NA	NA	NA	NA	NA	NA	NA	NA	NA
32527_g	A0A151TEU0_CAJCA	2e-63	Zinc finger MYM-type protein 1	NP_189620	5e-39	General transcription factor 2-related zinc finger protein	AT3G29763	NA	NA	NA	NA
32572_g	NA	NA	NA	NA	NA	NA	NA	NA	NA	NA	NA
32573_g	NA	NA	NA	NA	NA	NA	NA	NA	NA	NA	NA
32610_g	NA	NA	NA	NP_176314	0.081	probable disease resistance protein	AT1G61190	NA	NA	NA	NA
32615_g	NA	NA	NA	NA	NA	NA	NA	NA	NA	NA	NA
32616_g	NA	NA	NA	NA	NA	NA	NA	NA	NA	NA	NA
32636_g	M7YV57_TRIUA	0.001	Uncharacterized protein	NA	NA	NA	NA	NA	NA	NA	NA
32688_g	NA	NA	NA	NA	NA	NA	NA	NA	NA	NA	NA
32703_g	B0LK07_WELMI	2e-14	Zinc finger-homeodomain protein 1	NP_178358	7e-13	homeobox protein 21	AT2G02540	ATHB21	NA	NA	NA
32716_g	NA	NA	NA	NA	NA	NA	NA	NA	NA	NA	NA
32732_g	A0A061G9Z7_THECC	8e-60	RNI-like superfamily protein	NP_565242	2e-40	RNI-like superfamily protein	AT1G80630	NA	NA	NA	NA
32733_g	B9SMV8_RICCO	2e-20	F-box/LRR-repeat protein, putative	NP_565242	4e-18	RNI-like superfamily protein	AT1G80630	NA	NA	NA	NA
32734_g	NA	NA	NA	NA	NA	NA	NA	NA	NA	NA	NA
32738_g	NA	NA	NA	NA	NA	NA	NA	NA	NA	NA	NA
32761_g	O23864_9ORYZ	3e-21	Polyprotein	NP_194047	2e-09	cysteine-rich receptor-like protein kinase 8	AT4G23160	CRK8	NA	NA	NA
32762_g	NA	NA	NA	NA	NA	NA	NA	NA	NA	NA	NA
3280_g	W9S4Q3_9ROSA	3e-05	F-box/kelch-repeat protein	NA	NA	NA	NA	NA	NA	NA	NA
32819_g	NA	NA	NA	NA	NA	NA	NA	NA	NA	NA	NA
3282_g	NA	NA	NA	NA	NA	NA	NA	NA	NA	NA	NA
3283_g	W9SKU2_9ROSA	4e-06	Protein NLP7	NP_194133	2e-06	NIN like protein 7	AT4G24020	NLP7	NA	NA	NA
32847_g	A0A103XTJ9_CYNCS	6e-09	Cytosine-specific methyltransferase	NP_565245	0.001	chromomethylase 1	AT1G80740	CMT1	2.1.1.37	00270;Cysteine and methionine metabolism|01100;Metabolic pathways	NA
32924_g	A0A0B2RZ64_GLYSO	1e-17	UPF0202 protein	NP_172519	5e-17	uncharacterized protein	AT1G10490	NA	2.3.1.-	03008;Ribosome biogenesis in eukaryotes	NA
32934_g	F2DH58_HORVD	4e-23	Predicted protein	NP_001190121	6e-20	uncharacterized protein	AT3G57940	NA	NA	NA	NA
32935_g	A0A067E992_CITSI	7e-07	Uncharacterized protein	NP_001190121	2e-08	uncharacterized protein	AT3G57940	NA	NA	NA	NA
32936_g	NA	NA	NA	NA	NA	NA	NA	NA	NA	NA	NA
32980_g	NA	NA	NA	NA	NA	NA	NA	NA	NA	NA	NA
32984_g	NA	NA	NA	NA	NA	NA	NA	NA	NA	NA	NA
32992_g	B9RJS5_RICCO	2e-29	Purine transporter, putative	NP_174144	5e-27	purine permease 1	AT1G28230	ATPUP1	NA	NA	NA
32993_g	A0A151T9X5_CAJCA	3e-11	Purine permease 3	NP_174143	2e-12	purine permease 3	AT1G28220	ATPUP3	NA	NA	NA
32994_g	NA	NA	NA	NA	NA	NA	NA	NA	NA	NA	NA
33044_g	A0A0V0GZ17_SOLCH	1e-09	Putative ovule protein	NP_569037	1e-05	uncharacterized protein	AT5G66540	NA	NA	03008;Ribosome biogenesis in eukaryotes	NA
3308_g	NA	NA	NA	NA	NA	NA	NA	NA	NA	NA	NA
33090_g	J7G2Z7_ROSRU	4e-34	Non-ltr retroelement reverse transcriptase	NP_085577	5e-10	hypothetical protein ArthMp102	NA	NA	NA	NA	NA
33096_g	NA	NA	NA	NA	NA	NA	NA	NA	NA	NA	NA
33101_g	A0A075T9N5_CAMSI	3e-37	Gag-pol	NP_174960	0.017	GAG/POL/ENV polyprotein	AT1G42190	NA	NA	NA	NA
33102_g	Q2AA19_ASPOF	1e-23	RNase H family protein	NA	NA	NA	NA	NA	NA	NA	NA
33119_g	NA	NA	NA	NA	NA	NA	NA	NA	NA	NA	NA
33121_g	W9RIV8_9ROSA	3e-27	Putative invertase inhibitor	NP_192134	2e-11	plant invertase/pectin methylesterase inhibitor domain-containing protein	AT4G02250	NA	NA	NA	NA
33124_g	NA	NA	NA	NA	NA	NA	NA	NA	NA	NA	NA
33125_g	NA	NA	NA	NA	NA	NA	NA	NA	NA	NA	NA
33168_g	NA	NA	NA	NA	NA	NA	NA	NA	NA	NA	NA
33175_g	NA	NA	NA	NA	NA	NA	NA	NA	NA	NA	NA
33182_g	NA	NA	NA	NA	NA	NA	NA	NA	NA	NA	NA
33189_g	NA	NA	NA	NA	NA	NA	NA	NA	NA	NA	NA
3322_g	A0A0V0IW09_SOLCH	2e-27	Putative LRR receptor-like serine/threonine-protein kinase-like	NP_564335	3e-26	Leucine-rich repeat transmembrane protein kinase	AT1G29720	NA	NA	NA	NA
3324_g	NA	NA	NA	NA	NA	NA	NA	NA	NA	NA	NA
33240_g	NA	NA	NA	NA	NA	NA	NA	NA	NA	NA	NA
33242_g	NA	NA	NA	NA	NA	NA	NA	NA	NA	NA	NA
33256_g	B9TFX9_RICCO	1e-115	Quinone oxidoreductase, putative	NP_193037	3e-110	putative quinone-oxidoreductase-like protein	AT4G13010	NA	NA	NA	NA
33257_g	A0A078CV36_BRANA	4e-06	BnaC08g05290D protein	NP_193037	2e-08	putative quinone-oxidoreductase-like protein	AT4G13010	NA	NA	NA	NA
33258_g	W9S2N4_9ROSA	2e-71	Putative quinone-oxidoreductase-like protein	NP_193037	1e-69	putative quinone-oxidoreductase-like protein	AT4G13010	NA	NA	NA	NA
33289_g	NA	NA	NA	NA	NA	NA	NA	NA	NA	NA	NA
33291_g	NA	NA	NA	NA	NA	NA	NA	NA	NA	NA	NA
33292_g	NA	NA	NA	NA	NA	NA	NA	NA	NA	NA	NA
33295_g	NA	NA	NA	NA	NA	NA	NA	NA	NA	NA	NA
333_g	B9REA7_RICCO	3e-22	Nucleic acid binding protein, putative	NP_680382	2e-16	polynucleotidyl transferase, ribonuclease H-like superfamily protein	AT5G42905	NA	NA	NA	NA
33305_g	NA	NA	NA	NA	NA	NA	NA	NA	NA	NA	NA
33306_g	NA	NA	NA	NA	NA	NA	NA	NA	NA	NA	NA
33307_g	A0A0V0HLM4_SOLCH	4e-23	Putative ovule protein	NP_085491	8e-25	ribosomal protein L5	NA	NA	NA	NA	NA
33309_g	NA	NA	NA	NA	NA	NA	NA	NA	NA	NA	NA
33320_g	NA	NA	NA	NA	NA	NA	NA	NA	NA	NA	NA
33321_g	NA	NA	NA	NA	NA	NA	NA	NA	NA	NA	NA
33330_g	NA	NA	NA	NA	NA	NA	NA	NA	NA	NA	NA
33333_g	NA	NA	NA	NA	NA	NA	NA	NA	NA	NA	NA
33340_g	Q94FM0_CITPA	6e-43	Pol polyprotein	NA	NA	NA	NA	NA	NA	NA	NA
33342_g	NA	NA	NA	NA	NA	NA	NA	NA	NA	NA	NA
33350_g	A0A0V0HC19_SOLCH	3e-13	Putative UPF0690 protein C1orf52-like	NP_001031583	4e-13	uncharacterized protein	AT4G04614	NA	NA	NA	NA
33351_g	B9RTM1_RICCO	1e-29	Protein kinase atmrk1, putative	NP_186798	2e-29	Protein kinase superfamily protein	AT3G01490	NA	NA	NA	NA
33355_g	A0A0V0GX90_SOLCH	3e-15	Putative S-protein-like	NP_563713	5e-12	self-incompatibility protein S1-like protein	AT1G04645	NA	NA	NA	NA
33382_g	A2Q2Z7_MEDTR	2e-14	Contains similarity to reverse trancriptase, related	NP_194638	5e-08	ribonuclease H-like protein	AT4G29090	NA	NA	NA	NA
33384_g	NA	NA	NA	NA	NA	NA	NA	NA	NA	NA	NA
33417_g	A0A078JXA4_BRANA	4e-16	BnaAnng32710D protein	NP_187562	2e-14	RNase H domain-containing protein	AT3G09510	NA	NA	NA	NA
33424_g	NA	NA	NA	NA	NA	NA	NA	NA	NA	NA	NA
33448_g	A0A103Y9L4_CYNCS	8e-21	Pre-mRNA-splicing factor 38	NP_198553	1e-21	putative splicing factor ATSRL1	AT5G37370	ATSRL1	NA	03040;Spliceosome	NA
33462_g	NA	NA	NA	NA	NA	NA	NA	NA	NA	NA	NA
33465_g	A0A151SYH9_CAJCA	2e-77	Copia protein	NP_194047	1e-40	cysteine-rich receptor-like protein kinase 8	AT4G23160	CRK8	NA	NA	NA
33468_g	NA	NA	NA	NA	NA	NA	NA	NA	NA	NA	NA
33469_g	NA	NA	NA	NA	NA	NA	NA	NA	NA	NA	NA
33496_g	A0A068U425_COFCA	3e-89	Hexosyltransferase	NP_189150	2e-89	Galacturonosyltransferase 8	AT3G25140	GAUT8	2.4.1.43	00500;Starch and sucrose metabolism|00520;Amino sugar and nucleotide sugar metabolism	homogalacturonan biosynthesis
335_g	NA	NA	NA	NA	NA	NA	NA	NA	NA	NA	NA
33538_g	NA	NA	NA	NA	NA	NA	NA	NA	NA	NA	NA
33583_g	A0A118K3B3_CYNCS	8e-12	Ribosomal protein S11	NP_190826	9e-14	40S ribosomal protein S14-3	AT3G52580	NA	NA	03010;Ribosome	NA
33596_g	H9B248_9ERIC	1e-12	Nucleotide-binding site leucine-rich repeat protein	NP_188065	1e-04	NB-ARC domain-containing disease resistance protein	AT3G14470	NA	NA	NA	NA
336_g	NA	NA	NA	NA	NA	NA	NA	NA	NA	NA	NA
33600_g	NA	NA	NA	NA	NA	NA	NA	NA	NA	NA	NA
33615_g	NA	NA	NA	NA	NA	NA	NA	NA	NA	NA	NA
33623_g	A0A0B2RL69_GLYSO	4e-10	F-box/kelch-repeat protein	NP_174520	1e-10	putative F-box protein	AT1G32420	NA	NA	NA	NA
33646_g	C6EMZ0_ARATH	0.002	Kelch repeat-containing F-box protein	NP_193660	2e-05	kelch repeat-containing protein	AT4G19250	NA	NA	NA	NA
33648_g	D7MG78_ARALL	3e-06	Kelch repeat-containing F-box family protein	NP_193668	9e-07	putative F-box/kelch-repeat protein	AT4G19330	NA	NA	NA	NA
33649_g	NA	NA	NA	NA	NA	NA	NA	NA	NA	NA	NA
3366_g	NA	NA	NA	NA	NA	NA	NA	NA	NA	NA	NA
33660_g	NA	NA	NA	NA	NA	NA	NA	NA	NA	NA	NA
33661_g	NA	NA	NA	NA	NA	NA	NA	NA	NA	NA	NA
33662_g	NA	NA	NA	NA	NA	NA	NA	NA	NA	NA	NA
33668_g	B9RTA9_RICCO	4e-24	Triacylglycerol lipase, putative	NP_001190739	5e-26	lipase class 3 family protein	AT4G16070	NA	NA	NA	NA
33682_g	NA	NA	NA	NA	NA	NA	NA	NA	NA	NA	NA
33683_g	NA	NA	NA	NA	NA	NA	NA	NA	NA	NA	NA
33689_g	Q9ZR30_HORVS	5e-04	Alcohol dehydrogenase 1	NP_177837	1e-05	alcohol dehydrogenase 1	AT1G77120	ADH	1.1.1.1	00010;Glycolysis / Gluconeogenesis|00071;Fatty acid degradation|00350;Tyrosine metabolism|01100;Metabolic pathways|01110;Biosynthesis of secondary metabolites	ethanol degradation II|acetaldehyde biosynthesis I|pyruvate fermentation to ethanol II|ethanol degradation I
33730_g	A0A0V0IHX3_SOLCH	1e-22	Putative PAP-associated domain-containing protein 5-like	NP_568798	1e-07	nucleotidyltransferase family protein	AT5G53770	NA	NA	NA	NA
33808_g	A0A0V0I135_SOLCH	5e-16	Putative maspardin-like	NP_192960	3e-15	alpha/beta-Hydrolases superfamily protein	AT4G12230	NA	NA	NA	NA
33833_g	NA	NA	NA	NA	NA	NA	NA	NA	NA	NA	NA
33838_g	NA	NA	NA	NA	NA	NA	NA	NA	NA	NA	NA
33856_g	NA	NA	NA	NA	NA	NA	NA	NA	NA	NA	NA
33859_g	NA	NA	NA	NA	NA	NA	NA	NA	NA	NA	NA
33881_g	Q2QQV8_ORYSJ	3e-73	Retrotransposon protein, putative, unclassified	NP_085499	3e-41	hypothetical protein ArthMp029	NA	NA	NA	NA	NA
33927_g	A0A151QXJ4_CAJCA	1e-65	UPF0496 protein At4g34320 family	NP_195158	5e-60	uncharacterized protein	AT4G34320	NA	NA	NA	NA
33928_g	NA	NA	NA	NA	NA	NA	NA	NA	NA	NA	NA
33944_g	NA	NA	NA	NA	NA	NA	NA	NA	NA	NA	NA
34064_g	NA	NA	NA	NA	NA	NA	NA	NA	NA	NA	NA
34073_g	NA	NA	NA	NA	NA	NA	NA	NA	NA	NA	NA
34089_g	NA	NA	NA	NA	NA	NA	NA	NA	NA	NA	NA
34108_g	NA	NA	NA	NA	NA	NA	NA	NA	NA	NA	NA
34112_g	NA	NA	NA	NA	NA	NA	NA	NA	NA	NA	NA
34120_g	A0A151T0S5_CAJCA	4e-07	F-box protein At4g12560 family	NP_192996	5e-05	uncharacterized protein	AT4G12590	NA	NA	NA	NA
34121_g	NA	NA	NA	NA	NA	NA	NA	NA	NA	NA	NA
34122_g	A0A059A3P5_EUCGR	2e-16	Uncharacterized protein	NP_173550	7e-09	uncharacterized protein	AT1G21280	NA	NA	NA	NA
34132_g	NA	NA	NA	NA	NA	NA	NA	NA	NA	NA	NA
34140_g	A0A151RUN6_CAJCA	2e-42	Retrovirus-related Pol polyprotein from transposon TNT 1-94	NP_188737	2e-04	Gag-Pol-related retrotransposon family protein	AT3G21000	NA	NA	NA	NA
3415_g	NA	NA	NA	NA	NA	NA	NA	NA	NA	NA	NA
34153_g	A0A103Y3G7_CYNCS	8e-08	Pentatricopeptide repeat-containing protein	NP_568214	9e-10	pentatricopeptide repeat-containing protein	AT5G09450	NA	NA	NA	NA
34189_g	NA	NA	NA	NA	NA	NA	NA	NA	NA	NA	NA
34219_g	NA	NA	NA	NA	NA	NA	NA	NA	NA	NA	NA
34245_g	NA	NA	NA	NA	NA	NA	NA	NA	NA	NA	NA
34293_g	NA	NA	NA	NA	NA	NA	NA	NA	NA	NA	NA
34302_g	NA	NA	NA	NA	NA	NA	NA	NA	NA	NA	NA
34315_g	NA	NA	NA	NA	NA	NA	NA	NA	NA	NA	NA
34317_g	A5AXP8_VITVI	6e-179	Putative uncharacterized protein	NP_194047	7e-64	cysteine-rich receptor-like protein kinase 8	AT4G23160	CRK8	NA	NA	NA
34318_g	A0A059B4I2_EUCGR	1e-41	Uncharacterized protein	NP_173550	1e-11	uncharacterized protein	AT1G21280	NA	NA	NA	NA
34332_g	A0A151U6C2_CAJCA	4e-50	Retrovirus-related Pol polyprotein from transposon TNT 1-94	NP_194047	6e-27	cysteine-rich receptor-like protein kinase 8	AT4G23160	CRK8	NA	NA	NA
34354_g	NA	NA	NA	NP_191477	0.076	RNI-like/FBD-like domain-containing protein	AT3G59180	NA	NA	NA	NA
34469_g	NA	NA	NA	NA	NA	NA	NA	NA	NA	NA	NA
34478_g	NA	NA	NA	NA	NA	NA	NA	NA	NA	NA	NA
34486_g	NA	NA	NA	NA	NA	NA	NA	NA	NA	NA	NA
34523_g	A4UTR8_PEA	2e-68	Chloroplast ATP/ADP translocator	NP_178146	2e-63	ADP,ATP carrier protein 1	AT1G80300	ATNTT1	NA	NA	NA
34541_g	B9RUH9_RICCO	4e-72	Multidrug resistance protein 1, 2, putative	NP_189475	5e-66	ABC transporter B family member 15	AT3G28345	ABCB15	NA	NA	NA
34634_g	NA	NA	NA	NA	NA	NA	NA	NA	NA	NA	NA
34643_g	W9S121_9ROSA	6e-15	D-lactate ferricytochrome C oxidoreductase	NP_568170	2e-15	D-lactate dehydrogenase	AT5G06580	NA	1.1.2.4	00620;Pyruvate metabolism	methylglyoxal degradation I|glycolate and glyoxylate degradation II
34644_g	NA	NA	NA	NP_177579	0.073	polynucleotidyl transferase, ribonuclease H-like protein	AT1G74390	NA	NA	NA	NA
34645_g	NA	NA	NA	NA	NA	NA	NA	NA	NA	NA	NA
34646_g	A0A151U6C2_CAJCA	4e-139	Retrovirus-related Pol polyprotein from transposon TNT 1-94	NP_194047	3e-78	cysteine-rich receptor-like protein kinase 8	AT4G23160	CRK8	NA	NA	NA
34647_g	W9S121_9ROSA	1e-08	D-lactate ferricytochrome C oxidoreductase	NP_568170	0.033	D-lactate dehydrogenase	AT5G06580	NA	1.1.2.4	00620;Pyruvate metabolism	methylglyoxal degradation I|glycolate and glyoxylate degradation II
34648_g	NA	NA	NA	NA	NA	NA	NA	NA	NA	NA	NA
34664_g	A0A0X9GJZ6_CAMSI	4e-154	UDP-glycosyltransferase 72B23	NP_192016	3e-132	UDP-glycosyltransferase 72B1	AT4G01070	GT72B1	NA	NA	NA
34697_g	NA	NA	NA	NA	NA	NA	NA	NA	NA	NA	NA
34745_g	Q8GUS5_PONTR	4e-18	Elongation factor 1-alpha	NP_001077483	8e-20	elongation factor 1-alpha 2	AT1G07930	NA	NA	NA	NA
34798_g	NA	NA	NA	NA	NA	NA	NA	NA	NA	NA	NA
34806_g	NA	NA	NA	NA	NA	NA	NA	NA	NA	NA	NA
34807_g	NA	NA	NA	NA	NA	NA	NA	NA	NA	NA	NA
34808_g	NA	NA	NA	NA	NA	NA	NA	NA	NA	NA	NA
34834_g	A0A061FN62_THECC	5e-75	Glycosyltransferase	NP_173653	5e-68	UDP-glucosyl transferase 85A2	AT1G22360	AtUGT85A2	NA	NA	cytokinin-<i>O</i>-glucosides biosynthesis
34837_g	A0A0K9Q9A4_SPIOL	1e-19	Uncharacterized protein	NP_195531	1e-08	protein FAR1-related sequence 5	AT4G38180	FRS5	NA	NA	NA
34854_g	NA	NA	NA	NA	NA	NA	NA	NA	NA	NA	NA
34858_g	A0A103YGQ7_CYNCS	4e-41	Peptidylprolyl isomerase	NP_179395	4e-39	peptidyl-prolyl cis-trans isomerase Pin1	AT2G18040	PIN1AT	NA	NA	NA
34863_g	A0A0D2R395_GOSRA	3e-12	Uncharacterized protein	NP_199013	1e-06	uncharacterized protein	AT5G41980	NA	NA	NA	NA
34878_g	NA	NA	NA	NA	NA	NA	NA	NA	NA	NA	NA
34883_g	NA	NA	NA	NA	NA	NA	NA	NA	NA	NA	NA
34895_g	NA	NA	NA	NA	NA	NA	NA	NA	NA	NA	NA
34908_g	M8BE31_AEGTA	1e-11	V-type proton ATPase 16 kDa proteolipid subunit	NP_179244	1e-12	ATPase, F0/V0 complex, subunit C protein	AT2G16510	NA	3.6.3.14	00190;Oxidative phosphorylation|01100;Metabolic pathways|04145;Phagosome	NA
34916_g	A0A059B4I2_EUCGR	6e-40	Uncharacterized protein	NP_173550	2e-10	uncharacterized protein	AT1G21280	NA	NA	NA	NA
34928_g	A0A151SYH9_CAJCA	4e-44	Copia protein	NP_194047	2e-20	cysteine-rich receptor-like protein kinase 8	AT4G23160	CRK8	NA	NA	NA
34930_g	W5RW44_CAMSI	5e-13	Beta-galactosidase	NP_565755	2e-10	beta galactosidase 9	AT2G32810	BGAL9	NA	NA	NA
3498_g	NA	NA	NA	NA	NA	NA	NA	NA	NA	NA	NA
34984_g	NA	NA	NA	NA	NA	NA	NA	NA	NA	NA	NA
35041_g	NA	NA	NA	NA	NA	NA	NA	NA	NA	NA	NA
35056_g	NA	NA	NA	NA	NA	NA	NA	NA	NA	NA	NA
35063_g	Q75GM6_ORYSJ	0.002	Putative non-LTR retroelement reverse transcriptase	NA	NA	NA	NA	NA	NA	NA	NA
35064_g	NA	NA	NA	NA	NA	NA	NA	NA	NA	NA	NA
35077_g	E0CVS5_VITVI	4e-17	Arogenate dehydratase	NP_172644	1e-04	arogenate dehydratase 1	AT1G11790	ADT1	NA	NA	phenylalanine biosynthesis (cytosolic, plants)|phenylalanine biosynthesis II
35079_g	Q6L3Q0_SOLDE	4e-14	Polyprotein, putative	NP_173550	7e-07	uncharacterized protein	AT1G21280	NA	NA	NA	NA
35080_g	A0A151SYH9_CAJCA	2e-103	Copia protein	NP_194047	3e-60	cysteine-rich receptor-like protein kinase 8	AT4G23160	CRK8	NA	NA	NA
35082_g	E0CVS5_VITVI	1e-15	Arogenate dehydratase	NP_172644	0.006	arogenate dehydratase 1	AT1G11790	ADT1	NA	NA	phenylalanine biosynthesis (cytosolic, plants)|phenylalanine biosynthesis II
35083_g	A0A103XB42_CYNCS	9e-36	Arogenate dehydratase	NP_001031024	2e-35	arogenate dehydratase 1	AT1G11790	ADT1	NA	NA	phenylalanine biosynthesis (cytosolic, plants)|phenylalanine biosynthesis II
35084_g	NA	NA	NA	NA	NA	NA	NA	NA	NA	NA	NA
35137_g	NA	NA	NA	NA	NA	NA	NA	NA	NA	NA	NA
35145_g	NA	NA	NA	NA	NA	NA	NA	NA	NA	NA	NA
35296_g	NA	NA	NA	NA	NA	NA	NA	NA	NA	NA	NA
35323_g	A0A072V594_MEDTR	5e-04	Uncharacterized protein	NA	NA	NA	NA	NA	NA	NA	NA
35325_g	NA	NA	NA	NA	NA	NA	NA	NA	NA	NA	NA
35342_g	NA	NA	NA	NP_188804	2e-04	nitrate transporter 1.3	AT3G21670	AtNPF6.4	NA	NA	NA
35345_g	A0A151R0S4_CAJCA	3e-19	Threonyl-tRNA synthetase	NP_671778	2e-24	putative threonyl-tRNA synthetase / threonine--tRNA ligase	AT2G04842	EMB2761	6.1.1.3	00970;Aminoacyl-tRNA biosynthesis	tRNA charging
35366_g	A0A0R0GH58_SOYBN	4e-12	Uncharacterized protein	NA	NA	NA	NA	NA	NA	NA	NA
35368_g	NA	NA	NA	NA	NA	NA	NA	NA	NA	NA	NA
35401_g	A0A068BD11_BATMA	8e-05	Orf174	NA	NA	NA	NA	NA	NA	NA	NA
35421_g	NA	NA	NA	NP_178024	2e-04	chaperone DnaJ-domain superfamily protein	AT1G79030	NA	NA	NA	NA
35423_g	NA	NA	NA	NP_192816	4e-04	putative disease resistance protein	AT4G10780	NA	NA	NA	NA
35429_g	A0A0K2G5T3_9ORYZ	0.004	Reverse transcriptase	NP_189200	1e-04	RNA-directed DNA polymerase (reverse transcriptase)-related family protein	AT3G25720	NA	NA	NA	NA
35454_g	M1ALU6_SOLTU	6e-11	S-acyltransferase	NP_180922	6e-05	DHHC-type zinc finger family protein	AT2G33640	NA	NA	NA	NA
35496_g	NA	NA	NA	NA	NA	NA	NA	NA	NA	NA	NA
35499_g	NA	NA	NA	NA	NA	NA	NA	NA	NA	NA	NA
35515_g	A0A151SQG1_CAJCA	0.001	Retrovirus-related Pol polyprotein from transposon TNT 1-94	NA	NA	NA	NA	NA	NA	NA	NA
35525_g	A5AHQ5_VITVI	3e-21	Putative uncharacterized protein	NP_567085	7e-11	Far-red impaired responsive (FAR1) family protein	AT3G59470	NA	NA	NA	NA
35548_g	A0A077CWQ8_9FABA	2e-24	Pol polyprotein	NP_186790	6e-10	polynucleotidyl transferase, ribonuclease H-like superfamily protein	AT3G01410	NA	NA	NA	NA
35598_g	NA	NA	NA	NA	NA	NA	NA	NA	NA	NA	NA
35608_g	A0A151TF93_CAJCA	7e-14	Protein FAR1-RELATED SEQUENCE 5	NP_193264	5e-04	cellulose synthase-like protein B5	AT4G15290	ATCSLB05	NA	NA	cellulose biosynthesis
35618_g	NA	NA	NA	NA	NA	NA	NA	NA	NA	NA	NA
35628_g	NA	NA	NA	NA	NA	NA	NA	NA	NA	NA	NA
35632_g	NA	NA	NA	NA	NA	NA	NA	NA	NA	NA	NA
35636_g	NA	NA	NA	NA	NA	NA	NA	NA	NA	NA	NA
3571_g	NA	NA	NA	NA	NA	NA	NA	NA	NA	NA	NA
35726_g	A0A0B0PCS5_GOSAR	2e-04	Gag-Pol polyprotein	NA	NA	NA	NA	NA	NA	NA	NA
35731_g	NA	NA	NA	NA	NA	NA	NA	NA	NA	NA	NA
35732_g	NA	NA	NA	NA	NA	NA	NA	NA	NA	NA	NA
35733_g	NA	NA	NA	NP_196818	0.024	pollen Ole e 1 allergen and extensin family protein	AT5G13140	NA	NA	NA	NA
35763_g	A0A0V0I982_SOLCH	3e-06	Putative ovule protein	NP_173356	3e-09	auxin response factor 19	AT1G19220	ARF11	NA	NA	NA
35797_g	NA	NA	NA	NA	NA	NA	NA	NA	NA	NA	NA
35813_g	A0A0P0Y5B4_ORYSJ	8e-82	Os11g0681300 protein	NP_175661	4e-47	protein FAR1-RELATED SEQUENCE 6	AT1G52520	FRS6	NA	NA	NA
35817_g	NA	NA	NA	NA	NA	NA	NA	NA	NA	NA	NA
35854_g	NA	NA	NA	NA	NA	NA	NA	NA	NA	NA	NA
35935_g	A0A151TF93_CAJCA	2e-11	Protein FAR1-RELATED SEQUENCE 5	NA	NA	NA	NA	NA	NA	NA	NA
35939_g	A0A151R3Q7_CAJCA	4e-23	Retrovirus-related Pol polyprotein from transposon TNT 1-94	NP_567205	0.001	zinc knuckle (CCHC-type) family protein	AT4G00980	NA	NA	NA	NA
35942_g	A0A061F5W8_THECC	5e-37	C globular stage, putative	NP_175496	3e-34	aminotransferase-like, plant mobile domain family protein	AT1G50820	NA	NA	NA	NA
3595_g	NA	NA	NA	NA	NA	NA	NA	NA	NA	NA	NA
35978_g	NA	NA	NA	NA	NA	NA	NA	NA	NA	NA	NA
36011_g	O82415_PAPSO	4e-15	Tyrosine/dopa decarboxylase	NP_001190862	8e-10	tyrosine decarboxylase	AT4G28680	AtTYDC	4.1.1.25	00350;Tyrosine metabolism|00950;Isoquinoline alkaloid biosynthesis|01100;Metabolic pathways|01110;Biosynthesis of secondary metabolites	salidroside biosynthesis
36067_g	A0A061DLB5_THECC	0	FRS transcription factor family, putative isoform 1	NP_567455	0	protein FAR-RED IMPAIRED RESPONSE 1	AT4G15090	FAR1	NA	NA	NA
36088_g	W9RK49_9ROSA	6e-23	Lysosomal Pro-X carboxypeptidase	NP_851059	6e-20	Serine carboxypeptidase S28 family protein	AT5G22860	NA	NA	NA	NA
36090_g	B9SCN3_RICCO	2e-35	Lysosomal Pro-X carboxypeptidase, putative	NP_851059	3e-27	Serine carboxypeptidase S28 family protein	AT5G22860	NA	NA	NA	NA
36091_g	NA	NA	NA	NA	NA	NA	NA	NA	NA	NA	NA
36092_g	NA	NA	NA	NA	NA	NA	NA	NA	NA	NA	NA
36096_g	NA	NA	NA	NA	NA	NA	NA	NA	NA	NA	NA
36099_g	A0A061GWT8_THECC	7e-16	Serine carboxypeptidase S28 family protein	NP_851059	1e-10	Serine carboxypeptidase S28 family protein	AT5G22860	NA	NA	NA	NA
36118_g	NA	NA	NA	NA	NA	NA	NA	NA	NA	NA	NA
36144_g	NA	NA	NA	NA	NA	NA	NA	NA	NA	NA	NA
36145_g	F8WLA0_CITUN	3e-46	Ankyrin repeat family protein	NP_188011	2e-15	uncharacterized protein	AT3G13950	NA	NA	NA	NA
36146_g	A0A0S3T3D3_PHAAN	3e-04	Uncharacterized protein	NP_188065	0.037	NB-ARC domain-containing disease resistance protein	AT3G14470	NA	NA	NA	NA
36195_g	K0GEZ8_9ROSI	1e-59	Gag-pol	NA	NA	NA	NA	NA	NA	NA	NA
36204_g	NA	NA	NA	NA	NA	NA	NA	NA	NA	NA	NA
36206_g	NA	NA	NA	NA	NA	NA	NA	NA	NA	NA	NA
36259_g	Q2HSZ7_MEDTR	5e-33	Cyclin-like F-box	NP_567455	2e-13	protein FAR-RED IMPAIRED RESPONSE 1	AT4G15090	FAR1	NA	NA	NA
36304_g	NA	NA	NA	NA	NA	NA	NA	NA	NA	NA	NA
36313_g	NA	NA	NA	NA	NA	NA	NA	NA	NA	NA	NA
36366_g	K0GEZ8_9ROSI	2e-153	Gag-pol	NP_186790	2e-09	polynucleotidyl transferase, ribonuclease H-like superfamily protein	AT3G01410	NA	NA	NA	NA
36367_g	A0A151SMD9_CAJCA	1e-83	Transposon Ty3-G Gag-Pol polyprotein	NA	NA	NA	NA	NA	NA	NA	NA
36368_g	K0GM10_9ROSI	3e-22	Gag-pol	NA	NA	NA	NA	NA	NA	NA	NA
36387_g	NA	NA	NA	NA	NA	NA	NA	NA	NA	NA	NA
36388_g	NA	NA	NA	NA	NA	NA	NA	NA	NA	NA	NA
36415_g	NA	NA	NA	NA	NA	NA	NA	NA	NA	NA	NA
3648_g	NA	NA	NA	NA	NA	NA	NA	NA	NA	NA	NA
36496_g	NA	NA	NA	NA	NA	NA	NA	NA	NA	NA	NA
36513_g	A0A061FC71_THECC	3e-29	Organic cation/carnitine transporter 3	NP_173089	2e-27	organic cation/carnitine transporter 3	AT1G16390	ATOCT3	NA	NA	NA
36521_g	NA	NA	NA	NA	NA	NA	NA	NA	NA	NA	NA
36525_g	O82216_ARATH	5e-09	Putative non-LTR retroelement reverse transcriptase	NA	NA	NA	NA	NA	NA	NA	NA
36526_g	NA	NA	NA	NA	NA	NA	NA	NA	NA	NA	NA
36527_g	NA	NA	NA	NA	NA	NA	NA	NA	NA	NA	NA
3656_g	W5S719_9ROSI	1e-20	Non-specific lipid-transfer protein	NP_568904	2e-21	non-specific lipid-transfer protein 4	AT5G59310	LTP4	NA	NA	NA
36560_g	NA	NA	NA	NA	NA	NA	NA	NA	NA	NA	NA
36561_g	A0A0B2QFG3_GLYSO	8e-36	Auxin-induced protein 10A5	NP_195595	2e-35	SAUR-like auxin-responsive protein	AT4G38840	SAUR14	NA	04075;Plant hormone signal transduction	NA
36565_g	A0A061E6C9_THECC	9e-44	SAUR-like auxin-responsive protein family	NP_195595	1e-38	SAUR-like auxin-responsive protein	AT4G38840	SAUR14	NA	04075;Plant hormone signal transduction	NA
36588_g	S8DSD6_9LAMI	4e-48	Cysteine synthase	NP_188885	1e-45	O-acetylserine (thiol) lyase (OAS-TL) isoform A2	AT3G22460	OASA2	2.5.1.47	00270;Cysteine and methionine metabolism|00920;Sulfur metabolism|01100;Metabolic pathways	cysteine biosynthesis I
36596_g	NA	NA	NA	NA	NA	NA	NA	NA	NA	NA	NA
36603_g	NA	NA	NA	NA	NA	NA	NA	NA	NA	NA	NA
36621_g	NA	NA	NA	NA	NA	NA	NA	NA	NA	NA	NA
367_g	W9RWD6_9ROSA	0.008	CTP synthase	NP_192121	1e-04	putative CTP synthase	AT4G02120	NA	6.3.4.2	00240;Pyrimidine metabolism|01100;Metabolic pathways	pyrimidine ribonucleotides interconversion|UTP and CTP dephosphorylation I|UTP and CTP <i>de novo</i> biosynthesis|glutamine degradation I|citrulline biosynthesis
36722_g	NA	NA	NA	NA	NA	NA	NA	NA	NA	NA	NA
36732_g	B9S6W1_RICCO	1e-29	50S robosomal protein L11, putative	NP_195274	1e-25	mitochondrial ribosomal protein L11	AT4G35490	MRPL11	NA	NA	NA
36777_g	NA	NA	NA	NA	NA	NA	NA	NA	NA	NA	NA
36779_g	NA	NA	NA	NA	NA	NA	NA	NA	NA	NA	NA
36809_g	W9RSL0_9ROSA	7e-10	Putative mitochondrial chaperone bcs1	NP_190662	6e-11	cytochrome BC1 synthesis	AT3G50930	BCS1	NA	NA	NA
36868_g	NA	NA	NA	NA	NA	NA	NA	NA	NA	NA	NA
36870_g	NA	NA	NA	NA	NA	NA	NA	NA	NA	NA	NA
36871_g	W9RMZ7_9ROSA	3e-13	Protein SCO1-1-like protein	NP_189803	0.003	BED zinc finger and hAT dimerization domain-containing protein	AT3G42170	DAYSLEEPER	NA	NA	NA
36872_g	NA	NA	NA	NA	NA	NA	NA	NA	NA	NA	NA
36873_g	NA	NA	NA	NA	NA	NA	NA	NA	NA	NA	NA
36876_g	NA	NA	NA	NA	NA	NA	NA	NA	NA	NA	NA
36878_g	NA	NA	NA	NA	NA	NA	NA	NA	NA	NA	NA
36879_g	A0A068VAI3_COFCA	3e-04	Uncharacterized protein	NP_001117422	0.006	uncharacterized protein	AT1G37113	NA	NA	NA	NA
36888_g	NA	NA	NA	NA	NA	NA	NA	NA	NA	NA	NA
36889_g	NA	NA	NA	NA	NA	NA	NA	NA	NA	NA	NA
36890_g	Q2QZU8_ORYSJ	3e-157	Retrotransposon protein, putative, unclassified	NP_194047	2e-107	cysteine-rich receptor-like protein kinase 8	AT4G23160	CRK8	NA	NA	NA
36909_g	F6HGF2_VITVI	2e-51	DNA-directed RNA polymerase	NP_197074	1e-37	DNA-directed RNA polymerase 2	AT5G15700	NA	NA	NA	NA
36917_g	A0A061E971_THECC	0	Pentatricopeptide repeat-containing protein	NP_177059	0	pentatricopeptide repeat-containing protein	AT1G68930	NA	NA	NA	NA
36933_g	NA	NA	NA	NA	NA	NA	NA	NA	NA	NA	NA
36935_g	NA	NA	NA	NA	NA	NA	NA	NA	NA	NA	NA
36976_g	W9SCZ3_9ROSA	2e-17	Retrovirus-related Pol polyprotein from transposon TNT 1-94	NP_173550	3e-08	uncharacterized protein	AT1G21280	NA	NA	NA	NA
36977_g	V7AWP9_PHAVU	4e-16	Uncharacterized protein	NA	NA	NA	NA	NA	NA	NA	NA
36994_g	A0A151SKS5_CAJCA	4e-50	Uncharacterized protein	NP_173550	1e-20	uncharacterized protein	AT1G21280	NA	NA	NA	NA
37033_g	A0A067DDM8_CITSI	4e-57	Uncharacterized protein	NP_176314	4e-24	probable disease resistance protein	AT1G61190	NA	NA	NA	NA
37034_g	B9REY6_RICCO	5e-38	Phosphoprotein phosphatase, putative	NP_194452	4e-15	NB-ARC domain-containing disease resistance protein	AT4G27220	NA	NA	NA	NA
37040_g	NA	NA	NA	NA	NA	NA	NA	NA	NA	NA	NA
37041_g	NA	NA	NA	NA	NA	NA	NA	NA	NA	NA	NA
37043_g	NA	NA	NA	NA	NA	NA	NA	NA	NA	NA	NA
37046_g	NA	NA	NA	NA	NA	NA	NA	NA	NA	NA	NA
37055_g	Q7FAG4_ORYSJ	2e-49	OSJNBa0088I22.18 protein	NP_194047	7e-32	cysteine-rich receptor-like protein kinase 8	AT4G23160	CRK8	NA	NA	NA
37081_g	NA	NA	NA	NA	NA	NA	NA	NA	NA	NA	NA
37091_g	NA	NA	NA	NA	NA	NA	NA	NA	NA	NA	NA
37130_g	NA	NA	NA	NA	NA	NA	NA	NA	NA	NA	NA
37151_g	NA	NA	NA	NA	NA	NA	NA	NA	NA	NA	NA
37152_g	A0A078K3H0_BRANA	2e-12	BnaCnng77640D protein	NP_190372	2e-12	ubiquitin carboxyl-terminal hydrolase-related protein	AT3G47890	NA	NA	NA	NA
37163_g	Q7X8Y7_ORYSJ	4e-11	OSJNBa0085H03.2 protein	NP_178997	0.042	uncharacterized protein	AT2G13770	NA	NA	NA	NA
37187_g	NA	NA	NA	NA	NA	NA	NA	NA	NA	NA	NA
37232_g	NA	NA	NA	NA	NA	NA	NA	NA	NA	NA	NA
37233_g	NA	NA	NA	NA	NA	NA	NA	NA	NA	NA	NA
37275_g	NA	NA	NA	NA	NA	NA	NA	NA	NA	NA	NA
37276_g	NA	NA	NA	NA	NA	NA	NA	NA	NA	NA	NA
37287_g	NA	NA	NA	NA	NA	NA	NA	NA	NA	NA	NA
37293_g	NA	NA	NA	NA	NA	NA	NA	NA	NA	NA	NA
37301_g	NA	NA	NA	NA	NA	NA	NA	NA	NA	NA	NA
37302_g	K4BT02_SOLLC	3e-27	Phosphoribosylformylglycinamidine cyclo-ligase	NP_191061	1e-26	phosphoribosylformylglycinamidine cyclo-ligase	AT3G55010	ATPURM	6.3.3.1	00230;Purine metabolism|01100;Metabolic pathways|01110;Biosynthesis of secondary metabolites	5-aminoimidazole ribonucleotide biosynthesis II|5-aminoimidazole ribonucleotide biosynthesis I|superpathway of 5-aminoimidazole ribonucleotide biosynthesis
37309_g	NA	NA	NA	NA	NA	NA	NA	NA	NA	NA	NA
37314_g	NA	NA	NA	NA	NA	NA	NA	NA	NA	NA	NA
37316_g	D7NJ88_POPTR	4e-24	Omega-hydroxyacid hydroxycinnamoyltransferase	NP_851111	4e-22	omega-hydroxypalmitate O-feruloyl transferase	AT5G41040	ASFT	NA	NA	esterified suberin biosynthesis
3732_g	NA	NA	NA	NP_195339	0.063	NAC domain containing protein 76	AT4G36160	ANAC076	NA	NA	NA
37322_g	A0A0S3RUJ9_PHAAN	4e-41	Uncharacterized protein	NP_194047	1e-25	cysteine-rich receptor-like protein kinase 8	AT4G23160	CRK8	NA	NA	NA
37360_g	A0A067F7J3_CITSI	5e-77	Uncharacterized protein	NP_175981	2e-56	cellulose synthase-like protein E1	AT1G55850	ATCSLE1	NA	NA	cellulose biosynthesis
37370_g	A0A0V0HP07_SOLCH	2e-18	Putative eukaryotic translation initiation factor 2 subunit beta-like	NP_197592	5e-18	translation initiation factor eIF-2 beta subunit	AT5G20920	EIF2	NA	03013;RNA transport	NA
37373_g	NA	NA	NA	NA	NA	NA	NA	NA	NA	NA	NA
37380_g	M5X7Q2_PRUPE	3e-62	Uncharacterized protein	NP_191972	5e-38	K(+) efflux antiporter 2	AT4G00630	ATKEA2	NA	NA	NA
37395_g	G7LBT9_MEDTR	4e-20	Uncharacterized protein	NP_001077951	3e-14	Short-chain dehydrogenase/reductase 2	AT2G24190	SDR2	NA	NA	traumatin and (<i>Z</i>)-3-hexen-1-yl acetate biosynthesis|detoxification of reactive carbonyls in chloroplasts|methylglyoxal degradation III
37396_g	NA	NA	NA	NA	NA	NA	NA	NA	NA	NA	NA
3749_g	Q8LNK9_ORYSJ	2e-21	Putative transposable element	NP_189803	4e-06	BED zinc finger and hAT dimerization domain-containing protein	AT3G42170	DAYSLEEPER	NA	NA	NA
37491_g	B9HUH9_POPTR	2e-40	ABC transporter family protein	NP_181238	3e-42	non-intrinsic ABC protein 12	AT2G37010	ATNAP12	NA	NA	NA
37510_g	G7LAT5_MEDTR	0.008	Uncharacterized protein	NA	NA	NA	NA	NA	NA	NA	NA
37556_g	NA	NA	NA	NA	NA	NA	NA	NA	NA	NA	NA
37566_g	NA	NA	NA	NP_187648	0.075	glycerol-3-phosphate dehydrogenase SDP6	AT3G10370	SDP6	1.1.5.3	00564;Glycerophospholipid metabolism	glycerophosphodiester degradation|glycerol degradation I|glycerol-3-phosphate shuttle
37589_g	NA	NA	NA	NA	NA	NA	NA	NA	NA	NA	NA
376_g	NA	NA	NA	NA	NA	NA	NA	NA	NA	NA	NA
3760_g	A5AGM2_VITVI	3e-18	Putative uncharacterized protein	NP_194047	5e-07	cysteine-rich receptor-like protein kinase 8	AT4G23160	CRK8	NA	NA	NA
37621_g	M5WQN8_PRUPE	8e-17	Uncharacterized protein	NP_177536	3e-15	TBP-associated factor 2	AT1G73960	TAF2	NA	03022;Basal transcription factors	NA
37647_g	NA	NA	NA	NA	NA	NA	NA	NA	NA	NA	NA
37658_g	NA	NA	NA	NA	NA	NA	NA	NA	NA	NA	NA
37670_g	B4YF15_ANACO	3e-25	Polyprotein	NA	NA	NA	NA	NA	NA	NA	NA
37705_g	NA	NA	NA	NA	NA	NA	NA	NA	NA	NA	NA
37713_g	NA	NA	NA	NA	NA	NA	NA	NA	NA	NA	NA
37731_g	A0A0D9V7B8_9ORYZ	1e-09	Laccase	NP_181568	5e-10	laccase 5	AT2G40370	LAC5	NA	NA	NA
37734_g	NA	NA	NA	NA	NA	NA	NA	NA	NA	NA	NA
37736_g	NA	NA	NA	NA	NA	NA	NA	NA	NA	NA	NA
37773_g	NA	NA	NA	NA	NA	NA	NA	NA	NA	NA	NA
37782_g	NA	NA	NA	NA	NA	NA	NA	NA	NA	NA	NA
37788_g	D7TMH4_VITVI	6e-39	Adenylosuccinate lyase	NP_193579	3e-38	L-aspartase-like family protein	AT4G18440	NA	4.3.2.2	00230;Purine metabolism|00250;Alanine, aspartate and glutamate metabolism|01100;Metabolic pathways|01110;Biosynthesis of secondary metabolites	inosine-5'-phosphate biosynthesis II|adenosine ribonucleotides <i>de novo</i> biosynthesis
37800_g	A0A067ZXA0_PLAAC	0	LRR.XII-like protein	NP_566892	0	putative LRR receptor-like serine/threonine-protein kinase	AT3G47570	NA	NA	NA	NA
37820_g	A0A0B2RB73_GLYSO	8e-34	DNA damage-binding protein 1	NP_193842	1e-28	DNA damage-binding protein 1b	AT4G21100	DDB1B	NA	03420;Nucleotide excision repair|04120;Ubiquitin mediated proteolysis	NA
37834_g	NA	NA	NA	NA	NA	NA	NA	NA	NA	NA	NA
37862_g	Q710T7_POPDE	3e-24	Gag-pol polyprotein	NA	NA	NA	NA	NA	NA	NA	NA
37884_g	A0A0A9P5N3_ARUDO	1e-17	Pco144871	NP_191519	1e-17	RNA polymerase Rpb8	AT3G59600	NRPB8B	NA	00230;Purine metabolism|00240;Pyrimidine metabolism|01100;Metabolic pathways|03020;RNA polymerase	NA
37887_g	A0A022QTJ1_ERYGU	2e-05	Uncharacterized protein	NA	NA	NA	NA	NA	NA	NA	NA
3791_g	NA	NA	NA	NA	NA	NA	NA	NA	NA	NA	NA
37926_g	Q9FL83_ARATH	4e-12	Non-LTR retroelement reverse transcriptase-like protein	NP_189068	6e-06	RNA-directed DNA polymerase (reverse transcriptase)-related protein	AT3G24255	NA	NA	NA	NA
37927_g	NA	NA	NA	NA	NA	NA	NA	NA	NA	NA	NA
37928_g	A0A022QAW2_ERYGU	1e-37	Uncharacterized protein	NP_199656	1e-36	protein SKU5-like 3	AT5G48450	sks3	NA	NA	NA
37929_g	B9T2V6_RICCO	7e-31	Multicopper oxidase, putative	NP_192979	2e-29	multi-copper oxidase-like protein SKU5	AT4G12420	SKU5	NA	NA	NA
37930_g	A0A0B2PQ32_GLYSO	4e-14	Monocopper oxidase-like protein SKU5	NP_192979	1e-13	multi-copper oxidase-like protein SKU5	AT4G12420	SKU5	NA	NA	NA
37974_g	NA	NA	NA	NA	NA	NA	NA	NA	NA	NA	NA
37976_g	NA	NA	NA	NA	NA	NA	NA	NA	NA	NA	NA
3803_g	A2Q2Z7_MEDTR	1e-05	Contains similarity to reverse trancriptase, related	NA	NA	NA	NA	NA	NA	NA	NA
38063_g	NA	NA	NA	NA	NA	NA	NA	NA	NA	NA	NA
38066_g	A0A0V0IE97_SOLCH	2e-10	Putative phosphatidylserine synthase 2-like	NP_172963	4e-11	phosphatidylserine synthase 1	AT1G15110	PSS1	2.7.8.-	00564;Glycerophospholipid metabolism|01100;Metabolic pathways	phosphatidylethanolamine biosynthesis I|phospholipid biosynthesis II
3807_g	NA	NA	NA	NA	NA	NA	NA	NA	NA	NA	NA
38074_g	NA	NA	NA	NA	NA	NA	NA	NA	NA	NA	NA
3808_g	NA	NA	NA	NA	NA	NA	NA	NA	NA	NA	NA
3809_g	NA	NA	NA	NA	NA	NA	NA	NA	NA	NA	NA
38093_g	H9XUF8_9MAGN	2e-20	R2R3-MYB transcription factor MYB8	NP_200698	3e-20	homeodomain-like transcriptional regulator	AT5G58900	NA	NA	NA	NA
38098_g	NA	NA	NA	NA	NA	NA	NA	NA	NA	NA	NA
38119_g	NA	NA	NA	NA	NA	NA	NA	NA	NA	NA	NA
38139_g	A0A067GMN3_CITSI	1e-08	Glutamyl-tRNA(Gln) amidotransferase subunit C, chloroplastic/mitochondrial	NP_567909	0.015	uncharacterized protein	AT4G32915	NA	NA	NA	NA
38144_g	B9RRX0_RICCO	3e-15	RNA polymerase sigma factor rpoD, putative	NP_190960	2e-14	RNA polymerase sigma-subunit C	AT3G53920	SIG3	NA	NA	NA
3819_g	A0A061GL04_THECC	3e-57	ARM repeat superfamily protein isoform 2	NP_973597	1e-43	NUC173 domain-containing protein	AT2G34357	NA	NA	NA	NA
3820_g	A0A061GM45_THECC	2e-60	ARM repeat superfamily protein isoform 3	NP_973597	2e-46	NUC173 domain-containing protein	AT2G34357	NA	NA	NA	NA
38224_g	NA	NA	NA	NA	NA	NA	NA	NA	NA	NA	NA
38225_g	NA	NA	NA	NA	NA	NA	NA	NA	NA	NA	NA
38228_g	E4Z8N0_MALDO	7e-61	Putative polyprotein (Retrotrasposon protein)	NP_173550	4e-09	uncharacterized protein	AT1G21280	NA	NA	NA	NA
38240_g	NA	NA	NA	NA	NA	NA	NA	NA	NA	NA	NA
38241_g	A5BP54_VITVI	1e-08	Putative uncharacterized protein	NA	NA	NA	NA	NA	NA	NA	NA
38311_g	NA	NA	NA	NA	NA	NA	NA	NA	NA	NA	NA
38336_g	NA	NA	NA	NA	NA	NA	NA	NA	NA	NA	NA
3834_g	W9R796_9ROSA	3e-34	Flavin-containing monooxygenase	NP_173359	4e-25	flavin-dependent monooxygenase 1	AT1G19250	FMO1	NA	NA	NA
38347_g	NA	NA	NA	NA	NA	NA	NA	NA	NA	NA	NA
38358_g	NA	NA	NA	NA	NA	NA	NA	NA	NA	NA	NA
38390_g	NA	NA	NA	NA	NA	NA	NA	NA	NA	NA	NA
38493_g	NA	NA	NA	NA	NA	NA	NA	NA	NA	NA	NA
38517_g	V4TAC1_9ROSI	1e-15	Uncharacterized protein	NP_849583	1e-13	methylcrotonoyl-CoA carboxylase subunit alpha	AT1G03090	MCCA	6.4.1.4	00280;Valine, leucine and isoleucine degradation|01100;Metabolic pathways	leucine degradation I
38534_g	NA	NA	NA	NA	NA	NA	NA	NA	NA	NA	NA
38539_g	U5FKY8_POPTR	6e-07	Uncharacterized protein	NP_189621	3e-04	General transcription factor 2-related zinc finger protein	AT3G29765	NA	NA	NA	NA
38543_g	Q8LK28_BRANA	3e-18	Putative DNA/RNA binding protein	NP_178215	3e-08	zinc ion binding / nucleic acid binding protein	AT2G01050	NA	NA	NA	NA
3855_g	NA	NA	NA	NA	NA	NA	NA	NA	NA	NA	NA
3862_g	NA	NA	NA	NA	NA	NA	NA	NA	NA	NA	NA
38628_g	W9SY83_9ROSA	1e-35	DNA polymerase theta	NP_194047	2e-20	cysteine-rich receptor-like protein kinase 8	AT4G23160	CRK8	NA	NA	NA
38633_g	NA	NA	NA	NA	NA	NA	NA	NA	NA	NA	NA
38660_g	NA	NA	NA	NA	NA	NA	NA	NA	NA	NA	NA
38661_g	NA	NA	NA	NA	NA	NA	NA	NA	NA	NA	NA
3869_g	NA	NA	NA	NA	NA	NA	NA	NA	NA	NA	NA
38714_g	NA	NA	NA	NA	NA	NA	NA	NA	NA	NA	NA
38716_g	A0A0B0N7Q2_GOSAR	6e-56	F-box CPR30-like protein	NP_188705	1e-18	F-box protein	AT3G20690	NA	NA	NA	NA
38721_g	NA	NA	NA	NA	NA	NA	NA	NA	NA	NA	NA
38734_g	Q2QQV8_ORYSJ	4e-04	Retrotransposon protein, putative, unclassified	NP_189164	0.03	ribonuclease H-like protein	AT3G25270	NA	NA	NA	NA
38760_g	A0A061FXX4_THECC	1e-19	Transducin/WD40 repeat-like superfamily protein isoform 2	NP_974972	4e-17	transducin/WD40 domain-containing protein	AT5G60940	NA	NA	03015;mRNA surveillance pathway	NA
38765_g	NA	NA	NA	NA	NA	NA	NA	NA	NA	NA	NA
38766_g	NA	NA	NA	NA	NA	NA	NA	NA	NA	NA	NA
38767_g	NA	NA	NA	NA	NA	NA	NA	NA	NA	NA	NA
38768_g	A0A0X9U748_LAVAN	5e-05	Ribosomal protein L2	NA	NA	NA	NA	NA	NA	NA	NA
38783_g	NA	NA	NA	NA	NA	NA	NA	NA	NA	NA	NA
38784_g	NA	NA	NA	NA	NA	NA	NA	NA	NA	NA	NA
38785_g	Q9ZQ67_ARATH	1e-21	Putative retroelement pol polyprotein	NA	NA	NA	NA	NA	NA	NA	NA
38786_g	A0A151SC20_CAJCA	7e-22	Transposon Ty3-I Gag-Pol polyprotein	NA	NA	NA	NA	NA	NA	NA	NA
38787_g	NA	NA	NA	NA	NA	NA	NA	NA	NA	NA	NA
38820_g	A0A061GK83_THECC	2e-15	RNA-directed DNA polymerase (Reverse transcriptase), Ribonuclease H, putative	NA	NA	NA	NA	NA	NA	NA	NA
3883_g	NA	NA	NA	NA	NA	NA	NA	NA	NA	NA	NA
3884_g	NA	NA	NA	NA	NA	NA	NA	NA	NA	NA	NA
38849_g	NA	NA	NA	NA	NA	NA	NA	NA	NA	NA	NA
38859_g	NA	NA	NA	NA	NA	NA	NA	NA	NA	NA	NA
38862_g	W9QU01_9ROSA	1e-25	Putative AC transposase	NP_189803	1e-15	BED zinc finger and hAT dimerization domain-containing protein	AT3G42170	DAYSLEEPER	NA	NA	NA
3887_g	NA	NA	NA	NA	NA	NA	NA	NA	NA	NA	NA
38877_g	NA	NA	NA	NA	NA	NA	NA	NA	NA	NA	NA
38882_g	NA	NA	NA	NA	NA	NA	NA	NA	NA	NA	NA
38883_g	A0A067G7D1_CITSI	1e-59	Pectinesterase	NP_172624	1e-47	methylesterase PCR A	AT1G11580	ATPMEPCRA	NA	NA	homogalacturonan degradation
38885_g	A0A061GFG7_THECC	6e-21	Pectinesterase	NP_172624	5e-18	methylesterase PCR A	AT1G11580	ATPMEPCRA	NA	NA	homogalacturonan degradation
38899_g	A0A061GNE9_THECC	8e-67	Pyridoxal-5\'-phosphate-dependent enzyme family protein isoform 2	NP_974844	1e-56	tryptophan synthase beta chain-like protein	AT5G28237	NA	4.2.1.20	00260;Glycine, serine and threonine metabolism|00400;Phenylalanine, tyrosine and tryptophan biosynthesis|01100;Metabolic pathways|01110;Biosynthesis of secondary metabolites	tryptophan biosynthesis
38901_g	W9RB74_9ROSA	5e-21	Cytochrome P450 71A1	NP_196416	4e-06	Flavonoid 3'-monooxygenase	AT5G07990	CYP75B1	1.14.13.21	00941;Flavonoid biosynthesis|00944;Flavone and flavonol biosynthesis|01100;Metabolic pathways|01110;Biosynthesis of secondary metabolites	luteolin biosynthesis|flavonol biosynthesis|leucopelargonidin and leucocyanidin biosynthesis|flavonoid biosynthesis (in equisetum)|leucodelphinidin biosynthesis|syringetin biosynthesis
38926_g	Q1SMZ7_MEDTR	7e-14	Ribonuclease H	NA	NA	NA	NA	NA	NA	NA	NA
3896_g	NA	NA	NA	NA	NA	NA	NA	NA	NA	NA	NA
3898_g	A0A0V0I9S7_SOLCH	9e-39	Putative glucuronoxylan glucuronosyltransferase F8H-like	NP_973879	5e-35	Exostosin family protein	AT1G21480	NA	NA	NA	NA
38986_g	NA	NA	NA	NA	NA	NA	NA	NA	NA	NA	NA
39025_g	NA	NA	NA	NA	NA	NA	NA	NA	NA	NA	NA
39033_g	A0A103YND7_CYNCS	1e-39	Amine oxidase	NP_193364	5e-14	protein LSD1-like 3	AT4G16310	LDL3	NA	NA	spermine and spermidine degradation III
3904_g	NA	NA	NA	NA	NA	NA	NA	NA	NA	NA	NA
39045_g	A0A0B0N2Y3_GOSAR	6e-16	Protein IQ-DOMAIN 32-like protein	NP_564097	2e-13	protein IQ-domain 32	AT1G19870	iqd32	NA	NA	NA
39063_g	NA	NA	NA	NA	NA	NA	NA	NA	NA	NA	NA
39066_g	NA	NA	NA	NA	NA	NA	NA	NA	NA	NA	NA
39103_g	A0A078H861_BRANA	9e-05	BnaC04g29720D protein	NA	NA	NA	NA	NA	NA	NA	NA
39148_g	A0A0V0HJT1_SOLCH	9e-37	Putative ovule protein	NP_200978	1e-34	ABC transporter A family member 12	AT5G61700	ABCA12	NA	NA	NA
39174_g	NA	NA	NA	NA	NA	NA	NA	NA	NA	NA	NA
39224_g	B9ST75_RICCO	3e-12	(S)-2-hydroxy-acid oxidase, putative	NP_188029	7e-13	Aldolase-type TIM barrel family protein	AT3G14130	HAOX1	1.1.3.15	00630;Glyoxylate and dicarboxylate metabolism|01100;Metabolic pathways|04146;Peroxisome	NA
39234_g	W9S0W0_9ROSA	6e-26	DEAD-box ATP-dependent RNA helicase 8	NP_191683	5e-27	DEAD-box ATP-dependent RNA helicase 12	AT3G61240	NA	3.6.4.13	03018;RNA degradation	NA
39281_g	NA	NA	NA	NA	NA	NA	NA	NA	NA	NA	NA
39285_g	NA	NA	NA	NA	NA	NA	NA	NA	NA	NA	NA
3930_g	NA	NA	NA	NA	NA	NA	NA	NA	NA	NA	NA
3932_g	NA	NA	NA	NA	NA	NA	NA	NA	NA	NA	NA
39328_g	NA	NA	NA	NA	NA	NA	NA	NA	NA	NA	NA
39358_g	Q710T7_POPDE	3e-24	Gag-pol polyprotein	NA	NA	NA	NA	NA	NA	NA	NA
39359_g	Q710T7_POPDE	1e-05	Gag-pol polyprotein	NA	NA	NA	NA	NA	NA	NA	NA
3937_g	NA	NA	NA	NA	NA	NA	NA	NA	NA	NA	NA
3938_g	NA	NA	NA	NA	NA	NA	NA	NA	NA	NA	NA
39395_g	A0A061G0U0_THECC	9e-10	Major facilitator superfamily protein	NP_197718	3e-11	sugar transport protein 11	AT5G23270	ATSTP11	NA	NA	NA
39396_g	W9SFA0_9ROSA	3e-26	Hexose carrier protein HEX6	NP_172592	5e-16	sugar transporter 1	AT1G11260	ATSTP1	NA	NA	NA
39440_g	Q1SN16_MEDTR	0.001	Transposase, putative	NA	NA	NA	NA	NA	NA	NA	NA
39465_g	NA	NA	NA	NA	NA	NA	NA	NA	NA	NA	NA
395_g	NA	NA	NA	NA	NA	NA	NA	NA	NA	NA	NA
39525_g	NA	NA	NA	NA	NA	NA	NA	NA	NA	NA	NA
39527_g	A0A151THM1_CAJCA	2e-04	Retrovirus-related Pol polyprotein from transposon TNT 1-94	NA	NA	NA	NA	NA	NA	NA	NA
39533_g	Q9ZS84_SOLLC	1e-48	Polyprotein	NP_085542	0.037	hypothetical protein ArthMp075	NA	NA	NA	NA	NA
39566_g	NA	NA	NA	NP_195692	0.095	tetratricopeptide repeat domain-containing protein	AT4G39820	NA	NA	NA	NA
39623_g	F8UTT7_SOLDE	2e-05	Tetraspanin-like protein	NA	NA	NA	NA	NA	NA	NA	NA
39629_g	B9I6Z5_POPTR	2e-13	F-box family protein	NP_176929	3e-06	putative F-box protein	AT1G67623	NA	NA	NA	NA
39649_g	NA	NA	NA	NA	NA	NA	NA	NA	NA	NA	NA
39650_g	A0A0V0IG01_SOLCH	1e-29	Putative bifunctional aspartate aminotransferase and glutamate/aspartate-prephenate aminotransferase-like	NP_850022	1e-27	aspartate aminotransferase	AT2G22250	AAT	NA	NA	aspartate degradation II|phenylalanine biosynthesis II|tyrosine biosynthesis II|aspartate degradation I|superpathway of aspartate and asparagine biosynthesis|threonine biosynthesis|isoleucine biosynthesis I|aspartate biosynthesis
39666_g	M5WFX5_PRUPE	2e-09	Uncharacterized protein	NA	NA	NA	NA	NA	NA	NA	NA
3967_g	NA	NA	NA	NA	NA	NA	NA	NA	NA	NA	NA
39682_g	NA	NA	NA	NA	NA	NA	NA	NA	NA	NA	NA
39686_g	NA	NA	NA	NA	NA	NA	NA	NA	NA	NA	NA
39786_g	A0A061FTL0_THECC	2e-40	EXECUTER1 protein, chloroplast, putative isoform 3	NP_564287	1e-22	protein EXECUTER 2	AT1G27510	EX2	NA	NA	NA
39787_g	W9RET2_9ROSA	1e-13	Uncharacterized protein	NP_564287	3e-14	protein EXECUTER 2	AT1G27510	EX2	NA	NA	NA
3979_g	A0A124SFP5_CYNCS	3e-13	Guanylate-binding protein, C-terminal	NP_181418	7e-13	guanylate-binding family protein	AT2G38840	NA	NA	NA	NA
39790_g	A0A151SA23_CAJCA	4e-14	Retrovirus-related Pol polyprotein from transposon TNT 1-94	NP_085537	3e-13	hypothetical protein ArthMp070	NA	NA	NA	NA	NA
39805_g	A5B5N4_VITVI	2e-32	Putative uncharacterized protein	NP_194047	1e-07	cysteine-rich receptor-like protein kinase 8	AT4G23160	CRK8	NA	NA	NA
39807_g	NA	NA	NA	NA	NA	NA	NA	NA	NA	NA	NA
39829_g	NA	NA	NA	NA	NA	NA	NA	NA	NA	NA	NA
39867_g	NA	NA	NA	NA	NA	NA	NA	NA	NA	NA	NA
39872_g	NA	NA	NA	NA	NA	NA	NA	NA	NA	NA	NA
39873_g	W5SBZ7_9ERIC	4e-11	Hypersensitive-induced response protein 3	NP_177142	1e-11	Hypersensitive-induced response protein 2	AT1G69840	NA	NA	NA	NA
39945_g	A0A0V0IQ43_SOLCH	4e-13	Putative alpha-L-arabinofuranosidase 1-like	NP_187685	2e-06	bifunctional alpha-l-arabinofuranosidase/beta-d-xylosidase	AT3G10740	ARAF	NA	NA	NA
39949_g	NA	NA	NA	NA	NA	NA	NA	NA	NA	NA	NA
3998_g	NA	NA	NA	NP_182144	0.091	Fatty acid/sphingolipid desaturase	AT2G46210	AtSLD2	NA	NA	NA
39981_g	A0A0B0NCL2_GOSAR	5e-22	SUMO-conjugating enzyme UBC9	NP_001154776	3e-24	ubiquitin-conjugating enzyme E2 10	AT5G53300	UBC10	NA	NA	NA
40044_g	A0A0B2S7N0_GLYSO	5e-166	L-type lectin-domain containing receptor kinase S.4	NP_191114	1e-148	concanavalin A-like lectin protein kinase family protein	AT3G55550	LecRK-S.4	NA	NA	NA
40047_g	NA	NA	NA	NP_174891	0.052	uncharacterized protein	AT1G36990	NA	NA	NA	NA
40048_g	A0A0B2PB06_GLYSO	1e-162	L-type lectin-domain containing receptor kinase S.4	NP_191114	2e-143	concanavalin A-like lectin protein kinase family protein	AT3G55550	LecRK-S.4	NA	NA	NA
40049_g	NA	NA	NA	NA	NA	NA	NA	NA	NA	NA	NA
40057_g	A0A151RK78_CAJCA	4e-71	U-box domain-containing protein 24	NA	NA	NA	NA	NA	NA	NA	NA
4006_g	NA	NA	NA	NA	NA	NA	NA	NA	NA	NA	NA
40108_g	A0A0V0INV0_SOLCH	1e-09	Putative ATP-dependent RNA helicase DBP2-like	NA	NA	NA	NA	NA	NA	NA	NA
40145_g	M5WYV0_PRUPE	0.005	Uncharacterized protein	NA	NA	NA	NA	NA	NA	NA	NA
40158_g	A0A061E1W8_THECC	2e-18	RNA 2'-phosphotransferase isoform 8	NA	NA	NA	NA	NA	NA	NA	NA
40162_g	A0A078HAG8_BRANA	4e-04	BnaC04g19920D protein	NA	NA	NA	NA	NA	NA	NA	NA
40169_g	NA	NA	NA	NA	NA	NA	NA	NA	NA	NA	NA
40170_g	A0A151RQU3_CAJCA	5e-42	Zinc finger MYM-type protein 1	NA	NA	NA	NA	NA	NA	NA	NA
40172_g	A0A059C3T2_EUCGR	2e-77	Uncharacterized protein	NA	NA	NA	NA	NA	NA	NA	NA
40173_g	B9HBT0_POPTR	2e-25	2'-hydroxy isoflavone/dihydroflavonol reductase family protein	NA	NA	NA	NA	NA	NA	NA	NA
40175_g	A0A0B0P6H8_GOSAR	9e-41	Quinone oxidoreductase-like protein 2	NA	NA	NA	NA	NA	NA	NA	NA
40179_g	NA	NA	NA	NA	NA	NA	NA	NA	NA	NA	NA
40228_g	B9SDQ5_RICCO	7e-58	ATPP2-A2, putative	NA	NA	NA	NA	NA	NA	NA	NA
40229_g	B9SDQ5_RICCO	9e-53	ATPP2-A2, putative	NA	NA	NA	NA	NA	NA	NA	NA
40233_g	NA	NA	NA	NA	NA	NA	NA	NA	NA	NA	NA
40258_g	NA	NA	NA	NA	NA	NA	NA	NA	NA	NA	NA
40272_g	NA	NA	NA	NA	NA	NA	NA	NA	NA	NA	NA
40300_g	NA	NA	NA	NA	NA	NA	NA	NA	NA	NA	NA
40301_g	D7TVB8_VITVI	1e-26	Hexosyltransferase	NA	NA	NA	NA	NA	NA	NA	NA
40322_g	NA	NA	NA	NA	NA	NA	NA	NA	NA	NA	NA
40340_g	NA	NA	NA	NA	NA	NA	NA	NA	NA	NA	NA
40345_g	NA	NA	NA	NA	NA	NA	NA	NA	NA	NA	NA
40347_g	NA	NA	NA	NA	NA	NA	NA	NA	NA	NA	NA
40348_g	F6HP05_VITVI	2e-18	Non-specific serine/threonine protein kinase	NA	NA	NA	NA	NA	NA	NA	NA
40352_g	M1CRK1_SOLTU	2e-125	Uncharacterized protein	NA	NA	NA	NA	NA	NA	NA	NA
40353_g	A0A140G4G7_9ROSI	1e-35	LRR-RLK	NA	NA	NA	NA	NA	NA	NA	NA
40355_g	NA	NA	NA	NA	NA	NA	NA	NA	NA	NA	NA
40356_g	NA	NA	NA	NA	NA	NA	NA	NA	NA	NA	NA
40358_g	NA	NA	NA	NA	NA	NA	NA	NA	NA	NA	NA
4036_g	NA	NA	NA	NA	NA	NA	NA	NA	NA	NA	NA
40362_g	NA	NA	NA	NA	NA	NA	NA	NA	NA	NA	NA
40363_g	NA	NA	NA	NA	NA	NA	NA	NA	NA	NA	NA
40371_g	NA	NA	NA	NA	NA	NA	NA	NA	NA	NA	NA
40373_g	NA	NA	NA	NA	NA	NA	NA	NA	NA	NA	NA
40374_g	NA	NA	NA	NA	NA	NA	NA	NA	NA	NA	NA
40435_g	A0A151U3S0_CAJCA	1e-53	Pleiotropic drug resistance protein 1	NA	NA	NA	NA	NA	NA	NA	NA
40443_g	A0A0A0LIM6_CUCSA	1e-09	Uncharacterized protein	NA	NA	NA	NA	NA	NA	NA	NA
4045_g	W9SX45_9ROSA	1e-16	Cytochrome P450 87A3	NA	NA	NA	NA	NA	NA	NA	NA
40450_g	Q108X6_ORYSJ	2e-11	F-box domain containing protein	NA	NA	NA	NA	NA	NA	NA	NA
40466_g	NA	NA	NA	NA	NA	NA	NA	NA	NA	NA	NA
40483_g	M5W2Q4_PRUPE	1e-30	Uncharacterized protein	NA	NA	NA	NA	NA	NA	NA	NA
40501_g	NA	NA	NA	NA	NA	NA	NA	NA	NA	NA	NA
40502_g	NA	NA	NA	NA	NA	NA	NA	NA	NA	NA	NA
40505_g	W9QR14_9ROSA	4e-05	Succinate-semialdehyde dehydrogenase	NA	NA	NA	NA	NA	NA	NA	NA
4057_g	NA	NA	NA	NA	NA	NA	NA	NA	NA	NA	NA
4060_g	D3G6F0_CAPAN	8e-37	Receptor-like protein kinase	NA	NA	NA	NA	NA	NA	NA	NA
4061_g	A0A061E6S9_THECC	8e-13	Kinase superfamily protein, putative isoform 1	NA	NA	NA	NA	NA	NA	NA	NA
40631_g	A0A0L9TSM0_PHAAN	7e-08	Rhomboid-like protein	NA	NA	NA	NA	NA	NA	NA	NA
40639_g	NA	NA	NA	NA	NA	NA	NA	NA	NA	NA	NA
40679_g	NA	NA	NA	NA	NA	NA	NA	NA	NA	NA	NA
40683_g	A0A061E4J3_THECC	0	Serine/threonine-protein kinase	NA	NA	NA	NA	NA	NA	NA	NA
40693_g	A0A0V0HUF9_SOLCH	3e-14	Putative alpha N-terminal protein methyltransferase 1-like	NA	NA	NA	NA	NA	NA	NA	NA
40701_g	A0A151SCA3_CAJCA	5e-13	Protein RER1A	NA	NA	NA	NA	NA	NA	NA	NA
40703_g	NA	NA	NA	NA	NA	NA	NA	NA	NA	NA	NA
40813_g	NA	NA	NA	NA	NA	NA	NA	NA	NA	NA	NA
40819_g	NA	NA	NA	NA	NA	NA	NA	NA	NA	NA	NA
40845_g	NA	NA	NA	NA	NA	NA	NA	NA	NA	NA	NA
40873_g	NA	NA	NA	NA	NA	NA	NA	NA	NA	NA	NA
40874_g	I3VI21_BUPCH	8e-19	Cytochrome P450 CYP90D18	NA	NA	NA	NA	NA	NA	NA	NA
40875_g	A0A151SHV9_CAJCA	6e-29	Cytochrome P450 90D2	NA	NA	NA	NA	NA	NA	NA	NA
40876_g	I3S196_MEDTR	1e-12	Uncharacterized protein	NA	NA	NA	NA	NA	NA	NA	NA
[truncated: 61,841 more rows]
