# Supplementary material for: Regulation of gene expression in roots of the pH-sensitive Vaccinium corymbosum and the pH-tolerant Vaccinium arboreum in response to near neutral pH stress using RNA-Seq
Source: BMC Genomics. 2017 Aug 7;18:580. doi: 10.1186/s12864-017-3967-0 (PMC5547544; doi:10.1186/s12864-017-3967-0)
Supplement: Supplementary file 5 — Enrichment analysis of GO terms. Genes showing differential expression in VA (A) and VC (B) were subjected to singular enrichment analysis in AgriGO. The table contains output from the analysis performed using the combination AgriGO and REVIGO tools. GO terms with FDR < 0.5 after Yekutieli multi-test in AgriGO were used on REVIGO and searched for genes with that specific annotation. (XLSX 184 kb) [file 12864_2017_3967_MOESM5_ESM.xlsx]

## Sheet: (A) agrigo+revigo VA
term_ID	term_type	Term	queryitem	querytotal	refitem	reftotal	pvalue	FDR	entries	frequency	log10.p.value	genes	gene_desc
GO:0055114	P	oxidation reduction	38	160	1369	17388	3.3e-08	7.3e-06	// CUFF.37239 // CUFF.22603 // CUFF.20021 // gene.g10046.t1 // gene.g23403.t1 // CUFF.12564 // CUFF.12562 // CUFF.17694 // CUFF.35474 // CUFF.45537 // CUFF.47093 // 89766_g // CUFF.2015 // CUFF.18539 // CUFF.31569 // CUFF.42000 // CUFF.36224 // CUFF.43587 // CUFF.23881 // gene.g11090.t1 // CUFF.57550 // gene.g21243.t1 // CUFF.25650 // CUFF.42954 // CUFF.2391 // CUFF.9553 // CUFF.2370 // CUFF.7443…	0.1506	-5.1367	89766_g|CUFF.12562|CUFF.12564|CUFF.14284|CUFF.14650|CUFF.17694|CUFF.18539|CUFF.20021|CUFF.2015|CUFF.22603|CUFF.2370|CUFF.23881|CUFF.2391|CUFF.24077|CUFF.25650|CUFF.29420|CUFF.31569|CUFF.35474|CUFF.36224|CUFF.37239|CUFF.42000|CUFF.42954|CUFF.43587|CUFF.45537|CUFF.47093|CUFF.51711|CUFF.5191|CUFF.52827|CUFF.53932|CUFF.57550|CUFF.60552|CUFF.7443|CUFF.9553|gene.g10046.t1|gene.g11090.t1|gene.g19172.t1|…	Putative 12-oxophytodienoate reductase 11|2-oxoglutarate and Fe(II)-dependent oxygenase superfamily protein|2-oxoglutarate and Fe(II)-dependent oxygenase superfamily protein|Laccase|Laccase|Laccase|Delta(7)-sterol-C5(6)-desaturase|Monoxygenase|Cytochrome P450 87A3|ACC oxidase 5|Putative hyoscyamine 6-dioxygenase-like|Lipoxygenase|2-oxoglutarate and Fe(II)-dependent oxygenase superfamily protein, …
GO:0055085	P	transmembrane transport	12	160	619	17388	0.016	0.72	// CUFF.17984 // CUFF.30715 // CUFF.51980 // CUFF.41063 // CUFF.41504 // CUFF.15223 // CUFF.15221 // CUFF.32105 // CUFF.9375 // CUFF.36985 // CUFF.2426 // CUFF.51372	NA	NA	NA	NA
GO:0006810	P	transport	22	160	1362	17388	0.013	0.72	// CUFF.51980 // CUFF.36639 // CUFF.2426 // CUFF.17984 // CUFF.41504 // CUFF.43356 // CUFF.15223 // CUFF.15221 // CUFF.14767 // CUFF.36985 // CUFF.51372 // CUFF.2966 // CUFF.30658 // CUFF.30715 // CUFF.28540 // CUFF.8836 // CUFF.41063 // CUFF.7137 // CUFF.34224 // CUFF.32105 // CUFF.48824 // CUFF.9375	NA	NA	NA	NA
GO:0051234	P	establishment of localization	22	160	1362	17388	0.013	0.72	// CUFF.51980 // CUFF.36639 // CUFF.2426 // CUFF.17984 // CUFF.41504 // CUFF.43356 // CUFF.15223 // CUFF.15221 // CUFF.14767 // CUFF.36985 // CUFF.51372 // CUFF.2966 // CUFF.30658 // CUFF.30715 // CUFF.28540 // CUFF.8836 // CUFF.41063 // CUFF.7137 // CUFF.34224 // CUFF.32105 // CUFF.48824 // CUFF.9375	NA	NA	NA	NA
GO:0051179	P	localization	22	160	1373	17388	0.014	0.72	// CUFF.51980 // CUFF.36639 // CUFF.2426 // CUFF.17984 // CUFF.41504 // CUFF.43356 // CUFF.15223 // CUFF.15221 // CUFF.14767 // CUFF.36985 // CUFF.51372 // CUFF.2966 // CUFF.30658 // CUFF.30715 // CUFF.28540 // CUFF.8836 // CUFF.41063 // CUFF.7137 // CUFF.34224 // CUFF.32105 // CUFF.48824 // CUFF.9375	NA	NA	NA	NA
GO:0032774	P	RNA biosynthetic process	11	160	842	17388	0.17	1	// CUFF.21023 // gene.g3093.t1 // CUFF.39185 // CUFF.3660 // CUFF.39809 // CUFF.53346 // CUFF.44197 // CUFF.14552 // CUFF.22008 // CUFF.1500 // CUFF.1106	NA	NA	NA	NA
GO:0019222	P	regulation of metabolic process	9	160	750	17388	0.27	1	// CUFF.21023 // gene.g3093.t1 // CUFF.39185 // CUFF.3660 // CUFF.53346 // CUFF.44197 // CUFF.14552 // CUFF.1500 // CUFF.1106	NA	NA	NA	NA
GO:0016310	P	phosphorylation	9	160	1196	17388	0.77	1	// CUFF.14188 // CUFF.1691 // gene.g18676.t1 // CUFF.15544 // CUFF.36382 // CUFF.43578 // CUFF.6723 // CUFF.41727 // CUFF.40209	NA	NA	NA	NA
GO:0031323	P	regulation of cellular metabolic process	9	160	728	17388	0.24	1	// CUFF.21023 // gene.g3093.t1 // CUFF.39185 // CUFF.3660 // CUFF.53346 // CUFF.44197 // CUFF.14552 // CUFF.1500 // CUFF.1106	NA	NA	NA	NA
GO:0044249	P	cellular biosynthetic process	13	160	1889	17388	0.88	1	// CUFF.21023 // CUFF.53346 // gene.g3093.t1 // CUFF.18539 // CUFF.3660 // CUFF.39809 // CUFF.39185 // CUFF.44197 // CUFF.14552 // CUFF.35474 // CUFF.22008 // CUFF.1500 // CUFF.1106	NA	NA	NA	NA
GO:0006807	P	nitrogen compound metabolic process	13	160	2135	17388	0.95	1	// CUFF.21023 // gene.g3093.t1 // CUFF.39185 // CUFF.3660 // CUFF.39809 // CUFF.53346 // CUFF.42000 // CUFF.44197 // CUFF.35960 // CUFF.14552 // CUFF.22008 // CUFF.1500 // CUFF.1106	NA	NA	NA	NA
GO:0045449	P	regulation of transcription	9	160	697	17388	0.21	1	// CUFF.21023 // gene.g3093.t1 // CUFF.39185 // CUFF.3660 // CUFF.53346 // CUFF.44197 // CUFF.14552 // CUFF.1500 // CUFF.1106	NA	NA	NA	NA
GO:0044281	P	small molecule metabolic process	8	160	784	17388	0.44	1	// CUFF.37239 // CUFF.53455 // CUFF.18539 // CUFF.14650 // CUFF.42000 // CUFF.35960 // CUFF.35474 // CUFF.5191	NA	NA	NA	NA
GO:0034645	P	cellular macromolecule biosynthetic process	11	160	1414	17388	0.75	1	// CUFF.21023 // gene.g3093.t1 // CUFF.39185 // CUFF.3660 // CUFF.39809 // CUFF.53346 // CUFF.44197 // CUFF.14552 // CUFF.22008 // CUFF.1500 // CUFF.1106	NA	NA	NA	NA
GO:0050789	P	regulation of biological process	10	160	1107	17388	0.57	1	// CUFF.21023 // 78263_g // gene.g3093.t1 // CUFF.39185 // CUFF.3660 // CUFF.53346 // CUFF.44197 // CUFF.14552 // CUFF.1500 // CUFF.1106	NA	NA	NA	NA
GO:0080090	P	regulation of primary metabolic process	9	160	715	17388	0.23	1	// CUFF.21023 // gene.g3093.t1 // CUFF.39185 // CUFF.3660 // CUFF.53346 // CUFF.44197 // CUFF.14552 // CUFF.1500 // CUFF.1106	NA	NA	NA	NA
GO:0044267	P	cellular protein metabolic process	9	160	1934	17388	0.99	1	// CUFF.14188 // CUFF.1691 // gene.g18676.t1 // CUFF.15544 // CUFF.36382 // CUFF.43578 // CUFF.6723 // CUFF.41727 // CUFF.40209	NA	NA	NA	NA
GO:0044260	P	cellular macromolecule metabolic process	20	160	3699	17388	0.99	1	// CUFF.21023 // CUFF.15544 // CUFF.53346 // CUFF.14188 // gene.g3093.t1 // CUFF.39185 // CUFF.3660 // CUFF.1691 // CUFF.39809 // CUFF.1500 // gene.g18676.t1 // CUFF.1106 // CUFF.36382 // CUFF.44197 // CUFF.14552 // CUFF.43578 // CUFF.6723 // CUFF.22008 // CUFF.41727 // CUFF.40209	NA	NA	NA	NA
GO:0010468	P	regulation of gene expression	9	160	720	17388	0.23	1	// CUFF.21023 // gene.g3093.t1 // CUFF.39185 // CUFF.3660 // CUFF.53346 // CUFF.44197 // CUFF.14552 // CUFF.1500 // CUFF.1106	NA	NA	NA	NA
GO:0060255	P	regulation of macromolecule metabolic process	9	160	732	17388	0.24	1	// CUFF.21023 // gene.g3093.t1 // CUFF.39185 // CUFF.3660 // CUFF.53346 // CUFF.44197 // CUFF.14552 // CUFF.1500 // CUFF.1106	NA	NA	NA	NA
GO:0010467	P	gene expression	11	160	1399	17388	0.74	1	// CUFF.21023 // gene.g3093.t1 // CUFF.39185 // CUFF.3660 // CUFF.39809 // CUFF.53346 // CUFF.44197 // CUFF.14552 // CUFF.22008 // CUFF.1500 // CUFF.1106	NA	NA	NA	NA
GO:0065007	P	biological regulation	10	160	1178	17388	0.64	1	// CUFF.21023 // 78263_g // gene.g3093.t1 // CUFF.39185 // CUFF.3660 // CUFF.53346 // CUFF.44197 // CUFF.14552 // CUFF.1500 // CUFF.1106	NA	NA	NA	NA
GO:0031326	P	regulation of cellular biosynthetic process	9	160	702	17388	0.21	1	// CUFF.21023 // gene.g3093.t1 // CUFF.39185 // CUFF.3660 // CUFF.53346 // CUFF.44197 // CUFF.14552 // CUFF.1500 // CUFF.1106	NA	NA	NA	NA
GO:0006811	P	ion transport	6	160	284	17388	0.052	1	// CUFF.30658 // CUFF.17984 // CUFF.41063 // CUFF.34224 // CUFF.32105 // CUFF.48824	NA	NA	NA	NA
GO:0006468	P	protein amino acid phosphorylation	9	160	1100	17388	0.68	1	// CUFF.14188 // CUFF.1691 // gene.g18676.t1 // CUFF.15544 // CUFF.36382 // CUFF.43578 // CUFF.6723 // CUFF.41727 // CUFF.40209	NA	NA	NA	NA
GO:0009987	P	cellular process	46	160	6153	17388	0.91	1	// CUFF.37239 // CUFF.21023 // CUFF.14188 // 78263_g // CUFF.51980 // CUFF.1851 // CUFF.44197 // CUFF.35474 // CUFF.6723 // CUFF.2426 // CUFF.17984 // CUFF.18539 // CUFF.41504 // gene.g18676.t1 // CUFF.15223 // CUFF.42000 // CUFF.15221 // CUFF.14767 // CUFF.36985 // CUFF.51603 // CUFF.22008 // CUFF.51372 // CUFF.15544 // CUFF.53455 // CUFF.30715 // gene.g3093.t1 // CUFF.39185 // CUFF.9375 // CUFF…	NA	NA	NA	NA
GO:0006139	P	nucleobase, nucleoside, nucleotide and nucleic acid metabolic process	12	160	1859	17388	0.91	1	// CUFF.21023 // gene.g3093.t1 // CUFF.39185 // CUFF.3660 // CUFF.39809 // CUFF.53346 // CUFF.42000 // CUFF.44197 // CUFF.14552 // CUFF.22008 // CUFF.1500 // CUFF.1106	NA	NA	NA	NA
GO:0019219	P	regulation of nucleobase, nucleoside, nucleotide and nucleic acid metabolic process	9	160	708	17388	0.22	1	// CUFF.21023 // gene.g3093.t1 // CUFF.39185 // CUFF.3660 // CUFF.53346 // CUFF.44197 // CUFF.14552 // CUFF.1500 // CUFF.1106	NA	NA	NA	NA
GO:0043687	P	post-translational protein modification	9	160	1332	17388	0.86	1	// CUFF.14188 // CUFF.1691 // gene.g18676.t1 // CUFF.15544 // CUFF.36382 // CUFF.43578 // CUFF.6723 // CUFF.41727 // CUFF.40209	NA	NA	NA	NA
GO:0009889	P	regulation of biosynthetic process	9	160	702	17388	0.21	1	// CUFF.21023 // gene.g3093.t1 // CUFF.39185 // CUFF.3660 // CUFF.53346 // CUFF.44197 // CUFF.14552 // CUFF.1500 // CUFF.1106	NA	NA	NA	NA
GO:0006464	P	protein modification process	9	160	1405	17388	0.89	1	// CUFF.14188 // CUFF.1691 // gene.g18676.t1 // CUFF.15544 // CUFF.36382 // CUFF.43578 // CUFF.6723 // CUFF.41727 // CUFF.40209	NA	NA	NA	NA
GO:0050794	P	regulation of cellular process	10	160	1071	17388	0.53	1	// CUFF.21023 // 78263_g // gene.g3093.t1 // CUFF.39185 // CUFF.3660 // CUFF.53346 // CUFF.44197 // CUFF.14552 // CUFF.1500 // CUFF.1106	NA	NA	NA	NA
GO:0043412	P	macromolecule modification	9	160	1457	17388	0.91	1	// CUFF.14188 // CUFF.1691 // gene.g18676.t1 // CUFF.15544 // CUFF.36382 // CUFF.43578 // CUFF.6723 // CUFF.41727 // CUFF.40209	NA	NA	NA	NA
GO:0009059	P	macromolecule biosynthetic process	11	160	1415	17388	0.75	1	// CUFF.21023 // gene.g3093.t1 // CUFF.39185 // CUFF.3660 // CUFF.39809 // CUFF.53346 // CUFF.44197 // CUFF.14552 // CUFF.22008 // CUFF.1500 // CUFF.1106	NA	NA	NA	NA
GO:0051171	P	regulation of nitrogen compound metabolic process	9	160	708	17388	0.22	1	// CUFF.21023 // gene.g3093.t1 // CUFF.39185 // CUFF.3660 // CUFF.53346 // CUFF.44197 // CUFF.14552 // CUFF.1500 // CUFF.1106	NA	NA	NA	NA
GO:0008152	P	metabolic process	73	160	7341	17388	0.31	1	// CUFF.37239 // CUFF.22603 // CUFF.14552 // CUFF.14188 // CUFF.20021 // gene.g10046.t1 // gene.g23403.t1 // CUFF.12564 // CUFF.12880 // CUFF.39809 // CUFF.12562 // gene.g18676.t1 // gene.g21243.t1 // CUFF.44197 // CUFF.35474 // CUFF.20951 // CUFF.6723 // CUFF.17075 // CUFF.47093 // CUFF.2543 // gene.g19172.t1 // 89766_g // CUFF.48705 // CUFF.2015 // CUFF.18539 // CUFF.43587 // CUFF.31569 // CUFF…	NA	NA	NA	NA
GO:0016070	P	RNA metabolic process	11	160	1117	17388	0.46	1	// CUFF.21023 // gene.g3093.t1 // CUFF.39185 // CUFF.3660 // CUFF.39809 // CUFF.53346 // CUFF.44197 // CUFF.14552 // CUFF.22008 // CUFF.1500 // CUFF.1106	NA	NA	NA	NA
GO:0044238	P	primary metabolic process	33	160	5232	17388	0.98	1	// CUFF.37239 // CUFF.21023 // CUFF.14188 // CUFF.39809 // CUFF.44197 // CUFF.35474 // CUFF.6723 // CUFF.17075 // CUFF.2543 // CUFF.48705 // CUFF.18539 // gene.g18676.t1 // CUFF.42000 // CUFF.22008 // CUFF.53455 // gene.g3093.t1 // CUFF.39185 // CUFF.1691 // CUFF.53346 // CUFF.36382 // CUFF.43578 // CUFF.5191 // CUFF.1500 // CUFF.20096 // CUFF.3660 // CUFF.14650 // CUFF.24695 // CUFF.15544 // CUF…	NA	NA	NA	NA
GO:0005975	P	carbohydrate metabolic process	6	160	723	17388	0.65	1	// CUFF.53455 // CUFF.2543 // CUFF.48705 // CUFF.1691 // CUFF.24695 // CUFF.20096	NA	NA	NA	NA
GO:0019538	P	protein metabolic process	10	160	2283	17388	1	1	// CUFF.14188 // CUFF.1691 // gene.g18676.t1 // CUFF.15544 // CUFF.36382 // CUFF.43578 // CUFF.6723 // CUFF.17075 // CUFF.41727 // CUFF.40209	NA	NA	NA	NA
GO:0051252	P	regulation of RNA metabolic process	9	160	699	17388	0.21	1	// CUFF.21023 // gene.g3093.t1 // CUFF.39185 // CUFF.3660 // CUFF.53346 // CUFF.44197 // CUFF.14552 // CUFF.1500 // CUFF.1106	NA	NA	NA	NA
GO:0009058	P	biosynthetic process	13	160	1989	17388	0.91	1	// CUFF.21023 // CUFF.53346 // gene.g3093.t1 // CUFF.18539 // CUFF.3660 // CUFF.39809 // CUFF.39185 // CUFF.44197 // CUFF.14552 // CUFF.35474 // CUFF.22008 // CUFF.1500 // CUFF.1106	NA	NA	NA	NA
GO:0044237	P	cellular metabolic process	29	160	4681	17388	0.98	1	// CUFF.37239 // CUFF.21023 // CUFF.14188 // CUFF.39809 // CUFF.44197 // CUFF.35474 // CUFF.6723 // CUFF.18539 // gene.g18676.t1 // CUFF.42000 // CUFF.15544 // CUFF.22008 // CUFF.53455 // gene.g3093.t1 // CUFF.39185 // CUFF.1691 // CUFF.53346 // CUFF.36382 // CUFF.43578 // CUFF.5191 // CUFF.1500 // CUFF.3660 // CUFF.14650 // CUFF.34501 // CUFF.35960 // CUFF.14552 // CUFF.40209 // CUFF.41727 // CU…	NA	NA	NA	NA
GO:0043170	P	macromolecule metabolic process	21	160	4082	17388	1	1	// CUFF.21023 // CUFF.15544 // CUFF.53346 // CUFF.14188 // gene.g3093.t1 // CUFF.39185 // CUFF.22008 // CUFF.3660 // CUFF.1691 // CUFF.39809 // CUFF.1500 // gene.g18676.t1 // CUFF.1106 // CUFF.36382 // CUFF.44197 // CUFF.14552 // CUFF.43578 // CUFF.6723 // CUFF.17075 // CUFF.41727 // CUFF.40209	NA	NA	NA	NA
GO:0006355	P	regulation of transcription, DNA-dependent	9	160	696	17388	0.2	1	// CUFF.21023 // gene.g3093.t1 // CUFF.39185 // CUFF.3660 // CUFF.53346 // CUFF.44197 // CUFF.14552 // CUFF.1500 // CUFF.1106	NA	NA	NA	NA
GO:0006796	P	phosphate metabolic process	9	160	1247	17388	0.8	1	// CUFF.14188 // CUFF.1691 // gene.g18676.t1 // CUFF.15544 // CUFF.36382 // CUFF.43578 // CUFF.6723 // CUFF.41727 // CUFF.40209	NA	NA	NA	NA
GO:0010556	P	regulation of macromolecule biosynthetic process	9	160	702	17388	0.21	1	// CUFF.21023 // gene.g3093.t1 // CUFF.39185 // CUFF.3660 // CUFF.53346 // CUFF.44197 // CUFF.14552 // CUFF.1500 // CUFF.1106	NA	NA	NA	NA
GO:0006350	P	transcription	11	160	840	17388	0.17	1	// CUFF.21023 // gene.g3093.t1 // CUFF.39185 // CUFF.3660 // CUFF.39809 // CUFF.53346 // CUFF.44197 // CUFF.14552 // CUFF.22008 // CUFF.1500 // CUFF.1106	NA	NA	NA	NA
GO:0006351	P	transcription, DNA-dependent	11	160	839	17388	0.17	1	// CUFF.21023 // gene.g3093.t1 // CUFF.39185 // CUFF.3660 // CUFF.39809 // CUFF.53346 // CUFF.44197 // CUFF.14552 // CUFF.22008 // CUFF.1500 // CUFF.1106	NA	NA	NA	NA
GO:0006793	P	phosphorus metabolic process	9	160	1247	17388	0.8	1	// CUFF.14188 // CUFF.1691 // gene.g18676.t1 // CUFF.15544 // CUFF.36382 // CUFF.43578 // CUFF.6723 // CUFF.41727 // CUFF.40209	NA	NA	NA	NA
GO:0016491	F	oxidoreductase activity	38	160	1480	17388	2.1e-07	4.7e-05	// CUFF.37239 // CUFF.22603 // CUFF.20021 // gene.g10046.t1 // gene.g23403.t1 // CUFF.12564 // CUFF.12562 // CUFF.17694 // CUFF.35474 // CUFF.45537 // CUFF.47093 // 89766_g // CUFF.2015 // CUFF.18539 // CUFF.31569 // CUFF.42000 // CUFF.36224 // CUFF.43587 // CUFF.23881 // gene.g11090.t1 // CUFF.57550 // gene.g21243.t1 // CUFF.25650 // CUFF.42954 // CUFF.2391 // CUFF.9553 // CUFF.2370 // CUFF.7443…	0.12783	-4.3279	89766_g|CUFF.12562|CUFF.12564|CUFF.14284|CUFF.14650|CUFF.17694|CUFF.18539|CUFF.20021|CUFF.22603|CUFF.2370|CUFF.23881|CUFF.2391|CUFF.24077|CUFF.25650|CUFF.29420|CUFF.31569|CUFF.35474|CUFF.37239|CUFF.5191|CUFF.52827|CUFF.53932|CUFF.60552|CUFF.7443|CUFF.9553|gene.g10046.t1|gene.g23403.t1	Putative 12-oxophytodienoate reductase 11|2-oxoglutarate and Fe(II)-dependent oxygenase superfamily protein|2-oxoglutarate and Fe(II)-dependent oxygenase superfamily protein|Laccase|Laccase|Laccase|Delta(7)-sterol-C5(6)-desaturase|Monoxygenase|ACC oxidase 5|Putative hyoscyamine 6-dioxygenase-like|Lipoxygenase|2-oxoglutarate and Fe(II)-dependent oxygenase superfamily protein, putative|Alcohol dehy…
GO:0005507	F	copper ion binding	9	160	95	17388	3.4e-07	4.7e-05	// CUFF.37239 // CUFF.14284 // CUFF.14283 // gene.g23403.t1 // CUFF.14650 // CUFF.17694 // CUFF.34224 // CUFF.9553 // CUFF.5191	0.00315	-4.3279	CUFF.14283|CUFF.14284|CUFF.14650|CUFF.17694|CUFF.34224|CUFF.37239|CUFF.5191|CUFF.9553|gene.g23403.t1	Laccase|Laccase|Laccase|Laccase|Putative copper-transporting ATPase 3 family protein|Laccase|Laccase|Laccase|Spore coat protein, putative
GO:0043492	F	ATPase activity, coupled to movement of substances	7	160	130	17388	0.00025	0.023	// CUFF.30715 // CUFF.7137 // CUFF.15223 // CUFF.15221 // CUFF.34224 // CUFF.36985 // CUFF.51372	0.01588	-1.6383
GO:0005215	F	transporter activity	18	160	770	17388	0.00058	0.04	// CUFF.47667 // CUFF.59288 // CUFF.17984 // CUFF.30715 // CUFF.41063 // CUFF.45187 // CUFF.43356 // CUFF.15221 // CUFF.7137 // CUFF.15223 // CUFF.36639 // CUFF.8836 // CUFF.32105 // CUFF.34224 // CUFF.36985 // CUFF.28540 // CUFF.2426 // CUFF.51372	0.08494	-1.3979	CUFF.28540|CUFF.36639|CUFF.43356|CUFF.8836	Nitrate excretion transporter1, putative|Aquaporin TIP-type alpha family protein|Aquaporin|Aquaporin protein 6
GO:0015405	F	P-P-bond-hydrolysis-driven transmembrane transporter activity	6	160	128	17388	0.0014	0.042	// CUFF.30715 // CUFF.15223 // CUFF.15221 // CUFF.34224 // CUFF.36985 // CUFF.51372	0.01691	-1.3768
GO:0042626	F	ATPase activity, coupled to transmembrane movement of substances	6	160	118	17388	0.00091	0.042	// CUFF.30715 // CUFF.15223 // CUFF.15221 // CUFF.34224 // CUFF.36985 // CUFF.51372	0.01541	-1.3768	CUFF.15221|CUFF.15223|CUFF.30715|CUFF.36985|CUFF.51372	Putative ovule protein|ATP binding cassette subfamily B4 isoform 1|ABC transporter C family member 3|Multidrug resistance protein 1, 2, putative|ATP binding cassette subfamily B4 isoform 1
GO:0015399	F	primary active transmembrane transporter activity	6	160	128	17388	0.0014	0.042	// CUFF.30715 // CUFF.15223 // CUFF.15221 // CUFF.34224 // CUFF.36985 // CUFF.51372	0.01691	-1.3768
GO:0016820	F	hydrolase activity, acting on acid anhydrides, catalyzing transmembrane movement of substances	6	160	126	17388	0.0013	0.042	// CUFF.30715 // CUFF.15223 // CUFF.15221 // CUFF.34224 // CUFF.36985 // CUFF.51372	0.0163	-1.3768
GO:0016705	F	oxidoreductase activity, acting on paired donors, with incorporation or reduction of molecular oxygen	12	160	434	17388	0.0011	0.042	// gene.g11090.t1 // CUFF.31569 // gene.g10046.t1 // CUFF.2015 // gene.g21243.t1 // CUFF.42954 // CUFF.51711 // CUFF.57550 // CUFF.36224 // CUFF.45537 // CUFF.47093 // gene.g19172.t1	0.01177	-1.3768	CUFF.2015|CUFF.36224|CUFF.42954|CUFF.45537|CUFF.47093|CUFF.51711|CUFF.57550|gene.g11090.t1|gene.g19172.t1|gene.g21243.t1	Cytochrome P450 87A3|CYP716A75|CYP76A26-like protein|Cytochrome P450|CYP76A26-like protein|Flavonoid 3',5'-hydroxylase|Cytochrome P450|Cytochrome P450|Cytochrome P450|Cytochrome P450
GO:0022804	F	active transmembrane transporter activity	9	160	286	17388	0.0018	0.048	// CUFF.41063 // CUFF.30715 // CUFF.15221 // CUFF.15223 // CUFF.34224 // CUFF.32105 // CUFF.36985 // CUFF.2426 // CUFF.51372	0.02834	-1.3188
GO:0042623	F	ATPase activity, coupled	7	160	189	17388	0.0022	0.056	// CUFF.30715 // CUFF.7137 // CUFF.15223 // CUFF.15221 // CUFF.34224 // CUFF.36985 // CUFF.51372	0.02501	-1.2518
GO:0009055	F	electron carrier activity	5	160	101	17388	0.0027	0.062	// CUFF.4565 // CUFF.4259 // CUFF.35630 // CUFF.4260 // CUFF.733	0.01275	-1.2076	CUFF.35630|CUFF.4259|CUFF.4260|CUFF.4565|CUFF.733	Early nodulin-like protein 1|Cupredoxin|Cupredoxin|Cupredoxin superfamily protein, putative|Basic blue protein
GO:0022857	F	transmembrane transporter activity	13	160	557	17388	0.003	0.063	// CUFF.47667 // CUFF.59288 // CUFF.17984 // CUFF.30715 // CUFF.41063 // CUFF.45187 // CUFF.15221 // CUFF.15223 // CUFF.34224 // CUFF.32105 // CUFF.36985 // CUFF.2426 // CUFF.51372	0.0587	-1.2007	CUFF.41063	Phosphate transporter
GO:0005506	F	iron ion binding	12	160	522	17388	0.0046	0.091	// gene.g11090.t1 // CUFF.2015 // CUFF.18539 // gene.g21243.t1 // CUFF.42954 // CUFF.51711 // CUFF.57550 // CUFF.35474 // CUFF.36224 // CUFF.45537 // CUFF.47093 // gene.g19172.t1	0.01548	-1.041	CUFF.18539|CUFF.2015|CUFF.35474|CUFF.36224|CUFF.42954|CUFF.45537|CUFF.47093|CUFF.51711|CUFF.57550|gene.g11090.t1|gene.g19172.t1|gene.g21243.t1	Delta(7)-sterol-C5(6)-desaturase|Cytochrome P450 87A3|Fatty acid hydroxylase superfamily isoform 1|CYP716A75|CYP76A26-like protein|Cytochrome P450|CYP76A26-like protein|Flavonoid 3',5'-hydroxylase|Cytochrome P450|Cytochrome P450|Cytochrome P450|Cytochrome P450
GO:0046872	F	metal ion binding	37	160	2446	17388	0.0058	0.093	// CUFF.37239 // CUFF.51987 // gene.g23403.t1 // CUFF.23881 // CUFF.29932 // CUFF.17694 // CUFF.34224 // CUFF.35474 // CUFF.45537 // CUFF.47093 // CUFF.2015 // CUFF.18539 // CUFF.7443 // CUFF.22673 // CUFF.9553 // CUFF.2863 // CUFF.36224 // CUFF.30658 // gene.g11090.t1 // gene.g21243.t1 // CUFF.42954 // CUFF.27453 // CUFF.40373 // CUFF.56695 // CUFF.19670 // CUFF.54376 // CUFF.14284 // CUFF.14283…	0.15425	-1.0315	CUFF.19670|CUFF.22673|CUFF.23881|CUFF.27453|CUFF.30658|CUFF.34224|CUFF.54376|CUFF.7137|CUFF.7443	Metallothionein type 2|Endomembrane-type CA-ATPase 4 isoform 1|Lipoxygenase|Purple acid phosphatase|Putative late blight resistance protein isogeny R1B-19|Putative copper-transporting ATPase 3 family protein|Uncharacterized protein|Phospholipid-transporting ATPase|Lipoxygenase
GO:0016887	F	ATPase activity	9	160	339	17388	0.0053	0.093	// CUFF.30715 // CUFF.15221 // CUFF.7137 // CUFF.15223 // CUFF.575 // CUFF.8485 // CUFF.34224 // CUFF.36985 // CUFF.51372	0.0456	-1.0315	CUFF.15223|CUFF.30715|CUFF.51372|CUFF.575|CUFF.8485	ATP binding cassette subfamily B4 isoform 1|ABC transporter C family member 3|ATP binding cassette subfamily B4 isoform 1|Pleiotropic drug resistance transporter 5a|ATP-binding cassette transporter, putative
GO:0017111	F	nucleoside-triphosphatase activity	13	160	603	17388	0.0056	0.093	// CUFF.1851 // CUFF.30715 // CUFF.44798 // CUFF.15221 // CUFF.7137 // CUFF.15223 // CUFF.34224 // CUFF.8485 // CUFF.36985 // CUFF.51603 // CUFF.17848 // CUFF.575 // CUFF.51372	0.06774	-1.0315
GO:0016818	F	hydrolase activity, acting on acid anhydrides, in phosphorus-containing anhydrides	13	160	626	17388	0.0075	0.094	// CUFF.1851 // CUFF.30715 // CUFF.44798 // CUFF.15221 // CUFF.7137 // CUFF.15223 // CUFF.34224 // CUFF.8485 // CUFF.36985 // CUFF.51603 // CUFF.17848 // CUFF.575 // CUFF.51372	0.0719	-1.0269
GO:0043169	F	cation binding	37	160	2486	17388	0.0072	0.094	// CUFF.37239 // CUFF.51987 // gene.g23403.t1 // CUFF.23881 // CUFF.29932 // CUFF.17694 // CUFF.34224 // CUFF.35474 // CUFF.45537 // CUFF.47093 // CUFF.2015 // CUFF.18539 // CUFF.7443 // CUFF.22673 // CUFF.9553 // CUFF.2863 // CUFF.36224 // CUFF.30658 // gene.g11090.t1 // gene.g21243.t1 // CUFF.42954 // CUFF.27453 // CUFF.40373 // CUFF.56695 // CUFF.19670 // CUFF.54376 // CUFF.14284 // CUFF.14283…	0.15599	-1.0269
GO:0003824	F	catalytic activity	93	160	7241	17388	0.0068	0.094	// CUFF.37239 // CUFF.14188 // gene.g10046.t1 // CUFF.12564 // CUFF.12562 // CUFF.29932 // CUFF.14932 // CUFF.42000 // CUFF.575 // CUFF.8485 // CUFF.9553 // CUFF.29420 // gene.g11090.t1 // CUFF.30715 // CUFF.42954 // CUFF.2370 // CUFF.8465 // CUFF.20096 // CUFF.46760 // CUFF.60552 // CUFF.34501 // CUFF.57550 // CUFF.35960 // CUFF.41727 // CUFF.40209 // CUFF.22603 // CUFF.20021 // CUFF.12880 // CU…	0.65827	-1.0269	89766_g|CUFF.10796|CUFF.35960|CUFF.51281	Putative 12-oxophytodienoate reductase 11|Phosphatase 2c, putative isoform 6|Putative ovule protein|Invertase 3
GO:0043167	F	ion binding	37	160	2486	17388	0.0072	0.094	// CUFF.37239 // CUFF.51987 // gene.g23403.t1 // CUFF.23881 // CUFF.29932 // CUFF.17694 // CUFF.34224 // CUFF.35474 // CUFF.45537 // CUFF.47093 // CUFF.2015 // CUFF.18539 // CUFF.7443 // CUFF.22673 // CUFF.9553 // CUFF.2863 // CUFF.36224 // CUFF.30658 // gene.g11090.t1 // gene.g21243.t1 // CUFF.42954 // CUFF.27453 // CUFF.40373 // CUFF.56695 // CUFF.19670 // CUFF.54376 // CUFF.14284 // CUFF.14283…	0.33492	-1.0269
GO:0016462	F	pyrophosphatase activity	13	160	617	17388	0.0067	0.094	// CUFF.1851 // CUFF.30715 // CUFF.44798 // CUFF.15221 // CUFF.7137 // CUFF.15223 // CUFF.34224 // CUFF.8485 // CUFF.36985 // CUFF.51603 // CUFF.17848 // CUFF.575 // CUFF.51372	0.0713	-1.0269
GO:0016817	F	hydrolase activity, acting on acid anhydrides	13	160	642	17388	0.0091	0.11	// CUFF.1851 // CUFF.30715 // CUFF.44798 // CUFF.15221 // CUFF.7137 // CUFF.15223 // CUFF.34224 // CUFF.8485 // CUFF.36985 // CUFF.51603 // CUFF.17848 // CUFF.575 // CUFF.51372	0.07223	-0.9586
GO:0020037	F	heme binding	10	160	448	17388	0.011	0.12	// gene.g11090.t1 // CUFF.2015 // gene.g21243.t1 // CUFF.42954 // CUFF.51711 // CUFF.57550 // CUFF.36224 // CUFF.45537 // CUFF.47093 // gene.g19172.t1	0.01357	-0.9208	CUFF.2015|CUFF.36224|CUFF.42954|CUFF.45537|CUFF.47093|CUFF.51711|CUFF.57550|gene.g11090.t1|gene.g19172.t1|gene.g21243.t1	Cytochrome P450 87A3|CYP716A75|CYP76A26-like protein|Cytochrome P450|CYP76A26-like protein|Flavonoid 3',5'-hydroxylase|Cytochrome P450|Cytochrome P450|Cytochrome P450|Cytochrome P450
GO:0046906	F	tetrapyrrole binding	10	160	452	17388	0.012	0.12	// gene.g11090.t1 // CUFF.2015 // gene.g21243.t1 // CUFF.42954 // CUFF.51711 // CUFF.57550 // CUFF.36224 // CUFF.45537 // CUFF.47093 // gene.g19172.t1	0.0153	-0.9208
GO:0015075	F	ion transmembrane transporter activity	7	160	259	17388	0.012	0.12	// CUFF.47667 // CUFF.59288 // CUFF.17984 // CUFF.41063 // CUFF.45187 // CUFF.34224 // CUFF.32105	0.03726	-0.9208
GO:0008324	F	cation transmembrane transporter activity	6	160	211	17388	0.015	0.15	// CUFF.47667 // CUFF.59288 // CUFF.17984 // CUFF.45187 // CUFF.34224 // CUFF.32105	0.02433	-0.8239	CUFF.32105	Vacuolar cation/proton exchanger 1a, putative
GO:0016798	F	hydrolase activity, acting on glycosyl bonds	8	160	349	17388	0.018	0.18	// CUFF.53455 // CUFF.2543 // CUFF.51281 // CUFF.48705 // CUFF.1691 // CUFF.24695 // CUFF.51472 // CUFF.20096	0.01822	-0.7447	CUFF.51472	Hydrolase, hydrolyzing O-glycosyl compounds, putative
GO:0046914	F	transition metal ion binding	26	160	1784	17388	0.023	0.22	// CUFF.37239 // CUFF.51987 // gene.g23403.t1 // CUFF.17694 // CUFF.34224 // CUFF.35474 // CUFF.45537 // CUFF.47093 // CUFF.2015 // CUFF.18539 // CUFF.9553 // CUFF.2863 // CUFF.36224 // gene.g11090.t1 // gene.g21243.t1 // CUFF.42954 // CUFF.40373 // CUFF.56695 // CUFF.14284 // CUFF.14283 // CUFF.14650 // CUFF.51711 // CUFF.39430 // CUFF.57550 // CUFF.5191 // gene.g19172.t1	0.06942	-0.6576
GO:0022892	F	substrate-specific transporter activity	8	160	384	17388	0.03	0.27	// CUFF.47667 // CUFF.59288 // CUFF.17984 // CUFF.41063 // CUFF.45187 // CUFF.7137 // CUFF.34224 // CUFF.32105	0.05046	-0.5686
GO:0004553	F	hydrolase activity, hydrolyzing O-glycosyl compounds	7	160	327	17388	0.036	0.32	// CUFF.53455 // CUFF.2543 // CUFF.51281 // CUFF.48705 // CUFF.1691 // CUFF.24695 // CUFF.20096	0.0149	-0.4949	CUFF.1691|CUFF.20096|CUFF.24695|CUFF.2543|CUFF.48705	G-type lectin S-receptor-like serine/threonine-protein kinase|3-glucanase family protein|Beta glucosidase 40 isoform 1|Soluble acid invertase 2|Beta-galactosidase
GO:0022891	F	substrate-specific transmembrane transporter activity	7	160	343	17388	0.044	0.38	// CUFF.47667 // CUFF.59288 // CUFF.17984 // CUFF.41063 // CUFF.45187 // CUFF.34224 // CUFF.32105	0.04536	-0.4202
GO:0016741	F	transferase activity, transferring one-carbon groups	5	160	239	17388	0.074	0.6	// CUFF.54670 // 52068_g // CUFF.43400 // CUFF.6281 // CUFF.48351	NA	NA	NA	NA
GO:0008168	F	methyltransferase activity	5	160	237	17388	0.072	0.6	// CUFF.54670 // 52068_g // CUFF.43400 // CUFF.6281 // CUFF.48351	NA	NA	NA	NA
GO:0016757	F	transferase activity, transferring glycosyl groups	8	160	486	17388	0.088	0.68	// CUFF.14570 // CUFF.22268 // CUFF.46760 // CUFF.38157 // CUFF.52196 // CUFF.46759 // CUFF.20951 // CUFF.39626	NA	NA	NA	NA
GO:0003700	F	transcription factor activity	6	160	326	17388	0.087	0.68	// CUFF.21023 // CUFF.3660 // CUFF.32389 // CUFF.44197 // CUFF.14552 // CUFF.1500	NA	NA	NA	NA
GO:0050662	F	coenzyme binding	5	160	262	17388	0.1	0.74	// CUFF.31569 // CUFF.42000 // CUFF.43587 // 89766_g // gene.g10046.t1	NA	NA	NA	NA
GO:0030528	F	transcription regulator activity	6	160	349	17388	0.11	0.8	// CUFF.21023 // CUFF.3660 // CUFF.32389 // CUFF.44197 // CUFF.14552 // CUFF.1500	NA	NA	NA	NA
GO:0048037	F	cofactor binding	6	160	352	17388	0.11	0.8	// 89766_g // gene.g10046.t1 // CUFF.42000 // CUFF.31569 // CUFF.35960 // CUFF.43587	NA	NA	NA	NA
GO:0016758	F	transferase activity, transferring hexosyl groups	6	160	371	17388	0.14	0.93	// CUFF.22268 // CUFF.46759 // CUFF.38157 // CUFF.46760 // CUFF.20951 // CUFF.39626	NA	NA	NA	NA
GO:0000166	F	nucleotide binding	32	160	3151	17388	0.33	1	// CUFF.14188 // gene.g10046.t1 // CUFF.44798 // CUFF.34224 // CUFF.54434 // CUFF.6723 // 89766_g // CUFF.45778 // CUFF.15221 // gene.g18676.t1 // CUFF.15223 // CUFF.575 // CUFF.22673 // CUFF.8485 // CUFF.2863 // CUFF.36985 // CUFF.43587 // CUFF.51372 // CUFF.1851 // CUFF.30715 // CUFF.1691 // CUFF.36382 // CUFF.43578 // CUFF.51603 // 86601_g // CUFF.7137 // CUFF.15544 // CUFF.31569 // CUFF.34410…	NA	NA	NA	NA
GO:0016740	F	transferase activity	29	160	2599	17388	0.19	1	// CUFF.14570 // CUFF.14188 // CUFF.52196 // CUFF.12969 // CUFF.20951 // CUFF.17116 // CUFF.6723 // CUFF.43400 // CUFF.14932 // CUFF.46759 // gene.g18676.t1 // CUFF.15544 // 52068_g // CUFF.39626 // CUFF.22008 // gene.g8711.t1 // CUFF.22268 // CUFF.38157 // CUFF.1691 // CUFF.36382 // CUFF.48351 // CUFF.6281 // CUFF.8465 // CUFF.54670 // CUFF.46760 // CUFF.34501 // CUFF.43578 // CUFF.41727 // CUFF…	NA	NA	NA	NA
GO:0005488	F	binding	98	160	11294	17388	0.7	1	// CUFF.37239 // CUFF.14188 // gene.g10046.t1 // CUFF.29932 // CUFF.11761 // CUFF.49 // CUFF.44197 // CUFF.510 // CUFF.7443 // CUFF.42000 // CUFF.15221 // CUFF.8485 // CUFF.9553 // CUFF.46369 // CUFF.51603 // CUFF.30658 // gene.g11090.t1 // CUFF.30715 // CUFF.42954 // CUFF.15591 // CUFF.1549 // CUFF.20492 // CUFF.34224 // CUFF.57550 // CUFF.35960 // CUFF.41727 // CUFF.40209 // CUFF.31714 // 78263…	NA	NA	NA	NA
GO:0003677	F	DNA binding	15	160	1399	17388	0.32	1	// CUFF.31714 // CUFF.21023 // gene.g3093.t1 // CUFF.39185 // CUFF.3660 // CUFF.39809 // CUFF.9965 // CUFF.53346 // CUFF.11761 // CUFF.32389 // CUFF.44197 // CUFF.14552 // CUFF.22008 // CUFF.1500 // CUFF.1106	NA	NA	NA	NA
GO:0017076	F	purine nucleotide binding	27	160	2648	17388	0.34	1	// CUFF.14188 // gene.g10046.t1 // CUFF.44798 // CUFF.54434 // CUFF.6723 // CUFF.575 // gene.g18676.t1 // CUFF.15223 // CUFF.15221 // CUFF.34410 // CUFF.8485 // CUFF.2863 // CUFF.36985 // CUFF.51603 // CUFF.51372 // CUFF.1851 // CUFF.30715 // CUFF.1691 // CUFF.36382 // CUFF.43578 // 86601_g // CUFF.7137 // CUFF.15544 // CUFF.31569 // CUFF.17848 // CUFF.41727 // CUFF.40209	NA	NA	NA	NA
GO:0005524	F	ATP binding	21	160	2083	17388	0.38	1	// CUFF.14188 // CUFF.30715 // CUFF.44798 // CUFF.15544 // CUFF.36382 // CUFF.1691 // CUFF.15221 // gene.g18676.t1 // CUFF.15223 // CUFF.7137 // CUFF.575 // CUFF.34410 // CUFF.43578 // CUFF.8485 // CUFF.2863 // CUFF.36985 // CUFF.6723 // CUFF.17848 // CUFF.41727 // CUFF.51372 // CUFF.40209	NA	NA	NA	NA
GO:0016787	F	hydrolase activity	24	160	2148	17388	0.22	1	// CUFF.44798 // CUFF.12880 // CUFF.1851 // CUFF.34224 // CUFF.17075 // CUFF.2543 // CUFF.48705 // CUFF.15221 // CUFF.15223 // CUFF.575 // CUFF.8485 // CUFF.36985 // CUFF.51603 // CUFF.51372 // CUFF.53455 // CUFF.30715 // CUFF.1691 // CUFF.20096 // CUFF.27453 // CUFF.51281 // CUFF.7137 // CUFF.24695 // CUFF.17848 // CUFF.51472	NA	NA	NA	NA
GO:0016301	F	kinase activity	9	160	1302	17388	0.84	1	// CUFF.14188 // CUFF.1691 // gene.g18676.t1 // CUFF.15544 // CUFF.36382 // CUFF.43578 // CUFF.6723 // CUFF.41727 // CUFF.40209	NA	NA	NA	NA
GO:0016773	F	phosphotransferase activity, alcohol group as acceptor	9	160	1263	17388	0.82	1	// CUFF.14188 // CUFF.1691 // gene.g18676.t1 // CUFF.15544 // CUFF.36382 // CUFF.43578 // CUFF.6723 // CUFF.41727 // CUFF.40209	NA	NA	NA	NA
GO:0016772	F	transferase activity, transferring phosphorus-containing groups	11	160	1508	17388	0.81	1	// CUFF.14188 // CUFF.1691 // CUFF.15544 // gene.g18676.t1 // CUFF.34501 // CUFF.36382 // CUFF.43578 // CUFF.6723 // CUFF.22008 // CUFF.41727 // CUFF.40209	NA	NA	NA	NA
GO:0032559	F	adenyl ribonucleotide binding	23	160	2290	17388	0.38	1	// CUFF.14188 // CUFF.44798 // CUFF.54434 // CUFF.6723 // CUFF.575 // gene.g18676.t1 // CUFF.15223 // CUFF.15221 // CUFF.34410 // CUFF.8485 // CUFF.2863 // CUFF.36985 // CUFF.51372 // CUFF.30715 // CUFF.1691 // CUFF.36382 // CUFF.43578 // 86601_g // CUFF.7137 // CUFF.15544 // CUFF.17848 // CUFF.41727 // CUFF.40209	NA	NA	NA	NA
GO:0032555	F	purine ribonucleotide binding	25	160	2546	17388	0.41	1	// CUFF.14188 // CUFF.44798 // CUFF.54434 // CUFF.6723 // CUFF.575 // gene.g18676.t1 // CUFF.15223 // CUFF.15221 // CUFF.34410 // CUFF.8485 // CUFF.2863 // CUFF.36985 // CUFF.51603 // CUFF.51372 // CUFF.1851 // CUFF.30715 // CUFF.1691 // CUFF.36382 // CUFF.43578 // 86601_g // CUFF.7137 // CUFF.15544 // CUFF.17848 // CUFF.41727 // CUFF.40209	NA	NA	NA	NA
GO:0032553	F	ribonucleotide binding	25	160	2546	17388	0.41	1	// CUFF.14188 // CUFF.44798 // CUFF.54434 // CUFF.6723 // CUFF.575 // gene.g18676.t1 // CUFF.15223 // CUFF.15221 // CUFF.34410 // CUFF.8485 // CUFF.2863 // CUFF.36985 // CUFF.51603 // CUFF.51372 // CUFF.1851 // CUFF.30715 // CUFF.1691 // CUFF.36382 // CUFF.43578 // 86601_g // CUFF.7137 // CUFF.15544 // CUFF.17848 // CUFF.41727 // CUFF.40209	NA	NA	NA	NA
GO:0030554	F	adenyl nucleotide binding	25	160	2390	17388	0.31	1	// CUFF.14188 // gene.g10046.t1 // CUFF.44798 // CUFF.54434 // CUFF.6723 // CUFF.575 // gene.g18676.t1 // CUFF.15223 // CUFF.15221 // CUFF.34410 // CUFF.8485 // CUFF.2863 // CUFF.36985 // CUFF.51372 // CUFF.30715 // CUFF.1691 // CUFF.36382 // CUFF.43578 // 86601_g // CUFF.7137 // CUFF.15544 // CUFF.31569 // CUFF.17848 // CUFF.41727 // CUFF.40209	NA	NA	NA	NA
GO:0005515	F	protein binding	20	160	4124	17388	1	1	// CUFF.23881 // CUFF.30506 // CUFF.22347 // 78263_g // CUFF.1549 // CUFF.17848 // CUFF.33450 // CUFF.14767 // CUFF.510 // CUFF.41727 // CUFF.44798 // CUFF.15544 // CUFF.49 // CUFF.36740 // CUFF.54670 // CUFF.2863 // CUFF.46369 // CUFF.17075 // CUFF.7443 // CUFF.40209	NA	NA	NA	NA
GO:0003676	F	nucleic acid binding	17	160	3119	17388	0.99	1	// CUFF.31714 // CUFF.54376 // gene.g3093.t1 // CUFF.39185 // CUFF.3660 // CUFF.39809 // CUFF.9965 // CUFF.53346 // CUFF.11761 // CUFF.32389 // CUFF.44197 // CUFF.14552 // CUFF.40373 // CUFF.22008 // CUFF.1500 // CUFF.21023 // CUFF.1106	NA	NA	NA	NA
GO:0001883	F	purine nucleoside binding	25	160	2390	17388	0.31	1	// CUFF.14188 // gene.g10046.t1 // CUFF.44798 // CUFF.54434 // CUFF.6723 // CUFF.575 // gene.g18676.t1 // CUFF.15223 // CUFF.15221 // CUFF.34410 // CUFF.8485 // CUFF.2863 // CUFF.36985 // CUFF.51372 // CUFF.30715 // CUFF.1691 // CUFF.36382 // CUFF.43578 // 86601_g // CUFF.7137 // CUFF.15544 // CUFF.31569 // CUFF.17848 // CUFF.41727 // CUFF.40209	NA	NA	NA	NA
GO:0001882	F	nucleoside binding	25	160	2390	17388	0.31	1	// CUFF.14188 // gene.g10046.t1 // CUFF.44798 // CUFF.54434 // CUFF.6723 // CUFF.575 // gene.g18676.t1 // CUFF.15223 // CUFF.15221 // CUFF.34410 // CUFF.8485 // CUFF.2863 // CUFF.36985 // CUFF.51372 // CUFF.30715 // CUFF.1691 // CUFF.36382 // CUFF.43578 // 86601_g // CUFF.7137 // CUFF.15544 // CUFF.31569 // CUFF.17848 // CUFF.41727 // CUFF.40209	NA	NA	NA	NA
GO:0004672	F	protein kinase activity	9	160	1135	17388	0.71	1	// CUFF.14188 // CUFF.1691 // gene.g18676.t1 // CUFF.15544 // CUFF.36382 // CUFF.43578 // CUFF.6723 // CUFF.41727 // CUFF.40209	NA	NA	NA	NA
GO:0016021	C	integral to membrane	16	160	863	17388	0.0094	0.19	// CUFF.47667 // CUFF.59288 // CUFF.30464 // CUFF.30715 // CUFF.41063 // CUFF.45778 // CUFF.31569 // CUFF.15221 // CUFF.7137 // CUFF.15223 // CUFF.34224 // CUFF.22673 // CUFF.32105 // CUFF.48824 // CUFF.36985 // CUFF.51372	NA	NA	NA	NA
GO:0031224	C	intrinsic to membrane	16	160	873	17388	0.01	0.19	// CUFF.47667 // CUFF.59288 // CUFF.30464 // CUFF.30715 // CUFF.41063 // CUFF.45778 // CUFF.31569 // CUFF.15221 // CUFF.7137 // CUFF.15223 // CUFF.34224 // CUFF.22673 // CUFF.32105 // CUFF.48824 // CUFF.36985 // CUFF.51372	NA	NA	NA	NA
GO:0016020	C	membrane	25	160	1870	17388	0.056	0.53	// CUFF.45187 // CUFF.36639 // CUFF.2426 // CUFF.30464 // CUFF.17984 // CUFF.45778 // CUFF.43356 // CUFF.15221 // CUFF.15223 // CUFF.42795 // CUFF.22673 // CUFF.8485 // CUFF.36985 // CUFF.51372 // CUFF.47667 // CUFF.59288 // CUFF.31569 // CUFF.30715 // CUFF.28540 // CUFF.8836 // CUFF.41063 // CUFF.7137 // CUFF.34224 // CUFF.32105 // CUFF.48824	NA	NA	NA	NA
GO:0044425	C	membrane part	16	160	1059	17388	0.046	0.53	// CUFF.47667 // CUFF.59288 // CUFF.30464 // CUFF.30715 // CUFF.41063 // CUFF.45778 // CUFF.31569 // CUFF.15221 // CUFF.7137 // CUFF.15223 // CUFF.34224 // CUFF.22673 // CUFF.32105 // CUFF.48824 // CUFF.36985 // CUFF.51372	NA	NA	NA	NA
GO:0043231	C	intracellular membrane-bounded organelle	5	160	877	17388	0.9	1	// CUFF.53346 // CUFF.32389 // CUFF.17075 // CUFF.9965 // CUFF.14767	NA	NA	NA	NA
GO:0044424	C	intracellular part	8	160	1658	17388	0.98	1	// CUFF.1851 // CUFF.44798 // CUFF.9965 // CUFF.53346 // CUFF.32389 // CUFF.14767 // CUFF.51603 // CUFF.17075	NA	NA	NA	NA
GO:0043229	C	intracellular organelle	8	160	1253	17388	0.88	1	// CUFF.1851 // CUFF.44798 // CUFF.9965 // CUFF.53346 // CUFF.32389 // CUFF.14767 // CUFF.51603 // CUFF.17075	NA	NA	NA	NA
GO:0005622	C	intracellular	8	160	1814	17388	0.99	1	// CUFF.1851 // CUFF.44798 // CUFF.9965 // CUFF.53346 // CUFF.32389 // CUFF.14767 // CUFF.51603 // CUFF.17075	NA	NA	NA	NA
GO:0043227	C	membrane-bounded organelle	5	160	885	17388	0.91	1	// CUFF.53346 // CUFF.32389 // CUFF.17075 // CUFF.9965 // CUFF.14767	NA	NA	NA	NA
GO:0044464	C	cell part	33	160	3469	17388	0.46	1	// CUFF.31569 // CUFF.44798 // CUFF.45187 // CUFF.47667 // CUFF.9965 // CUFF.32389 // CUFF.34224 // CUFF.17075 // CUFF.2426 // CUFF.17984 // CUFF.45778 // CUFF.43356 // CUFF.15221 // CUFF.15223 // CUFF.42795 // CUFF.22673 // CUFF.8485 // CUFF.14767 // CUFF.36985 // CUFF.51603 // CUFF.51372 // CUFF.1851 // CUFF.59288 // CUFF.30464 // CUFF.30715 // CUFF.53346 // CUFF.28540 // CUFF.8836 // CUFF.4106…	NA	NA	NA	NA
GO:0005623	C	cell	33	160	3469	17388	0.46	1	// CUFF.31569 // CUFF.44798 // CUFF.45187 // CUFF.47667 // CUFF.9965 // CUFF.32389 // CUFF.34224 // CUFF.17075 // CUFF.2426 // CUFF.17984 // CUFF.45778 // CUFF.43356 // CUFF.15221 // CUFF.15223 // CUFF.42795 // CUFF.22673 // CUFF.8485 // CUFF.14767 // CUFF.36985 // CUFF.51603 // CUFF.51372 // CUFF.1851 // CUFF.59288 // CUFF.30464 // CUFF.30715 // CUFF.53346 // CUFF.28540 // CUFF.8836 // CUFF.4106…	NA	NA	NA	NA
GO:0043226	C	organelle	8	160	1253	17388	0.88	1	// CUFF.1851 // CUFF.44798 // CUFF.9965 // CUFF.53346 // CUFF.32389 // CUFF.14767 // CUFF.51603 // CUFF.17075	NA	NA	NA	NA

## Sheet: (B) agrigo+revigo VC
term_ID	term_type	Term	queryitem	querytotal	refitem	reftotal	pvalue	FDR	entries	frequency	log10.p.value	genes	gene_desc
GO:0007017	P	microtubule-based process	51	2415	125	17388	1.9e-13	3.6e-10	// CUFF.31610 // CUFF.44418 // CUFF.14081 // CUFF.16279 // CUFF.885 // CUFF.11536 // CUFF.29597 // CUFF.3095 // CUFF.9323 // CUFF.6973 // CUFF.30748 // CUFF.55074 // CUFF.28608 // CUFF.28609 // CUFF.43772 // CUFF.3154 // CUFF.12365 // CUFF.11926 // CUFF.2463 // CUFF.45903 // CUFF.44786 // CUFF.23804 // CUFF.23534 // CUFF.2197 // CUFF.51603 // CUFF.24587 // CUFF.6784 // CUFF.46577 // CUFF.24310 //…	0.00658	-9.4437	CUFF.10949|CUFF.11847|CUFF.23534|CUFF.33583|CUFF.41094|CUFF.44418|CUFF.44877|CUFF.51603|CUFF.55074|CUFF.56653|CUFF.56774|CUFF.885	Alpha-tubulin 4|Beta-tubulin|Putative Tubulin alpha chain|Alpha-tubulin|Alpha-tubulin|NA|BnaA02g04470D protein|Alpha-tubulin 4|Beta-tubulin 4|Beta-tubulin 6|Beta-tubulin|Tubulin beta-2
GO:0007018	P	microtubule-based movement	34	2415	66	17388	5.7e-13	5.5e-10	// CUFF.31610 // CUFF.14081 // CUFF.16279 // CUFF.36161 // CUFF.29597 // CUFF.3095 // CUFF.6973 // CUFF.28608 // CUFF.28609 // CUFF.36669 // CUFF.12365 // CUFF.11926 // CUFF.45903 // CUFF.9323 // CUFF.23804 // CUFF.2197 // CUFF.24587 // CUFF.6784 // CUFF.44786 // CUFF.24310 // CUFF.24311 // CUFF.40683 // CUFF.17060 // CUFF.3154 // CUFF.7365 // CUFF.30748 // CUFF.43772 // CUFF.43166 // CUFF.14209 …	0.00287	-9.2596	CUFF.11926|CUFF.12365|CUFF.14081|CUFF.14209|CUFF.16279|CUFF.17060|CUFF.17178|CUFF.17848|CUFF.18869|CUFF.2197|CUFF.23804|CUFF.24310|CUFF.24311|CUFF.24587|CUFF.28608|CUFF.28609|CUFF.29597|CUFF.30748|CUFF.3095|CUFF.3154|CUFF.31610|CUFF.3228|CUFF.34070|CUFF.36161|CUFF.36669|CUFF.40683|CUFF.43166|CUFF.43772|CUFF.44786|CUFF.45903|CUFF.6784|CUFF.6973|CUFF.7365|CUFF.9323	Kinesin-like protein|Kinesin-like protein|Phragmoplast-associated kinesin-related protein, putative isoform 1|Kinesin-like protein|Kinesin-like protein|Kinesin-like protein KIF15|Kinesin motor family protein|Di-glucose binding protein with Kinesin motor domain|Kinesin-like protein|Kinesin-like protein|Bipolar kinesin KRP-130, putative|Kinesin-like protein|Kinesin-like protein|Kinesin-like protein…
GO:0055114	P	oxidation reduction	284	2415	1369	17388	2e-11	1.3e-08	// CUFF.37239 // 78237_g // CUFF.2587 // CUFF.14221 // CUFF.2583 // CUFF.12564 // CUFF.14638 // CUFF.7203 // CUFF.2586 // CUFF.12562 // CUFF.19957 // 5243_g // gene.g15527.t1 // CUFF.4334 // 69054_g // CUFF.8717 // CUFF.8714 // CUFF.45663 // CUFF.45550 // CUFF.18411 // CUFF.44595 // CUFF.15323 // CUFF.15322 // CUFF.39073 // CUFF.45413 // CUFF.7107 // gene.g14648.t1 // CUFF.580 // CUFF.32520 // CU…	0.1506	-7.8861	23382_g|40175_g|41471_g|5243_g|64874_g|65402_g|69054_g|69198_g|78237_g|8384_g|86006_g|CUFF.10326|CUFF.10402|CUFF.10468|CUFF.10952|CUFF.11056|CUFF.1111|CUFF.11416|CUFF.11591|CUFF.11936|CUFF.11989|CUFF.12417|CUFF.12562|CUFF.12564|CUFF.12941|CUFF.12942|CUFF.13124|CUFF.1321|CUFF.13292|CUFF.13294|CUFF.13831|CUFF.13937|CUFF.14171|CUFF.14194|CUFF.14221|CUFF.14284|CUFF.14638|CUFF.14650|CUFF.14878|CUFF.15…	Putative formate dehydrogenase, mitochondrial-like|Quinone oxidoreductase-like protein 2|Inosine-5'-monophosphate dehydrogenase|Cytochrome P450 71A1|Fatty acid desaturase|Spore coat protein, putative|Aldehyde dehydrogenase|Cytochrome P450 71A1|Putative ovule protein|Putative glutamate synthase 1 [NADH], chloroplastic-like|Desacetoxyvindoline 4-hydroxylase, putative|Glyceraldehyde-3-phosphate dehy…
GO:0044281	P	small molecule metabolic process	174	2415	784	17388	5.9e-10	2.8e-07	// CUFF.37239 // CUFF.2587 // CUFF.32599 // CUFF.32183 // CUFF.37543 // CUFF.19996 // CUFF.3884 // CUFF.4334 // CUFF.10360 // CUFF.6141 // CUFF.45550 // CUFF.6707 // CUFF.9146 // CUFF.35016 // CUFF.47176 // CUFF.29263 // CUFF.25236 // CUFF.20361 // CUFF.5188 // CUFF.9084 // CUFF.22474 // CUFF.16632 // CUFF.8260 // CUFF.50615 // CUFF.16638 // CUFF.15748 // CUFF.17272 // CUFF.36525 // 41072_g // CU…	0.15138	-6.5528
GO:0005975	P	carbohydrate metabolic process	157	2415	723	17388	1.6e-08	6.2e-06	// CUFF.8399 // CUFF.2587 // CUFF.20792 // CUFF.47573 // CUFF.44867 // CUFF.17403 // CUFF.1537 // CUFF.10360 // CUFF.7020 // CUFF.7023 // CUFF.45417 // CUFF.41916 // CUFF.19253 // CUFF.41924 // CUFF.16672 // CUFF.39173 // gene.g12907.t1 // CUFF.7825 // CUFF.27628 // CUFF.26721 // CUFF.46470 // CUFF.8077 // CUFF.4001 // CUFF.8260 // CUFF.50615 // CUFF.15691 // CUFF.12561 // CUFF.36525 // CUFF.2773…	0.0526	-5.2076	21106_g|CUFF.10099|CUFF.10213|CUFF.1102|CUFF.11722|CUFF.12561|CUFF.14152|CUFF.14993|CUFF.1537|CUFF.165|CUFF.17403|CUFF.19253|CUFF.19996|CUFF.20018|CUFF.20792|CUFF.21062|CUFF.21432|CUFF.21526|CUFF.22252|CUFF.2303|CUFF.23131|CUFF.24878|CUFF.25786|CUFF.2587|CUFF.26472|CUFF.26721|CUFF.27738|CUFF.28651|CUFF.28782|CUFF.29373|CUFF.29404|CUFF.30072|CUFF.31517|CUFF.31890|CUFF.33526|CUFF.3394|CUFF.34936|CU…	Xyloglucan endotransglucosylase/hydrolase|Xyloglucan endotransglucosylase/hydrolase|Polygalacturonase|Beta-galactosidase|Endoglucanase|Xyloglucan endotransglucosylase/hydrolase|Alpha-galactosidase|Alpha-L-fucosidase 1|Beta-galactosidase|Chain A family protein|Beta-galactosidase|Glycosyl hydrolase family protein isoform 2|Alpha-mannosidase|Alpha-mannosidase|Glycosyl hydrolase family protein isofor…
GO:0016998	P	cell wall macromolecule catabolic process	8	2415	8	17388	1.4e-07	3.7e-05	// CUFF.50957 // CUFF.50963 // CUFF.59063 // CUFF.43592 // CUFF.45444 // CUFF.52865 // CUFF.39635 // CUFF.52869	0.00059	-4.4318	CUFF.39635|CUFF.43592|CUFF.45444|CUFF.50957|CUFF.50963|CUFF.52865|CUFF.52869|CUFF.59063	Chitodextrinase|Chitodextrinase|Glycosyl hydrolase family 81 protein|Pathogenesis-related protein 3|Class II chitinase|Chitinase ppl-2|Chitinase-like protein|Basic chitinase 2-2
GO:0006030	P	chitin metabolic process	9	2415	10	17388	1.7e-07	3.7e-05	// CUFF.50957 // CUFF.43592 // CUFF.47573 // CUFF.50963 // CUFF.59063 // CUFF.52869 // CUFF.52865 // CUFF.39635 // CUFF.49999	0.00077	-4.4318
GO:0006032	P	chitin catabolic process	9	2415	10	17388	1.7e-07	3.7e-05	// CUFF.50957 // CUFF.43592 // CUFF.47573 // CUFF.50963 // CUFF.59063 // CUFF.52869 // CUFF.52865 // CUFF.39635 // CUFF.49999	0.00018	-4.4318	CUFF.39635|CUFF.43592|CUFF.47573|CUFF.49999|CUFF.50957|CUFF.50963|CUFF.52865|CUFF.52869|CUFF.59063	Chitodextrinase|Chitodextrinase|Glycosyl hydrolase family protein with chitinase insertion domain|G-type lectin S-receptor-like serine/threonine-protein kinase|Pathogenesis-related protein 3|Class II chitinase|Chitinase ppl-2|Chitinase-like protein|Basic chitinase 2-2
GO:0006026	P	aminoglycan catabolic process	9	2415	10	17388	1.7e-07	3.7e-05	// CUFF.50957 // CUFF.43592 // CUFF.47573 // CUFF.50963 // CUFF.59063 // CUFF.52869 // CUFF.52865 // CUFF.39635 // CUFF.49999	0.00166	-4.4318
GO:0044282	P	small molecule catabolic process	37	2415	117	17388	8.2e-07	0.00016	// CUFF.34854 // CUFF.11685 // CUFF.4016 // CUFF.2587 // CUFF.48302 // CUFF.4012 // CUFF.8240 // CUFF.1944 // CUFF.32599 // CUFF.17013 // CUFF.17695 // CUFF.45550 // CUFF.14650 // CUFF.34963 // CUFF.33774 // CUFF.43022 // CUFF.5188 // CUFF.37239 // CUFF.39919 // CUFF.16872 // CUFF.201 // CUFF.8260 // CUFF.50615 // CUFF.10968 // CUFF.23310 // CUFF.11308 // CUFF.55923 // CUFF.51381 // CUFF.33769 //…	0.01273	-3.7959
GO:0006022	P	aminoglycan metabolic process	10	2415	14	17388	1.6e-06	0.00028	// CUFF.50957 // CUFF.17664 // CUFF.43592 // CUFF.47573 // CUFF.50963 // CUFF.59063 // CUFF.52869 // CUFF.52865 // CUFF.39635 // CUFF.49999	0.00883	-3.5528
GO:0016052	P	carbohydrate catabolic process	33	2415	102	17388	1.8e-06	0.00028	// CUFF.50957 // CUFF.11685 // CUFF.4016 // CUFF.2587 // CUFF.4012 // CUFF.8240 // CUFF.47573 // CUFF.17013 // CUFF.49999 // CUFF.34963 // CUFF.39919 // CUFF.16872 // CUFF.201 // CUFF.8260 // CUFF.50615 // CUFF.10968 // CUFF.50963 // CUFF.23310 // CUFF.11308 // CUFF.55923 // CUFF.59063 // CUFF.33769 // CUFF.41390 // CUFF.33760 // CUFF.8234 // CUFF.43592 // CUFF.6095 // CUFF.52865 // CUFF.34521 //…	0.01078	-3.5528
GO:0044262	P	cellular carbohydrate metabolic process	76	2415	321	17388	2.3e-06	0.00034	// CUFF.55923 // CUFF.11685 // CUFF.4016 // CUFF.2587 // CUFF.4012 // CUFF.8240 // CUFF.31855 // CUFF.17013 // CUFF.44867 // CUFF.11299 // CUFF.25951 // CUFF.33876 // CUFF.10360 // gene.g8670.t1 // CUFF.36610 // CUFF.47087 // CUFF.15477 // CUFF.45417 // CUFF.39512 // CUFF.21376 // CUFF.9659 // CUFF.41924 // CUFF.10326 // 21106_g // CUFF.53093 // CUFF.27618 // CUFF.39173 // CUFF.9127 // gene.g3234…	0.01257	-3.4685
GO:0005976	P	polysaccharide metabolic process	38	2415	127	17388	2.7e-06	0.00037	// CUFF.50957 // CUFF.31855 // CUFF.12561 // CUFF.25951 // CUFF.49999 // gene.g8670.t1 // CUFF.36610 // CUFF.45417 // CUFF.43592 // CUFF.9659 // CUFF.2303 // 21106_g // CUFF.39173 // CUFF.16672 // CUFF.16673 // CUFF.47573 // CUFF.17664 // CUFF.20983 // CUFF.20982 // CUFF.50963 // CUFF.15691 // CUFF.44867 // CUFF.2773 // CUFF.30306 // CUFF.47087 // CUFF.30307 // CUFF.59063 // CUFF.39063 // CUFF.41…	0.00906	-3.4318
GO:0043436	P	oxoacid metabolic process	82	2415	364	17388	7.3e-06	0.00083	// CUFF.4915 // CUFF.19181 // CUFF.3798 // CUFF.20335 // CUFF.32599 // CUFF.32183 // gene.g5512.t1 // CUFF.3884 // CUFF.2153 // CUFF.30072 // CUFF.2602 // CUFF.30593 // CUFF.4208 // CUFF.10360 // CUFF.35474 // CUFF.17272 // CUFF.9904 // gene.g19089.t1 // CUFF.13757 // CUFF.6707 // CUFF.34158 // CUFF.60338 // CUFF.9146 // CUFF.13901 // CUFF.5091 // CUFF.45550 // CUFF.33774 // CUFF.15659 // CUFF.47…	0.09006	-3.0809
GO:0042180	P	cellular ketone metabolic process	83	2415	370	17388	7.7e-06	0.00083	// CUFF.4915 // CUFF.19181 // CUFF.3798 // CUFF.20335 // CUFF.32599 // CUFF.32183 // gene.g5512.t1 // CUFF.3884 // CUFF.2153 // CUFF.30072 // CUFF.2602 // CUFF.30593 // CUFF.4208 // CUFF.10360 // CUFF.35474 // CUFF.17272 // CUFF.9904 // gene.g19089.t1 // CUFF.13757 // CUFF.6707 // CUFF.34158 // CUFF.60338 // CUFF.9146 // CUFF.13901 // CUFF.5091 // CUFF.45550 // CUFF.33774 // CUFF.15659 // CUFF.47…	0.00423	-3.0809
GO:0006082	P	organic acid metabolic process	82	2415	365	17388	8.2e-06	0.00083	// CUFF.4915 // CUFF.19181 // CUFF.3798 // CUFF.20335 // CUFF.32599 // CUFF.32183 // gene.g5512.t1 // CUFF.3884 // CUFF.2153 // CUFF.30072 // CUFF.2602 // CUFF.30593 // CUFF.4208 // CUFF.10360 // CUFF.35474 // CUFF.17272 // CUFF.9904 // gene.g19089.t1 // CUFF.13757 // CUFF.6707 // CUFF.34158 // CUFF.60338 // CUFF.9146 // CUFF.13901 // CUFF.5091 // CUFF.45550 // CUFF.33774 // CUFF.15659 // CUFF.47…	0.09086	-3.0809
GO:0019752	P	carboxylic acid metabolic process	82	2415	364	17388	7.3e-06	0.00083	// CUFF.4915 // CUFF.19181 // CUFF.3798 // CUFF.20335 // CUFF.32599 // CUFF.32183 // gene.g5512.t1 // CUFF.3884 // CUFF.2153 // CUFF.30072 // CUFF.2602 // CUFF.30593 // CUFF.4208 // CUFF.10360 // CUFF.35474 // CUFF.17272 // CUFF.9904 // gene.g19089.t1 // CUFF.13757 // CUFF.6707 // CUFF.34158 // CUFF.60338 // CUFF.9146 // CUFF.13901 // CUFF.5091 // CUFF.45550 // CUFF.33774 // CUFF.15659 // CUFF.47…	0.08831	-3.0809	CUFF.13757|CUFF.15659|CUFF.22408|CUFF.30072|CUFF.9904	Glutamate decarboxylase|Glutamate decarboxylase|Pyridoxal phosphate (PLP)-dependent transferases superfamily protein|Malate dehydrogenase|Malate dehydrogenase
GO:0006066	P	alcohol metabolic process	42	2415	152	17388	7.8e-06	0.00083	// CUFF.11685 // CUFF.4016 // CUFF.2587 // CUFF.4012 // CUFF.8240 // CUFF.31855 // CUFF.40818 // CUFF.17013 // CUFF.19996 // CUFF.11299 // CUFF.33876 // CUFF.55923 // CUFF.11056 // CUFF.10326 // CUFF.34963 // CUFF.53093 // gene.g32348.t1 // CUFF.6095 // CUFF.39919 // CUFF.16872 // CUFF.9472 // CUFF.201 // CUFF.8260 // CUFF.50615 // CUFF.10968 // CUFF.23310 // CUFF.52574 // CUFF.7203 // CUFF.24424…	0.00422	-3.0809
GO:0044036	P	cell wall macromolecule metabolic process	8	2415	11	17388	1.6e-05	0.0015	// CUFF.50957 // CUFF.50963 // CUFF.59063 // CUFF.43592 // CUFF.45444 // CUFF.52865 // CUFF.39635 // CUFF.52869	0.00709	-2.8239
GO:0005996	P	monosaccharide metabolic process	35	2415	123	17388	2.1e-05	0.002	// CUFF.11685 // CUFF.4016 // CUFF.4012 // CUFF.8240 // CUFF.31855 // CUFF.17013 // CUFF.19996 // CUFF.11299 // CUFF.11308 // CUFF.55923 // CUFF.11056 // CUFF.10326 // CUFF.34963 // CUFF.53093 // gene.g32348.t1 // CUFF.39919 // CUFF.16872 // CUFF.9472 // CUFF.201 // CUFF.8260 // CUFF.50615 // CUFF.10968 // CUFF.23310 // CUFF.52574 // CUFF.7203 // CUFF.33876 // CUFF.38881 // CUFF.11140 // CUFF.350…	0.00817	-2.699
GO:0016053	P	organic acid biosynthetic process	44	2415	170	17388	2.9e-05	0.0022	// CUFF.19181 // CUFF.38306 // CUFF.20335 // CUFF.32183 // gene.g5512.t1 // CUFF.3884 // CUFF.903 // CUFF.2602 // CUFF.35474 // CUFF.45001 // CUFF.52082 // CUFF.6707 // CUFF.60338 // CUFF.9146 // CUFF.13901 // CUFF.5091 // CUFF.8910 // CUFF.47176 // CUFF.7532 // CUFF.249 // CUFF.42264 // CUFF.25236 // gene.g8850.t1 // CUFF.22340 // CUFF.18322 // CUFF.16632 // CUFF.17109 // CUFF.16638 // gene.g265…	0.04171	-2.6576
GO:0015992	P	proton transport	19	2415	51	17388	2.9e-05	0.0022	// CUFF.58707 // gene.g540.t1 // CUFF.24214 // CUFF.31086 // CUFF.60870 // CUFF.4054 // CUFF.21757 // CUFF.32561 // CUFF.53181 // CUFF.4069 // CUFF.26533 // CUFF.27209 // CUFF.24259 // CUFF.33948 // CUFF.48197 // CUFF.6141 // CUFF.4329 // CUFF.20095 // CUFF.54378	0.01148	-2.6576	CUFF.32561|CUFF.33948|CUFF.58707|gene.g540.t1	Pyrophosphate-energized vacuolar membrane proton pump|Vacuolar ATP synthase subunit G1|AtpA|ATP synthase alpha subunit
GO:0006818	P	hydrogen transport	19	2415	51	17388	2.9e-05	0.0022	// CUFF.58707 // gene.g540.t1 // CUFF.24214 // CUFF.31086 // CUFF.60870 // CUFF.4054 // CUFF.21757 // CUFF.32561 // CUFF.53181 // CUFF.4069 // CUFF.26533 // CUFF.27209 // CUFF.24259 // CUFF.33948 // CUFF.48197 // CUFF.6141 // CUFF.4329 // CUFF.20095 // CUFF.54378	0.01149	-2.6576
GO:0046394	P	carboxylic acid biosynthetic process	44	2415	170	17388	2.9e-05	0.0022	// CUFF.19181 // CUFF.38306 // CUFF.20335 // CUFF.32183 // gene.g5512.t1 // CUFF.3884 // CUFF.903 // CUFF.2602 // CUFF.35474 // CUFF.45001 // CUFF.52082 // CUFF.6707 // CUFF.60338 // CUFF.9146 // CUFF.13901 // CUFF.5091 // CUFF.8910 // CUFF.47176 // CUFF.7532 // CUFF.249 // CUFF.42264 // CUFF.25236 // gene.g8850.t1 // CUFF.22340 // CUFF.18322 // CUFF.16632 // CUFF.17109 // CUFF.16638 // gene.g265…	0.04159	-2.6576
GO:0006091	P	generation of precursor metabolites and energy	36	2415	134	17388	6.2e-05	0.0046	// CUFF.11685 // CUFF.4016 // GI3MI6V01EAERU.path1 // CUFF.4012 // CUFF.8240 // CUFF.31855 // CUFF.17013 // CUFF.53181 // CUFF.4127 // CUFF.6141 // CUFF.23310 // CUFF.43134 // CUFF.6356 // CUFF.39919 // CUFF.16872 // CUFF.40371 // CUFF.201 // CUFF.5301 // CUFF.8260 // CUFF.50615 // CUFF.10968 // CUFF.60870 // CUFF.21757 // CUFF.24180 // CUFF.26533 // CUFF.4069 // CUFF.11308 // CUFF.55923 // CUFF.…	0.0194	-2.3372
GO:0008152	P	metabolic process	1156	2415	7341	17388	8.7e-05	0.0062	// CUFF.2938 // 78237_g // CUFF.12399 // CUFF.580 // CUFF.36651 // CUFF.44697 // CUFF.42669 // CUFF.8399 // CUFF.12391 // CUFF.9518 // CUFF.14188 // CUFF.45663 // CUFF.44595 // CUFF.43949 // CUFF.7107 // CUFF.26840 // gene.g14648.t1 // CUFF.40574 // CUFF.34771 // CUFF.3272 // CUFF.43172 // CUFF.22413 // CUFF.12305 // CUFF.19016 // CUFF.18012 // CUFF.20366 // gene.g22931.t1 // CUFF.40371 // CUFF.1…	0.75387	-2.2076	23382_g|31377_g|42628_g|46125_g|65685_g|66402_g|69054_g|8384_g|CUFF.10389|CUFF.10396|CUFF.11046|CUFF.11181|CUFF.11299|CUFF.11405|CUFF.11532|CUFF.11687|CUFF.12318|CUFF.12321|CUFF.12703|CUFF.13742|CUFF.13997|CUFF.14093|CUFF.1423|CUFF.15477|CUFF.16351|CUFF.16476|CUFF.16581|CUFF.17131|CUFF.17165|CUFF.1725|CUFF.17900|CUFF.18000|CUFF.18451|CUFF.18458|CUFF.18507|CUFF.1873|CUFF.19301|CUFF.19697|CUFF.1990…	Putative formate dehydrogenase, mitochondrial-like|Glycosyltransferase|UGTPg32|Alpha/beta-Hydrolases superfamily protein, putative|Glycosyltransferase|Terpene synthase|Aldehyde dehydrogenase|Putative glutamate synthase 1 [NADH], chloroplastic-like|UGP-glucose pyrophosphorylase|Glycosyltransferase|3-ketoacyl-CoA reductase 1|Ent-kaurene synthase A, chloroplast, putative|UDP-glucose pyrophosphorylas…
GO:0006633	P	fatty acid biosynthetic process	21	2415	64	17388	9.9e-05	0.0068	// CUFF.29263 // CUFF.38306 // CUFF.17109 // CUFF.20335 // CUFF.9146 // CUFF.6707 // CUFF.35928 // CUFF.903 // CUFF.5091 // CUFF.37804 // CUFF.47176 // CUFF.30348 // CUFF.3884 // CUFF.27517 // CUFF.4208 // CUFF.35474 // gene.g26552.t1 // CUFF.16632 // CUFF.8910 // CUFF.45001 // CUFF.8088	0.00617	-2.1675	CUFF.16632|CUFF.17109|CUFF.20335|CUFF.27517|CUFF.29263|CUFF.30348|CUFF.35474|CUFF.35928|CUFF.37804|CUFF.38306|CUFF.3884|CUFF.4208|CUFF.45001|CUFF.47176|CUFF.5091|CUFF.6707|CUFF.8088|CUFF.903|CUFF.9146|gene.g26552.t1	Sphingoid base hydroxylase 2|Palmitoyl-acyl carrier protein thioesterase|Acyl carrier protein|Acyl acyl-carrier-protein thioesterase type B|3-ketoacyl-CoA synthase|Ketoacyl-ACP synthase II|Fatty acid hydroxylase superfamily isoform 1|Putative fatty acid 2-hydroxylase 2-like|NA|3-ketoacyl-CoA synthase|3-ketoacyl-acyl carrier protein synthase I|Acyl acyl-carrier-protein thioesterase type B|Ketoacyl…
GO:0019318	P	hexose metabolic process	31	2415	112	17388	0.00011	0.0071	// CUFF.11685 // CUFF.4016 // CUFF.4012 // CUFF.8240 // CUFF.31855 // CUFF.17013 // CUFF.19996 // CUFF.11299 // CUFF.55923 // CUFF.11056 // CUFF.10326 // CUFF.34963 // CUFF.53093 // gene.g32348.t1 // CUFF.39919 // CUFF.16872 // CUFF.9472 // CUFF.201 // CUFF.8260 // CUFF.50615 // CUFF.10968 // CUFF.23310 // CUFF.7203 // CUFF.11308 // CUFF.38881 // CUFF.35016 // CUFF.41390 // CUFF.8234 // CUFF.6095…	0.00641	-2.1487
GO:0015985	P	energy coupled proton transport, down electrochemical gradient	10	2415	20	17388	0.00013	0.0081	// CUFF.60870 // CUFF.21757 // CUFF.54378 // CUFF.53181 // CUFF.26533 // CUFF.48197 // CUFF.4069 // CUFF.6141 // CUFF.4329 // CUFF.20095	0.00411	-2.0915
GO:0015986	P	ATP synthesis coupled proton transport	10	2415	20	17388	0.00013	0.0081	// CUFF.60870 // CUFF.21757 // CUFF.54378 // CUFF.53181 // CUFF.26533 // CUFF.48197 // CUFF.4069 // CUFF.6141 // CUFF.4329 // CUFF.20095	0.00411	-2.0915	CUFF.20095|CUFF.21757|CUFF.26533|CUFF.4069|CUFF.4329|CUFF.48197|CUFF.53181|CUFF.54378|CUFF.60870|CUFF.6141	ATP synthase D chain, mitochondrial|ATP synthase D chain, mitochondrial|ATP synthase subunit gamma|NADH-ubiquinone oxidoreductase chain 4|ATPase, F1 complex, delta/epsilon subunit|ATP synthase subunit O, mitochondrial|F1-ATP synthase delta subunit|ATPase, F1 complex, delta/epsilon subunit|ATP synthase CF0 subunit IV|ATP synthase subunit beta
GO:0019439	P	aromatic compound catabolic process	11	2415	24	17388	0.00016	0.0098	// CUFF.34854 // CUFF.37239 // CUFF.4915 // CUFF.48302 // CUFF.1944 // CUFF.17695 // CUFF.43022 // CUFF.14650 // CUFF.5191 // CUFF.51381 // CUFF.5188	0.01164	-2.0088
GO:0044283	P	small molecule biosynthetic process	57	2415	255	17388	0.00019	0.011	// CUFF.19181 // CUFF.38306 // CUFF.20335 // CUFF.4548 // CUFF.32183 // gene.g5512.t1 // CUFF.3884 // CUFF.903 // CUFF.2602 // CUFF.35474 // CUFF.45001 // CUFF.52082 // CUFF.6707 // CUFF.34158 // CUFF.60338 // CUFF.9146 // CUFF.13901 // CUFF.5091 // CUFF.8910 // gene.g32348.t1 // CUFF.47176 // CUFF.7532 // CUFF.249 // CUFF.42264 // CUFF.46780 // CUFF.25236 // CUFF.43740 // CUFF.7948 // CUFF.20361…	0.05677	-1.9586
GO:0009199	P	ribonucleoside triphosphate metabolic process	16	2415	45	17388	0.00023	0.012	// CUFF.2308 // CUFF.17771 // CUFF.58707 // gene.g540.t1 // CUFF.25666 // CUFF.19565 // CUFF.60870 // CUFF.21757 // CUFF.54378 // CUFF.53181 // CUFF.26533 // CUFF.48197 // CUFF.4069 // CUFF.6141 // CUFF.4329 // CUFF.20095	0.01458	-1.9208
GO:0009205	P	purine ribonucleoside triphosphate metabolic process	16	2415	45	17388	0.00023	0.012	// CUFF.2308 // CUFF.17771 // CUFF.58707 // gene.g540.t1 // CUFF.25666 // CUFF.19565 // CUFF.60870 // CUFF.21757 // CUFF.54378 // CUFF.53181 // CUFF.26533 // CUFF.48197 // CUFF.4069 // CUFF.6141 // CUFF.4329 // CUFF.20095	0.01366	-1.9208
GO:0009144	P	purine nucleoside triphosphate metabolic process	16	2415	45	17388	0.00023	0.012	// CUFF.2308 // CUFF.17771 // CUFF.58707 // gene.g540.t1 // CUFF.25666 // CUFF.19565 // CUFF.60870 // CUFF.21757 // CUFF.54378 // CUFF.53181 // CUFF.26533 // CUFF.48197 // CUFF.4069 // CUFF.6141 // CUFF.4329 // CUFF.20095	0.01401	-1.9208
GO:0046034	P	ATP metabolic process	14	2415	37	17388	0.00026	0.014	// CUFF.2308 // CUFF.58707 // gene.g540.t1 // CUFF.25666 // CUFF.60870 // CUFF.21757 // CUFF.54378 // CUFF.53181 // CUFF.26533 // CUFF.48197 // CUFF.4069 // CUFF.6141 // CUFF.4329 // CUFF.20095	0.01263	-1.8539	CUFF.58707|gene.g540.t1	AtpA|ATP synthase alpha subunit
GO:0006119	P	oxidative phosphorylation	12	2415	29	17388	0.00027	0.014	// GI3MI6V01EAERU.path1 // CUFF.60870 // CUFF.21757 // CUFF.54378 // CUFF.53181 // CUFF.26533 // CUFF.9377 // CUFF.48197 // CUFF.4069 // CUFF.6141 // CUFF.4329 // CUFF.20095	0.0025	-1.8539
GO:0044042	P	glucan metabolic process	27	2415	98	17388	0.00031	0.014	// CUFF.31855 // CUFF.44867 // CUFF.25951 // gene.g8670.t1 // CUFF.36610 // CUFF.45417 // CUFF.41916 // CUFF.9659 // CUFF.2303 // 21106_g // CUFF.39173 // CUFF.16672 // CUFF.16673 // CUFF.12561 // CUFF.20983 // CUFF.20982 // CUFF.15691 // CUFF.30307 // CUFF.2773 // CUFF.30306 // CUFF.47087 // CUFF.39063 // CUFF.41924 // CUFF.10273 // CUFF.21376 // CUFF.55310 // CUFF.27628	0.00317	-1.8539
GO:0006073	P	cellular glucan metabolic process	27	2415	98	17388	0.00031	0.014	// CUFF.31855 // CUFF.44867 // CUFF.25951 // gene.g8670.t1 // CUFF.36610 // CUFF.45417 // CUFF.41916 // CUFF.9659 // CUFF.2303 // 21106_g // CUFF.39173 // CUFF.16672 // CUFF.16673 // CUFF.12561 // CUFF.20983 // CUFF.20982 // CUFF.15691 // CUFF.30307 // CUFF.2773 // CUFF.30306 // CUFF.47087 // CUFF.39063 // CUFF.41924 // CUFF.10273 // CUFF.21376 // CUFF.55310 // CUFF.27628	0.00316	-1.8539	21106_g|CUFF.12561|CUFF.16672|CUFF.16673|CUFF.2303|CUFF.30306|CUFF.30307|gene.g8670.t1	Xyloglucan endotransglucosylase/hydrolase|Xyloglucan endotransglucosylase/hydrolase|Xyloglucan endotransglucosylase/hydrolase|Xyloglucan endotransglucosylase/hydrolase|Xyloglucan endotransglucosylase/hydrolase|Xyloglucan endotransglucosylase/hydrolase|Xyloglucan endotransglucosylase/hydrolase|Xyloglucan endotransglucosylase/hydrolase
GO:0032787	P	monocarboxylic acid metabolic process	29	2415	108	17388	0.00031	0.014	// CUFF.38306 // CUFF.20335 // CUFF.3884 // CUFF.2153 // CUFF.10360 // CUFF.35474 // CUFF.45550 // CUFF.45001 // CUFF.6707 // CUFF.9146 // CUFF.37804 // CUFF.47176 // CUFF.29263 // CUFF.16632 // CUFF.17109 // CUFF.10968 // CUFF.16638 // gene.g26552.t1 // CUFF.30348 // CUFF.4208 // CUFF.8910 // CUFF.903 // CUFF.13761 // CUFF.5091 // CUFF.35928 // CUFF.27517 // CUFF.39574 // CUFF.29231 // CUFF.8088	0.02485	-1.8539
GO:0009056	P	catabolic process	70	2415	333	17388	0.00028	0.014	// CUFF.50957 // CUFF.11685 // CUFF.4016 // CUFF.2587 // CUFF.48302 // CUFF.4012 // CUFF.34484 // CUFF.1944 // CUFF.32599 // CUFF.643 // CUFF.17013 // CUFF.47634 // CUFF.43592 // CUFF.17695 // CUFF.8240 // CUFF.1987 // CUFF.11568 // CUFF.49999 // CUFF.30647 // CUFF.14650 // CUFF.45482 // CUFF.44112 // CUFF.34854 // CUFF.34963 // CUFF.9060 // CUFF.45550 // CUFF.33774 // CUFF.43022 // CUFF.27171 //…	0.0482	-1.8539
GO:0006006	P	glucose metabolic process	26	2415	93	17388	0.00031	0.014	// CUFF.11685 // CUFF.4016 // CUFF.4012 // CUFF.8240 // CUFF.31855 // CUFF.17013 // CUFF.11299 // CUFF.55923 // CUFF.11056 // CUFF.10326 // CUFF.34963 // CUFF.39919 // CUFF.16872 // CUFF.201 // CUFF.8260 // CUFF.50615 // CUFF.10968 // CUFF.23310 // CUFF.7203 // CUFF.11308 // CUFF.38881 // CUFF.41390 // CUFF.8234 // CUFF.6095 // CUFF.34521 // CUFF.22981	0.0043	-1.8539	CUFF.10326|CUFF.11056|CUFF.38881|CUFF.7203	Glyceraldehyde-3-phosphate dehydrogenase|Glyceraldehyde-3-phosphate dehydrogenase|Glyceraldehyde-3-phosphate dehydrogenase|Glyceraldehyde-3-phosphate dehydrogenase
GO:0044275	P	cellular carbohydrate catabolic process	23	2415	79	17388	0.00035	0.015	// CUFF.11685 // CUFF.4016 // CUFF.2587 // CUFF.4012 // CUFF.8240 // CUFF.17013 // CUFF.34963 // CUFF.39919 // CUFF.16872 // CUFF.201 // CUFF.8260 // CUFF.50615 // CUFF.10968 // CUFF.23310 // CUFF.11308 // CUFF.55923 // CUFF.33769 // CUFF.41390 // CUFF.33760 // CUFF.8234 // CUFF.6095 // CUFF.34521 // CUFF.22981	0.00197	-1.8239
GO:0046164	P	alcohol catabolic process	23	2415	79	17388	0.00035	0.015	// CUFF.11685 // CUFF.4016 // CUFF.2587 // CUFF.4012 // CUFF.8240 // CUFF.17013 // CUFF.34963 // CUFF.39919 // CUFF.16872 // CUFF.201 // CUFF.8260 // CUFF.50615 // CUFF.10968 // CUFF.23310 // CUFF.11308 // CUFF.55923 // CUFF.33769 // CUFF.41390 // CUFF.33760 // CUFF.8234 // CUFF.6095 // CUFF.34521 // CUFF.22981	0.0014	-1.8239
GO:0009141	P	nucleoside triphosphate metabolic process	16	2415	47	17388	0.0004	0.017	// CUFF.2308 // CUFF.17771 // CUFF.58707 // gene.g540.t1 // CUFF.25666 // CUFF.19565 // CUFF.60870 // CUFF.21757 // CUFF.54378 // CUFF.53181 // CUFF.26533 // CUFF.48197 // CUFF.4069 // CUFF.6141 // CUFF.4329 // CUFF.20095	0.01605	-1.7696
GO:0044264	P	cellular polysaccharide metabolic process	27	2415	100	17388	0.00044	0.018	// CUFF.31855 // CUFF.44867 // CUFF.25951 // gene.g8670.t1 // CUFF.36610 // CUFF.45417 // CUFF.41916 // CUFF.9659 // CUFF.2303 // 21106_g // CUFF.39173 // CUFF.16672 // CUFF.16673 // CUFF.12561 // CUFF.20983 // CUFF.20982 // CUFF.15691 // CUFF.30307 // CUFF.2773 // CUFF.30306 // CUFF.47087 // CUFF.39063 // CUFF.41924 // CUFF.10273 // CUFF.21376 // CUFF.55310 // CUFF.27628	0.00553	-1.7447
GO:0009206	P	purine ribonucleoside triphosphate biosynthetic process	14	2415	39	17388	0.00049	0.019	// CUFF.2308 // CUFF.17771 // CUFF.25666 // CUFF.19565 // CUFF.60870 // CUFF.21757 // CUFF.54378 // CUFF.53181 // CUFF.26533 // CUFF.48197 // CUFF.4069 // CUFF.6141 // CUFF.4329 // CUFF.20095	0.00485	-1.7212
GO:0009201	P	ribonucleoside triphosphate biosynthetic process	14	2415	39	17388	0.00049	0.019	// CUFF.2308 // CUFF.17771 // CUFF.25666 // CUFF.19565 // CUFF.60870 // CUFF.21757 // CUFF.54378 // CUFF.53181 // CUFF.26533 // CUFF.48197 // CUFF.4069 // CUFF.6141 // CUFF.4329 // CUFF.20095	0.00577	-1.7212
GO:0009142	P	nucleoside triphosphate biosynthetic process	14	2415	39	17388	0.00049	0.019	// CUFF.2308 // CUFF.17771 // CUFF.25666 // CUFF.19565 // CUFF.60870 // CUFF.21757 // CUFF.54378 // CUFF.53181 // CUFF.26533 // CUFF.48197 // CUFF.4069 // CUFF.6141 // CUFF.4329 // CUFF.20095	0.00651	-1.7212
GO:0009145	P	purine nucleoside triphosphate biosynthetic process	14	2415	39	17388	0.00049	0.019	// CUFF.2308 // CUFF.17771 // CUFF.25666 // CUFF.19565 // CUFF.60870 // CUFF.21757 // CUFF.54378 // CUFF.53181 // CUFF.26533 // CUFF.48197 // CUFF.4069 // CUFF.6141 // CUFF.4329 // CUFF.20095	0.00485	-1.7212
GO:0000272	P	polysaccharide catabolic process	10	2415	23	17388	0.00054	0.02	// CUFF.50957 // CUFF.43592 // CUFF.47573 // CUFF.50963 // CUFF.59063 // CUFF.52869 // CUFF.52865 // CUFF.39635 // CUFF.49999 // CUFF.21062	0.00288	-1.699	CUFF.21062	Beta-amylase
GO:0006754	P	ATP biosynthetic process	12	2415	31	17388	0.00056	0.02	// CUFF.2308 // CUFF.25666 // CUFF.60870 // CUFF.21757 // CUFF.54378 // CUFF.53181 // CUFF.26533 // CUFF.48197 // CUFF.4069 // CUFF.6141 // CUFF.4329 // CUFF.20095	0.00432	-1.699	CUFF.2308|CUFF.25666	Plasma membrane ATPase|Plasma membrane ATPase
GO:0009057	P	macromolecule catabolic process	54	2415	249	17388	0.00059	0.021	// CUFF.50957 // CUFF.11685 // CUFF.4016 // CUFF.2587 // CUFF.4012 // CUFF.34484 // CUFF.47573 // CUFF.643 // CUFF.17013 // CUFF.47634 // CUFF.43592 // CUFF.8240 // CUFF.1987 // CUFF.11568 // CUFF.49999 // CUFF.30647 // CUFF.45482 // CUFF.44112 // CUFF.34963 // CUFF.9060 // CUFF.27171 // CUFF.39919 // CUFF.30223 // CUFF.29086 // CUFF.201 // CUFF.8260 // CUFF.50615 // CUFF.10968 // CUFF.50963 // C…	0.01953	-1.6778
GO:0006108	P	malate metabolic process	8	2415	16	17388	0.00063	0.022	// CUFF.32798 // CUFF.32797 // CUFF.17272 // CUFF.30072 // CUFF.22988 // CUFF.26472 // CUFF.9904 // CUFF.4334	0.00088	-1.6576	CUFF.17272|CUFF.22988|CUFF.26472|CUFF.30072|CUFF.32797|CUFF.32798|CUFF.4334|CUFF.9904	Malic enzyme|Malic enzyme|Malate dehydrogenase|Malate dehydrogenase|Malic enzyme|Malic enzyme|Malic enzyme|Malate dehydrogenase
GO:0009698	P	phenylpropanoid metabolic process	9	2415	20	17388	0.00076	0.026	// CUFF.34854 // CUFF.37239 // CUFF.48302 // CUFF.17695 // CUFF.43022 // CUFF.14650 // CUFF.11588 // CUFF.5191 // CUFF.5188	0.00021	-1.585
GO:0043648	P	dicarboxylic acid metabolic process	15	2415	45	17388	0.00077	0.026	// gene.g8850.t1 // CUFF.32798 // CUFF.60338 // CUFF.32797 // CUFF.17272 // CUFF.1423 // CUFF.7532 // CUFF.22988 // CUFF.42264 // CUFF.30072 // CUFF.25236 // CUFF.27600 // CUFF.26472 // CUFF.9904 // CUFF.4334	0.01019	-1.585
GO:0006270	P	DNA replication initiation	7	2415	13	17388	0.0008	0.026	// CUFF.1660 // CUFF.40574 // CUFF.18022 // CUFF.10248 // CUFF.19328 // CUFF.29285 // CUFF.29284	0.00141	-1.585	CUFF.10248|CUFF.1660|CUFF.18022|CUFF.19328|CUFF.29284|CUFF.29285|CUFF.40574	DNA helicase|DNA helicase|DNA helicase|DNA helicase|DNA helicase|DNA helicase|DNA helicase
GO:0006631	P	fatty acid metabolic process	22	2415	79	17388	0.0009	0.03	// CUFF.38306 // CUFF.20335 // CUFF.3884 // CUFF.903 // CUFF.35474 // CUFF.45550 // CUFF.45001 // CUFF.6707 // CUFF.9146 // CUFF.37804 // CUFF.47176 // CUFF.29263 // CUFF.16632 // CUFF.17109 // gene.g26552.t1 // CUFF.30348 // CUFF.4208 // CUFF.8910 // CUFF.5091 // CUFF.35928 // CUFF.27517 // CUFF.8088	0.00878	-1.5229	CUFF.45550	Acyl-coenzyme A oxidase
GO:0034220	P	ion transmembrane transport	18	2415	60	17388	0.001	0.032	// CUFF.48691 // CUFF.3867 // CUFF.24214 // CUFF.31086 // CUFF.60870 // CUFF.4054 // CUFF.21757 // CUFF.54378 // CUFF.53181 // CUFF.5898 // CUFF.27209 // CUFF.24259 // CUFF.48197 // CUFF.4069 // CUFF.6141 // CUFF.4329 // CUFF.20095 // CUFF.26533	0.03528	-1.4949	CUFF.5898	V-type proton ATPase subunit F
GO:0019320	P	hexose catabolic process	20	2415	71	17388	0.0013	0.04	// CUFF.201 // CUFF.4016 // CUFF.4012 // CUFF.41390 // CUFF.50615 // CUFF.10968 // CUFF.8260 // CUFF.17013 // CUFF.34963 // CUFF.23310 // CUFF.8234 // CUFF.8240 // CUFF.6095 // CUFF.34521 // CUFF.39919 // CUFF.16872 // CUFF.11308 // CUFF.55923 // CUFF.11685 // CUFF.22981	0.00043	-1.3979
GO:0006007	P	glucose catabolic process	20	2415	71	17388	0.0013	0.04	// CUFF.201 // CUFF.4016 // CUFF.4012 // CUFF.41390 // CUFF.50615 // CUFF.10968 // CUFF.8260 // CUFF.17013 // CUFF.34963 // CUFF.23310 // CUFF.8234 // CUFF.8240 // CUFF.6095 // CUFF.34521 // CUFF.39919 // CUFF.16872 // CUFF.11308 // CUFF.55923 // CUFF.11685 // CUFF.22981	0.00029	-1.3979	CUFF.34963	2,3-bisphosphoglycerate-independent phosphoglycerate mutase
GO:0046365	P	monosaccharide catabolic process	20	2415	71	17388	0.0013	0.04	// CUFF.201 // CUFF.4016 // CUFF.4012 // CUFF.41390 // CUFF.50615 // CUFF.10968 // CUFF.8260 // CUFF.17013 // CUFF.34963 // CUFF.23310 // CUFF.8234 // CUFF.8240 // CUFF.6095 // CUFF.34521 // CUFF.39919 // CUFF.16872 // CUFF.11308 // CUFF.55923 // CUFF.11685 // CUFF.22981	0.00115	-1.3979
GO:0055086	P	nucleobase, nucleoside and nucleotide metabolic process	34	2415	145	17388	0.0014	0.043	// CUFF.17771 // CUFF.53181 // CUFF.11335 // CUFF.25666 // CUFF.6141 // CUFF.16548 // CUFF.58707 // CUFF.15895 // CUFF.2308 // CUFF.43112 // gene.g540.t1 // CUFF.3169 // CUFF.29106 // CUFF.18322 // CUFF.43740 // CUFF.19565 // CUFF.20361 // CUFF.22474 // CUFF.16052 // CUFF.60870 // CUFF.21757 // CUFF.26533 // CUFF.4069 // CUFF.4329 // CUFF.20095 // CUFF.41390 // CUFF.47314 // CUFF.28583 // CUFF.54…	0.04917	-1.3665
GO:0009808	P	lignin metabolic process	8	2415	18	17388	0.0017	0.048	// CUFF.34854 // CUFF.14650 // CUFF.48302 // CUFF.17695 // CUFF.43022 // CUFF.5188 // CUFF.37239 // CUFF.5191	0.00012	-1.3188
GO:0046274	P	lignin catabolic process	8	2415	18	17388	0.0017	0.048	// CUFF.34854 // CUFF.14650 // CUFF.48302 // CUFF.17695 // CUFF.43022 // CUFF.5188 // CUFF.37239 // CUFF.5191	0.0001	-1.3188	CUFF.14650|CUFF.17695|CUFF.34854|CUFF.37239|CUFF.43022|CUFF.48302|CUFF.5188|CUFF.5191	Laccase|Laccase|Laccase|Laccase|Laccase|Laccase|Laccase|Laccase
GO:0046271	P	phenylpropanoid catabolic process	8	2415	18	17388	0.0017	0.048	// CUFF.34854 // CUFF.14650 // CUFF.48302 // CUFF.17695 // CUFF.43022 // CUFF.5188 // CUFF.37239 // CUFF.5191	0.00012	-1.3188
GO:0006096	P	glycolysis	17	2415	58	17388	0.0018	0.051	// CUFF.201 // CUFF.4016 // CUFF.4012 // CUFF.11685 // CUFF.50615 // CUFF.10968 // CUFF.8260 // CUFF.17013 // CUFF.23310 // CUFF.8234 // CUFF.8240 // CUFF.6095 // CUFF.39919 // CUFF.16872 // CUFF.11308 // CUFF.55923 // CUFF.22981	0.00545	-1.2924	CUFF.10968|CUFF.11308|CUFF.11685|CUFF.16872|CUFF.17013|CUFF.201|CUFF.22981|CUFF.23310|CUFF.39919|CUFF.4012|CUFF.4016|CUFF.50615|CUFF.55923|CUFF.6095|CUFF.8234|CUFF.8240|CUFF.8260	Glucose-6-phosphate isomerase|Pyruvate kinase|Pyruvate kinase|Phosphoglycerate kinase|Pyruvate kinase|Pyruvate kinase|Pyruvate kinase|Pyruvate kinase|Enolase, putative|Fructose-bisphosphate aldolase|Fructose-bisphosphate aldolase|Fructose-bisphosphate aldolase|Pyruvate kinase|Phosphoglycerate kinase|Pyrophosphate--fructose 6-phosphate 1-phosphotransferase subunit beta|Pyrophosphate--fructose 6-ph…
GO:0009308	P	amine metabolic process	57	2415	279	17388	0.0019	0.052	// CUFF.50957 // CUFF.19181 // CUFF.3798 // CUFF.46780 // CUFF.32599 // CUFF.40818 // gene.g5512.t1 // CUFF.43592 // CUFF.22340 // CUFF.2602 // CUFF.30593 // CUFF.49999 // gene.g19089.t1 // CUFF.13757 // CUFF.15323 // CUFF.15322 // CUFF.34158 // CUFF.60338 // CUFF.13901 // CUFF.33774 // CUFF.15659 // CUFF.7532 // CUFF.249 // CUFF.42264 // CUFF.1944 // CUFF.25236 // CUFF.28028 // CUFF.47573 // CUF…	0.00521	-1.284	CUFF.15322|CUFF.15323	Amine oxidase|Amine oxidase
GO:0006725	P	cellular aromatic compound metabolic process	26	2415	104	17388	0.0019	0.052	// CUFF.34854 // CUFF.37239 // CUFF.48302 // CUFF.1944 // CUFF.2153 // CUFF.60338 // CUFF.43022 // CUFF.7532 // CUFF.5188 // CUFF.18322 // CUFF.25236 // CUFF.20361 // gene.g8850.t1 // CUFF.42264 // CUFF.11588 // CUFF.4915 // CUFF.51381 // CUFF.1423 // CUFF.17695 // CUFF.13761 // CUFF.2558 // CUFF.28583 // CUFF.14650 // CUFF.27600 // CUFF.29231 // CUFF.5191	0.29628	-1.284
GO:0006558	P	L-phenylalanine metabolic process	5	2415	8	17388	0.002	0.055	// CUFF.60338 // CUFF.1944 // CUFF.51381 // CUFF.1423 // CUFF.4915	0.00075	-1.2596
GO:0015672	P	monovalent inorganic cation transport	21	2415	81	17388	0.0031	0.081	// CUFF.60870 // CUFF.58707 // gene.g540.t1 // CUFF.24214 // CUFF.4054 // CUFF.31086 // CUFF.37452 // CUFF.3428 // CUFF.21757 // CUFF.32561 // CUFF.53181 // CUFF.4069 // CUFF.26533 // CUFF.27209 // CUFF.24259 // CUFF.33948 // CUFF.48197 // CUFF.6141 // CUFF.4329 // CUFF.20095 // CUFF.54378	0.01824	-1.0915
GO:0044248	P	cellular catabolic process	57	2415	285	17388	0.003	0.081	// CUFF.34854 // CUFF.11685 // CUFF.4016 // CUFF.2587 // CUFF.48302 // CUFF.4012 // CUFF.928 // CUFF.1944 // CUFF.32599 // CUFF.643 // CUFF.17013 // CUFF.47634 // CUFF.17695 // CUFF.8240 // CUFF.11568 // CUFF.45550 // CUFF.14650 // CUFF.45482 // CUFF.44112 // CUFF.34963 // CUFF.1987 // CUFF.33774 // CUFF.43022 // CUFF.27171 // CUFF.5188 // CUFF.37239 // CUFF.39919 // CUFF.30223 // CUFF.29086 // C…	0.03266	-1.0915
GO:0034637	P	cellular carbohydrate biosynthetic process	27	2415	113	17388	0.0031	0.081	// CUFF.31855 // CUFF.44867 // CUFF.25951 // CUFF.36610 // CUFF.45417 // CUFF.41916 // CUFF.9659 // CUFF.39173 // CUFF.15477 // gene.g32348.t1 // CUFF.9472 // CUFF.20983 // CUFF.20982 // CUFF.10968 // CUFF.15691 // CUFF.2773 // CUFF.47087 // CUFF.55310 // CUFF.10273 // CUFF.41924 // CUFF.39063 // CUFF.18310 // CUFF.21376 // CUFF.56485 // CUFF.27628 // CUFF.16351 // CUFF.12318	0.00478	-1.0915
GO:0016051	P	carbohydrate biosynthetic process	28	2415	120	17388	0.0038	0.094	// CUFF.31855 // CUFF.44867 // CUFF.25951 // CUFF.36610 // CUFF.45417 // CUFF.41916 // CUFF.9659 // CUFF.39173 // CUFF.15477 // gene.g32348.t1 // CUFF.9472 // CUFF.17664 // CUFF.20983 // CUFF.20982 // CUFF.10968 // CUFF.15691 // CUFF.2773 // CUFF.47087 // CUFF.55310 // CUFF.10273 // CUFF.41924 // CUFF.39063 // CUFF.18310 // CUFF.21376 // CUFF.56485 // CUFF.27628 // CUFF.16351 // CUFF.12318	0.01079	-1.0269
GO:0030243	P	cellulose metabolic process	14	2415	47	17388	0.0038	0.094	// CUFF.41924 // CUFF.45417 // CUFF.20983 // CUFF.10273 // CUFF.41916 // CUFF.9659 // CUFF.20982 // CUFF.44867 // CUFF.15691 // CUFF.21376 // CUFF.2773 // CUFF.25951 // CUFF.47087 // CUFF.27628	0.00086	-1.0269
GO:0030244	P	cellulose biosynthetic process	14	2415	47	17388	0.0038	0.094	// CUFF.41924 // CUFF.45417 // CUFF.20983 // CUFF.10273 // CUFF.41916 // CUFF.9659 // CUFF.20982 // CUFF.44867 // CUFF.15691 // CUFF.21376 // CUFF.2773 // CUFF.25951 // CUFF.47087 // CUFF.27628	0.00025	-1.0269	CUFF.10273|CUFF.15691|CUFF.20982|CUFF.20983|CUFF.21376|CUFF.25951|CUFF.27628|CUFF.2773|CUFF.41916|CUFF.41924|CUFF.44867|CUFF.45417|CUFF.47087|CUFF.9659	Cellulose synthase-like D5|Cellulose synthase-like protein D3|Cellulose synthase like G3, putative|Cellulose synthase like G3, putative|Cellulose synthase|Type IIIa membrane protein cp-wap13|Cellulose synthase|Cellulose synthase-like protein CslG|Cellulose synthase|Cellulose synthase|Cellulose synthase-like B3, putative|Alpha-1,4-glucan-protein synthase [UDP-forming]-like protein|Cellulose syntha…
GO:0009150	P	purine ribonucleotide metabolic process	16	2415	57	17388	0.0039	0.096	// CUFF.2308 // CUFF.17771 // CUFF.58707 // gene.g540.t1 // CUFF.25666 // CUFF.19565 // CUFF.60870 // CUFF.21757 // CUFF.54378 // CUFF.53181 // CUFF.26533 // CUFF.48197 // CUFF.4069 // CUFF.6141 // CUFF.4329 // CUFF.20095	0.02353	-1.0177
GO:0006163	P	purine nucleotide metabolic process	17	2415	62	17388	0.0039	0.096	// CUFF.2308 // CUFF.17771 // CUFF.58707 // gene.g540.t1 // CUFF.25666 // CUFF.19565 // CUFF.60870 // CUFF.21757 // CUFF.54378 // CUFF.53181 // CUFF.26533 // CUFF.48197 // CUFF.4069 // CUFF.6141 // CUFF.4329 // CUFF.20095 // CUFF.28858	0.02435	-1.0177	CUFF.28858	GUANYLATE KINASE 1 family protein
GO:0006979	P	response to oxidative stress	19	2415	73	17388	0.0045	0.11	// CUFF.2654 // CUFF.36235 // CUFF.27572 // CUFF.2653 // gene.g16631.t1 // CUFF.47623 // CUFF.14194 // CUFF.2616 // gene.g1389.t1 // CUFF.23820 // CUFF.31033 // CUFF.28618 // CUFF.35767 // CUFF.32089 // CUFF.48397 // CUFF.10468 // CUFF.6578 // CUFF.25717 // CUFF.31919	0.00575	-0.9586	CUFF.10468|CUFF.14194|CUFF.23820|CUFF.25717|CUFF.2616|CUFF.2653|CUFF.2654|CUFF.27572|CUFF.28618|CUFF.31033|CUFF.31919|CUFF.32089|CUFF.35767|CUFF.36235|CUFF.47623|CUFF.48397|CUFF.6578|gene.g1389.t1|gene.g16631.t1	Peroxidase|Peroxidase|Peroxidase|Peroxidase|Peroxidase|Peroxidase superfamily protein, putative|Prostaglandin G/H synthase 2|Heme peroxidase|Ascorbate peroxidase|Peroxidase|Ascorbate peroxidase|Peroxidase|Peroxidase|Peroxidase|Peroxidase|Peroxidase|Peroxidase|Peroxidase|Peroxidase
GO:0006544	P	glycine metabolic process	6	2415	13	17388	0.0051	0.12	// gene.g9526.t1 // CUFF.27329 // CUFF.15748 // CUFF.33774 // CUFF.1321 // CUFF.32599	0.00221	-0.9208	CUFF.15748|CUFF.27329|gene.g9526.t1	Serine hydroxymethyltransferase|Serine hydroxymethyltransferase|Serine hydroxymethyltransferase
GO:0042219	P	cellular amino acid derivative catabolic process	8	2415	21	17388	0.0052	0.12	// CUFF.34854 // CUFF.14650 // CUFF.48302 // CUFF.17695 // CUFF.43022 // CUFF.5188 // CUFF.37239 // CUFF.5191	0.00112	-0.9208
GO:0071554	P	cell wall organization or biogenesis	26	2415	113	17388	0.0062	0.14	// CUFF.50957 // CUFF.15528 // CUFF.55938 // CUFF.292 // CUFF.291 // CUFF.290 // CUFF.45002 // CUFF.27018 // CUFF.50476 // CUFF.27042 // CUFF.27017 // gene.g28206.t1 // CUFF.50963 // CUFF.59063 // CUFF.45444 // CUFF.16988 // CUFF.29410 // CUFF.41257 // CUFF.6223 // CUFF.43592 // CUFF.52865 // CUFF.39635 // CUFF.52869 // CUFF.13838 // CUFF.57356 // CUFF.23408	0.0095	-0.8539
GO:0009259	P	ribonucleotide metabolic process	16	2415	60	17388	0.0067	0.15	// CUFF.2308 // CUFF.17771 // CUFF.58707 // gene.g540.t1 // CUFF.25666 // CUFF.19565 // CUFF.60870 // CUFF.21757 // CUFF.54378 // CUFF.53181 // CUFF.26533 // CUFF.48197 // CUFF.4069 // CUFF.6141 // CUFF.4329 // CUFF.20095	0.02752	-0.8239
GO:0006519	P	cellular amino acid and derivative metabolic process	54	2415	278	17388	0.007	0.16	// CUFF.34854 // CUFF.37239 // CUFF.19181 // CUFF.48302 // CUFF.3798 // CUFF.46780 // CUFF.32599 // CUFF.40818 // gene.g5512.t1 // CUFF.17695 // CUFF.22340 // CUFF.2602 // CUFF.30593 // gene.g19089.t1 // CUFF.13757 // CUFF.17460 // CUFF.34158 // CUFF.60338 // CUFF.13901 // CUFF.33774 // CUFF.43022 // CUFF.15659 // CUFF.7532 // CUFF.249 // CUFF.42264 // CUFF.1944 // CUFF.25236 // CUFF.1321 // CUFF…	NA	NA	NA	NA
GO:0006753	P	nucleoside phosphate metabolic process	26	2415	115	17388	0.0078	0.17	// CUFF.17771 // CUFF.53181 // CUFF.25666 // CUFF.6141 // CUFF.58707 // CUFF.2308 // CUFF.43112 // gene.g540.t1 // CUFF.3169 // CUFF.29106 // CUFF.19565 // CUFF.22474 // CUFF.16052 // CUFF.60870 // CUFF.21757 // CUFF.26533 // CUFF.4069 // CUFF.4329 // CUFF.20095 // CUFF.41390 // CUFF.54378 // CUFF.353 // CUFF.1321 // CUFF.34521 // CUFF.48197 // CUFF.28858	0.04207	-0.7696
GO:0009117	P	nucleotide metabolic process	26	2415	115	17388	0.0078	0.17	// CUFF.17771 // CUFF.53181 // CUFF.25666 // CUFF.6141 // CUFF.58707 // CUFF.2308 // CUFF.43112 // gene.g540.t1 // CUFF.3169 // CUFF.29106 // CUFF.19565 // CUFF.22474 // CUFF.16052 // CUFF.60870 // CUFF.21757 // CUFF.26533 // CUFF.4069 // CUFF.4329 // CUFF.20095 // CUFF.41390 // CUFF.54378 // CUFF.353 // CUFF.1321 // CUFF.34521 // CUFF.48197 // CUFF.28858	0.04166	-0.7696
GO:0009152	P	purine ribonucleotide biosynthetic process	14	2415	51	17388	0.0083	0.18	// CUFF.2308 // CUFF.17771 // CUFF.25666 // CUFF.19565 // CUFF.60870 // CUFF.21757 // CUFF.54378 // CUFF.53181 // CUFF.26533 // CUFF.48197 // CUFF.4069 // CUFF.6141 // CUFF.4329 // CUFF.20095	0.01337	-0.7447
GO:0006536	P	glutamate metabolic process	5	2415	11	17388	0.012	0.25	// CUFF.15659 // CUFF.13757 // CUFF.249 // CUFF.6245 // 8384_g	0.00201	-0.6021	CUFF.13757|CUFF.15659	Glutamate decarboxylase|Glutamate decarboxylase
GO:0048523	P	negative regulation of cellular process	5	2415	11	17388	0.012	0.25	// CUFF.13566 // CUFF.30236 // CUFF.39157 // CUFF.37344 // CUFF.42229	0.0183	-0.6021
GO:0044265	P	cellular macromolecule catabolic process	42	2415	213	17388	0.012	0.26	// CUFF.11685 // CUFF.4016 // CUFF.2587 // CUFF.4012 // CUFF.928 // CUFF.643 // CUFF.17013 // CUFF.47634 // CUFF.8240 // CUFF.11568 // CUFF.45482 // CUFF.44112 // CUFF.34963 // CUFF.1987 // CUFF.27171 // CUFF.39919 // CUFF.30223 // CUFF.29086 // CUFF.201 // CUFF.8260 // CUFF.50615 // CUFF.10968 // CUFF.23310 // CUFF.48513 // CUFF.30647 // CUFF.11308 // CUFF.55923 // CUFF.26864 // CUFF.3982 // CUF…	0.01268	-0.585
GO:0009987	P	cellular process	927	2415	6153	17388	0.012	0.26	// CUFF.2938 // CUFF.23561 // CUFF.36651 // CUFF.44697 // CUFF.47873 // CUFF.36655 // CUFF.12391 // CUFF.9518 // CUFF.28680 // CUFF.21702 // CUFF.40683 // CUFF.26840 // CUFF.40574 // CUFF.23804 // CUFF.3272 // CUFF.43172 // CUFF.12305 // CUFF.28254 // gene.g22931.t1 // CUFF.40371 // CUFF.6784 // CUFF.16634 // CUFF.58707 // CUFF.16632 // CUFF.35016 // CUFF.44871 // CUFF.54288 // CUFF.16638 // CUFF…	0.6378	-0.585
GO:0009260	P	ribonucleotide biosynthetic process	14	2415	54	17388	0.014	0.29	// CUFF.2308 // CUFF.17771 // CUFF.25666 // CUFF.19565 // CUFF.60870 // CUFF.21757 // CUFF.54378 // CUFF.53181 // CUFF.26533 // CUFF.48197 // CUFF.4069 // CUFF.6141 // CUFF.4329 // CUFF.20095	0.01734	-0.5376
GO:0009072	P	aromatic amino acid family metabolic process	10	2415	34	17388	0.015	0.3	// gene.g8850.t1 // CUFF.4915 // CUFF.60338 // CUFF.1944 // CUFF.7532 // CUFF.42264 // CUFF.25236 // CUFF.27600 // CUFF.51381 // CUFF.1423	0.00719	-0.5229
GO:0016054	P	organic acid catabolic process	6	2415	16	17388	0.017	0.33	// CUFF.4915 // CUFF.1944 // CUFF.32599 // CUFF.33774 // CUFF.51381 // CUFF.45550	0.00945	-0.4815
GO:0006164	P	purine nucleotide biosynthetic process	14	2415	55	17388	0.016	0.33	// CUFF.2308 // CUFF.17771 // CUFF.25666 // CUFF.19565 // CUFF.60870 // CUFF.21757 // CUFF.54378 // CUFF.53181 // CUFF.26533 // CUFF.48197 // CUFF.4069 // CUFF.6141 // CUFF.4329 // CUFF.20095	0.01409	-0.4815
GO:0046395	P	carboxylic acid catabolic process	6	2415	16	17388	0.017	0.33	// CUFF.4915 // CUFF.1944 // CUFF.32599 // CUFF.33774 // CUFF.51381 // CUFF.45550	0.00945	-0.4815
GO:0009250	P	glucan biosynthetic process	19	2415	82	17388	0.016	0.33	// CUFF.41924 // CUFF.45417 // CUFF.20983 // CUFF.10273 // CUFF.41916 // CUFF.9659 // CUFF.20982 // CUFF.31855 // CUFF.44867 // CUFF.15691 // CUFF.39173 // CUFF.21376 // CUFF.2773 // CUFF.25951 // CUFF.55310 // CUFF.27628 // CUFF.36610 // CUFF.47087 // CUFF.39063	0.00165	-0.4815
GO:0000271	P	polysaccharide biosynthetic process	20	2415	88	17388	0.017	0.33	// CUFF.17664 // CUFF.41924 // CUFF.45417 // CUFF.20983 // CUFF.10273 // CUFF.41916 // CUFF.9659 // CUFF.20982 // CUFF.31855 // CUFF.44867 // CUFF.15691 // CUFF.39173 // CUFF.21376 // CUFF.2773 // CUFF.25951 // CUFF.55310 // CUFF.27628 // CUFF.36610 // CUFF.47087 // CUFF.39063	0.00532	-0.4815
GO:0009116	P	nucleoside metabolic process	13	2415	50	17388	0.017	0.33	// CUFF.15895 // CUFF.17771 // CUFF.22474 // CUFF.16052 // CUFF.3169 // CUFF.47314 // CUFF.28583 // CUFF.11335 // CUFF.20361 // CUFF.18322 // CUFF.43740 // CUFF.19565 // CUFF.16548	0.02917	-0.4815	CUFF.11335|CUFF.15895|CUFF.16548|CUFF.20361|CUFF.47314	Phosphorylase superfamily protein|Bark storage protein A|MtN30 family protein|Adenine phosphoribosyltransferase 2 family protein|5'-methylthioadenosine/S-adenosylhomocysteine nucleosidase 2
GO:0015914	P	phospholipid transport	5	2415	12	17388	0.018	0.34	// CUFF.420 // CUFF.31501 // CUFF.16764 // CUFF.8474 // CUFF.7137	0.00076	-0.4685	CUFF.16764|CUFF.31501|CUFF.420|CUFF.7137|CUFF.8474	Phospholipid-transporting ATPase|Phospholipid-transporting ATPase|Phospholipid-transporting ATPase|Phospholipid-transporting ATPase|Phospholipid-transporting ATPase
GO:0009058	P	biosynthetic process	311	2415	1989	17388	0.019	0.37	// CUFF.14839 // CUFF.41597 // CUFF.25666 // CUFF.32183 // CUFF.56366 // CUFF.44867 // CUFF.105 // CUFF.11498 // CUFF.13794 // CUFF.56933 // CUFF.43544 // CUFF.44197 // CUFF.26711 // CUFF.6141 // CUFF.46534 // CUFF.45417 // CUFF.668 // CUFF.34868 // CUFF.41916 // CUFF.9659 // CUFF.9146 // CUFF.40574 // gene.g12175.t1 // CUFF.39173 // CUFF.9558 // CUFF.21477 // CUFF.25333 // CUFF.12305 // CUFF.292…	0.31611	-0.4318	CUFF.17397|CUFF.17399|CUFF.18012|CUFF.18169|CUFF.2188|CUFF.25371|CUFF.26711|CUFF.29231|CUFF.31128|CUFF.31855|CUFF.34785|CUFF.3798|CUFF.4217|CUFF.43544|CUFF.48671|CUFF.5300|gene.g10285.t1|gene.g12175.t1	Prephenate aminotransferase|Aspartate aminotransferase isoform 2|GDP-D-mannose pyrophosphorylase|Putative adipocyte plasma membrane-associated protein-like|Chalcone synthase|Putative adipocyte plasma membrane-associated protein-like|Aminotransferase ybdL, putative|Folylpolyglutamate synthase|GDP-D-mannose pyrophosphorylase|Glucose-1-phosphate adenylyltransferase|1-aminocyclopropane-1-carboxylate …
GO:0033692	P	cellular polysaccharide biosynthetic process	19	2415	84	17388	0.021	0.38	// CUFF.41924 // CUFF.45417 // CUFF.20983 // CUFF.10273 // CUFF.41916 // CUFF.9659 // CUFF.20982 // CUFF.31855 // CUFF.44867 // CUFF.15691 // CUFF.39173 // CUFF.21376 // CUFF.2773 // CUFF.25951 // CUFF.55310 // CUFF.27628 // CUFF.36610 // CUFF.47087 // CUFF.39063	0.00394	-0.4202
GO:0008652	P	cellular amino acid biosynthetic process	22	2415	101	17388	0.021	0.38	// CUFF.19181 // CUFF.32183 // gene.g5512.t1 // CUFF.2602 // CUFF.52082 // CUFF.60338 // CUFF.13901 // CUFF.7532 // CUFF.249 // CUFF.18322 // CUFF.25236 // gene.g8850.t1 // CUFF.22340 // CUFF.42264 // CUFF.1423 // CUFF.6245 // CUFF.30960 // CUFF.28583 // CUFF.34158 // CUFF.1321 // 8384_g // CUFF.27600	0.02932	-0.4202	CUFF.52082|gene.g5512.t1	Aspartate kinase 3 isoform 1|Methionine synthase
GO:0009069	P	serine family amino acid metabolic process	8	2415	26	17388	0.021	0.39	// CUFF.30960 // gene.g9526.t1 // CUFF.27329 // CUFF.13901 // CUFF.15748 // CUFF.33774 // CUFF.1321 // CUFF.32599	0.00544	-0.4089
GO:0016310	P	phosphorylation	192	2415	1196	17388	0.022	0.4	// CUFF.2938 // CUFF.14188 // CUFF.747 // CUFF.36651 // CUFF.45185 // CUFF.12391 // CUFF.6141 // CUFF.31834 // CUFF.42493 // CUFF.45414 // CUFF.20642 // CUFF.34667 // CUFF.44755 // CUFF.39177 // CUFF.2040 // CUFF.33750 // CUFF.43172 // CUFF.20072 // gene.g20634.t1 // CUFF.9123 // gene.g22931.t1 // CUFF.46651 // CUFF.21658 // CUFF.36649 // CUFF.8260 // CUFF.7190 // CUFF.46410 // CUFF.45485 // CUFF…	0.07764	-0.3979	CUFF.31508|CUFF.7872|CUFF.8976	Cytokinin receptor 1|Pyruvate, phosphate dikinase, chloroplast, putative|Histidine kinase 1
GO:0008610	P	lipid biosynthetic process	32	2415	161	17388	0.023	0.41	// CUFF.38306 // CUFF.20335 // CUFF.3884 // CUFF.903 // CUFF.49095 // CUFF.35474 // CUFF.45001 // CUFF.6707 // CUFF.9146 // CUFF.44130 // CUFF.5091 // CUFF.12707 // CUFF.47176 // CUFF.29263 // CUFF.1031 // CUFF.22474 // CUFF.16052 // CUFF.17109 // CUFF.1873 // CUFF.28914 // gene.g26552.t1 // CUFF.30348 // CUFF.46534 // CUFF.25805 // CUFF.4208 // CUFF.8910 // CUFF.18310 // CUFF.37804 // CUFF.35928…	0.02123	-0.3872	CUFF.1873|CUFF.29263|CUFF.37804|CUFF.38306|CUFF.45001|CUFF.47176	S-adenosyl-L-methionine-dependent methyltransferases superfamily protein isoform 1|3-ketoacyl-CoA synthase|NA|3-ketoacyl-CoA synthase|Ketoacyl-ACP synthase III|3-ketoacyl-CoA synthase
GO:0009063	P	cellular amino acid catabolic process	5	2415	13	17388	0.025	0.45	// CUFF.33774 // CUFF.1944 // CUFF.32599 // CUFF.51381 // CUFF.4915	0.00648	-0.3468
GO:0009310	P	amine catabolic process	5	2415	13	17388	0.025	0.45	// CUFF.33774 // CUFF.1944 // CUFF.32599 // CUFF.51381 // CUFF.4915	0.00095	-0.3468
GO:0009607	P	response to biotic stimulus	8	2415	27	17388	0.027	0.47	// CUFF.21483 // gene.g1867.t1 // CUFF.641 // CUFF.23369 // 90098_g // gene.g1865.t1 // CUFF.23370 // gene.g1872.t1	0.00342	-0.3279	90098_g|CUFF.21483|CUFF.23369|CUFF.23370|CUFF.641|gene.g1865.t1|gene.g1867.t1|gene.g1872.t1	Bet v 1 related allergen|Bet v 1 related allergen|Bet v 1 related allergen|Bet v 1 related allergen|Bet 5 1 allergen family protein|Bet v 1 related allergen|Bet v 1 related allergen|Bet v 1 related allergen
GO:0006796	P	phosphate metabolic process	198	2415	1247	17388	0.029	0.51	// CUFF.2938 // CUFF.2587 // CUFF.14188 // CUFF.747 // CUFF.36651 // CUFF.45185 // CUFF.12391 // CUFF.6141 // CUFF.31834 // CUFF.42493 // CUFF.45414 // CUFF.20642 // CUFF.34667 // CUFF.44755 // CUFF.39177 // CUFF.2040 // CUFF.33750 // CUFF.43172 // CUFF.20072 // gene.g20634.t1 // CUFF.9123 // gene.g22931.t1 // CUFF.46651 // CUFF.21658 // CUFF.36649 // CUFF.8260 // CUFF.7190 // CUFF.46410 // CUFF.…	NA	NA	NA	NA
GO:0006793	P	phosphorus metabolic process	198	2415	1247	17388	0.029	0.51	// CUFF.2938 // CUFF.2587 // CUFF.14188 // CUFF.747 // CUFF.36651 // CUFF.45185 // CUFF.12391 // CUFF.6141 // CUFF.31834 // CUFF.42493 // CUFF.45414 // CUFF.20642 // CUFF.34667 // CUFF.44755 // CUFF.39177 // CUFF.2040 // CUFF.33750 // CUFF.43172 // CUFF.20072 // gene.g20634.t1 // CUFF.9123 // gene.g22931.t1 // CUFF.46651 // CUFF.21658 // CUFF.36649 // CUFF.8260 // CUFF.7190 // CUFF.46410 // CUFF.…	NA	NA	NA	NA
GO:0009309	P	amine biosynthetic process	23	2415	112	17388	0.034	0.59	// CUFF.19181 // CUFF.46780 // CUFF.32183 // gene.g5512.t1 // CUFF.2602 // CUFF.52082 // CUFF.60338 // CUFF.13901 // CUFF.7532 // CUFF.249 // CUFF.18322 // CUFF.25236 // gene.g8850.t1 // CUFF.22340 // CUFF.42264 // CUFF.1423 // CUFF.6245 // CUFF.30960 // CUFF.28583 // CUFF.34158 // CUFF.1321 // 8384_g // CUFF.27600	NA	NA	NA	NA
GO:0044249	P	cellular biosynthetic process	292	2415	1889	17388	0.035	0.59	// CUFF.14839 // CUFF.41597 // CUFF.32183 // CUFF.56366 // CUFF.44867 // CUFF.105 // CUFF.11498 // CUFF.13794 // CUFF.56933 // CUFF.44197 // CUFF.6141 // CUFF.45417 // CUFF.6707 // CUFF.34868 // CUFF.41916 // CUFF.9659 // CUFF.9146 // CUFF.40574 // CUFF.42229 // CUFF.39173 // CUFF.9558 // CUFF.21477 // CUFF.25333 // CUFF.12305 // CUFF.29263 // CUFF.25236 // CUFF.40211 // CUFF.9029 // CUFF.21478 /…	NA	NA	NA	NA
GO:0044238	P	primary metabolic process	779	2415	5232	17388	0.037	0.61	// CUFF.2938 // CUFF.8399 // CUFF.12399 // CUFF.36651 // CUFF.47873 // CUFF.36655 // CUFF.12391 // CUFF.14188 // CUFF.26840 // CUFF.40574 // CUFF.9558 // CUFF.43172 // CUFF.12305 // gene.g22931.t1 // CUFF.3272 // CUFF.47573 // CUFF.20361 // CUFF.46470 // CUFF.8077 // CUFF.58707 // CUFF.16632 // CUFF.44871 // CUFF.54288 // CUFF.23987 // CUFF.39497 // CUFF.32607 // CUFF.24500 // CUFF.39493 // CUFF.…	NA	NA	NA	NA
GO:0046417	P	chorismate metabolic process	7	2415	24	17388	0.04	0.66	// gene.g8850.t1 // CUFF.60338 // CUFF.7532 // CUFF.42264 // CUFF.25236 // CUFF.27600 // CUFF.1423	NA	NA	NA	NA
GO:0009073	P	aromatic amino acid family biosynthetic process	7	2415	24	17388	0.04	0.66	// gene.g8850.t1 // CUFF.60338 // CUFF.7532 // CUFF.42264 // CUFF.25236 // CUFF.27600 // CUFF.1423	NA	NA	NA	NA
GO:0006520	P	cellular amino acid metabolic process	42	2415	231	17388	0.041	0.68	// CUFF.19181 // CUFF.3798 // CUFF.1944 // CUFF.32599 // CUFF.32183 // gene.g5512.t1 // CUFF.2602 // CUFF.30593 // gene.g19089.t1 // CUFF.13757 // CUFF.17460 // CUFF.34158 // CUFF.60338 // CUFF.13901 // CUFF.33774 // CUFF.15659 // CUFF.7532 // CUFF.249 // CUFF.42264 // CUFF.25236 // CUFF.1321 // CUFF.52082 // gene.g8850.t1 // CUFF.22340 // CUFF.18322 // CUFF.5739 // gene.g9526.t1 // CUFF.15748 //…	0.05591	-0.7959	CUFF.3798|CUFF.4591|gene.g10285.t1	Tyrosine aminotransferase, putative|Glutamate dehydrogenase|Aspartate aminotransferase
GO:0009165	P	nucleotide biosynthetic process	17	2415	79	17388	0.042	0.69	// CUFF.2308 // CUFF.17771 // CUFF.25666 // CUFF.19565 // CUFF.60870 // CUFF.21757 // CUFF.54378 // CUFF.53181 // CUFF.353 // CUFF.26533 // CUFF.1321 // CUFF.29106 // CUFF.48197 // CUFF.4069 // CUFF.6141 // CUFF.4329 // CUFF.20095	NA	NA	NA	NA
GO:0006260	P	DNA replication	15	2415	68	17388	0.045	0.72	// CUFF.1660 // CUFF.1462 // CUFF.41597 // CUFF.11144 // CUFF.13485 // CUFF.13124 // CUFF.40574 // CUFF.18479 // CUFF.30663 // CUFF.18022 // CUFF.10248 // CUFF.26504 // CUFF.19328 // CUFF.29285 // CUFF.29284	NA	NA	NA	NA
GO:0000096	P	sulfur amino acid metabolic process	7	2415	25	17388	0.049	0.78	// CUFF.30960 // CUFF.17460 // CUFF.13901 // CUFF.28583 // gene.g5512.t1 // CUFF.2602 // CUFF.18322	NA	NA	NA	NA
GO:0044106	P	cellular amine metabolic process	44	2415	247	17388	0.05	0.78	// CUFF.19181 // CUFF.3798 // CUFF.46780 // CUFF.32599 // CUFF.40818 // gene.g5512.t1 // CUFF.22340 // CUFF.2602 // CUFF.30593 // gene.g19089.t1 // CUFF.13757 // CUFF.17460 // CUFF.34158 // CUFF.60338 // CUFF.13901 // CUFF.33774 // CUFF.15659 // CUFF.7532 // CUFF.249 // CUFF.42264 // CUFF.1944 // CUFF.25236 // CUFF.1321 // CUFF.52082 // gene.g8850.t1 // CUFF.32183 // CUFF.18322 // CUFF.5739 // ge…	NA	NA	NA	NA
GO:0006468	P	protein amino acid phosphorylation	173	2415	1100	17388	0.05	0.78	// CUFF.2938 // CUFF.14188 // CUFF.747 // CUFF.36651 // CUFF.45185 // CUFF.12391 // CUFF.31834 // CUFF.42493 // CUFF.45414 // CUFF.20642 // CUFF.34667 // CUFF.44755 // CUFF.39177 // CUFF.2040 // CUFF.33750 // CUFF.43172 // CUFF.20072 // gene.g20634.t1 // CUFF.9123 // gene.g22931.t1 // CUFF.46651 // CUFF.21658 // CUFF.36649 // CUFF.7190 // CUFF.46410 // CUFF.45485 // CUFF.58863 // CUFF.10673 // CU…	NA	NA	NA	NA
GO:0006412	P	translation	61	2415	356	17388	0.05	0.78	// CUFF.17350 // CUFF.38324 // CUFF.1941 // CUFF.30099 // CUFF.50915 // CUFF.9135 // CUFF.13794 // CUFF.5171 // CUFF.41974 // CUFF.1671 // CUFF.10514 // CUFF.28928 // gene.g19089.t1 // CUFF.10581 // CUFF.8807 // CUFF.12632 // CUFF.2996 // CUFF.26254 // CUFF.32460 // CUFF.9558 // CUFF.30089 // CUFF.16083 // CUFF.27741 // CUFF.35077 // CUFF.21478 // CUFF.9518 // CUFF.19967 // CUFF.34943 // CUFF.296…	NA	NA	NA	NA
GO:0051179	P	localization	213	2415	1373	17388	0.053	0.82	// CUFF.21702 // CUFF.23561 // CUFF.8642 // CUFF.31086 // CUFF.28680 // CUFF.9524 // CUFF.28542 // CUFF.6141 // CUFF.60547 // CUFF.48819 // CUFF.4329 // CUFF.1351 // CUFF.1640 // CUFF.48375 // CUFF.4054 // CUFF.1330 // CUFF.28254 // CUFF.5205 // CUFF.19307 // CUFF.4551 // CUFF.24274 // CUFF.58707 // CUFF.30715 // CUFF.46410 // CUFF.21308 // CUFF.30303 // CUFF.36984 // CUFF.53877 // CUFF.28543 // …	NA	NA	NA	NA
GO:0006261	P	DNA-dependent DNA replication	7	2415	26	17388	0.06	0.91	// CUFF.1660 // CUFF.40574 // CUFF.18022 // CUFF.10248 // CUFF.19328 // CUFF.29285 // CUFF.29284	NA	NA	NA	NA
GO:0015991	P	ATP hydrolysis coupled proton transport	6	2415	21	17388	0.061	0.91	// CUFF.24214 // CUFF.31086 // CUFF.4054 // CUFF.27209 // CUFF.24259 // CUFF.6141	NA	NA	NA	NA
GO:0015988	P	energy coupled proton transport, against electrochemical gradient	6	2415	21	17388	0.061	0.91	// CUFF.24214 // CUFF.31086 // CUFF.4054 // CUFF.27209 // CUFF.24259 // CUFF.6141	NA	NA	NA	NA
GO:0015833	P	peptide transport	5	2415	16	17388	0.06	0.91	// CUFF.26457 // CUFF.9523 // CUFF.28540 // CUFF.56773 // CUFF.12932	NA	NA	NA	NA
GO:0006857	P	oligopeptide transport	5	2415	16	17388	0.06	0.91	// CUFF.26457 // CUFF.9523 // CUFF.28540 // CUFF.56773 // CUFF.12932	NA	NA	NA	NA
GO:0006810	P	transport	210	2415	1362	17388	0.065	0.95	// CUFF.21702 // CUFF.23561 // CUFF.8642 // CUFF.31086 // CUFF.28680 // CUFF.9524 // CUFF.28542 // CUFF.6141 // CUFF.60547 // CUFF.48819 // CUFF.4329 // CUFF.1351 // CUFF.1640 // CUFF.48375 // CUFF.4054 // CUFF.1330 // CUFF.28254 // CUFF.5205 // CUFF.19307 // CUFF.4551 // CUFF.24274 // CUFF.58707 // CUFF.30715 // CUFF.46410 // CUFF.21308 // CUFF.30303 // CUFF.36984 // CUFF.53877 // CUFF.28543 // …	NA	NA	NA	NA
GO:0051234	P	establishment of localization	210	2415	1362	17388	0.065	0.95	// CUFF.21702 // CUFF.23561 // CUFF.8642 // CUFF.31086 // CUFF.28680 // CUFF.9524 // CUFF.28542 // CUFF.6141 // CUFF.60547 // CUFF.48819 // CUFF.4329 // CUFF.1351 // CUFF.1640 // CUFF.48375 // CUFF.4054 // CUFF.1330 // CUFF.28254 // CUFF.5205 // CUFF.19307 // CUFF.4551 // CUFF.24274 // CUFF.58707 // CUFF.30715 // CUFF.46410 // CUFF.21308 // CUFF.30303 // CUFF.36984 // CUFF.53877 // CUFF.28543 // …	NA	NA	NA	NA
GO:0006575	P	cellular amino acid derivative metabolic process	14	2415	66	17388	0.068	0.98	// CUFF.34854 // CUFF.37239 // CUFF.48302 // CUFF.46780 // CUFF.40818 // CUFF.28583 // CUFF.17695 // CUFF.43022 // CUFF.14538 // CUFF.18322 // CUFF.11588 // CUFF.14650 // CUFF.5191 // CUFF.5188	NA	NA	NA	NA
GO:0006479	P	protein amino acid methylation	6	2415	35	17388	0.36	1	// CUFF.9084 // CUFF.18226 // CUFF.37543 // CUFF.4677 // CUFF.31567 // CUFF.25457	NA	NA	NA	NA
GO:0051169	P	nuclear transport	5	2415	37	17388	0.6	1	// CUFF.21308 // CUFF.28513 // CUFF.8869 // CUFF.50047 // CUFF.31784	NA	NA	NA	NA
GO:0008104	P	protein localization	37	2415	273	17388	0.59	1	// CUFF.30765 // CUFF.21702 // CUFF.10646 // CUFF.10645 // CUFF.14977 // CUFF.28680 // CUFF.30869 // gene.g18139.t1 // CUFF.3099 // CUFF.6358 // CUFF.17815 // CUFF.41523 // CUFF.39916 // CUFF.12327 // CUFF.3916 // CUFF.50047 // CUFF.45094 // CUFF.14310 // CUFF.15677 // CUFF.22713 // CUFF.46410 // CUFF.20682 // CUFF.38318 // CUFF.31784 // gene.g29609.t1 // CUFF.39104 // CUFF.32948 // CUFF.2335 // …	NA	NA	NA	NA
GO:0080090	P	regulation of primary metabolic process	101	2415	715	17388	0.45	1	// CUFF.14839 // CUFF.56366 // CUFF.105 // CUFF.44197 // CUFF.3058 // CUFF.21477 // CUFF.25333 // CUFF.12305 // CUFF.9029 // CUFF.13096 // CUFF.33578 // CUFF.14452 // CUFF.8261 // CUFF.44871 // CUFF.5531 // CUFF.21308 // CUFF.12369 // CUFF.38070 // CUFF.29856 // CUFF.55676 // CUFF.13381 // CUFF.34695 // CUFF.34821 // CUFF.61014 // CUFF.38664 // CUFF.8379 // CUFF.23554 // CUFF.56900 // CUFF.42229 …	NA	NA	NA	NA
GO:0019222	P	regulation of metabolic process	103	2415	750	17388	0.56	1	// CUFF.14839 // CUFF.44697 // CUFF.56366 // CUFF.105 // CUFF.44197 // CUFF.3058 // CUFF.21477 // CUFF.25333 // CUFF.12305 // CUFF.40371 // CUFF.13096 // CUFF.33578 // CUFF.14452 // CUFF.8261 // CUFF.44871 // CUFF.5531 // CUFF.21308 // CUFF.12369 // CUFF.38070 // CUFF.29856 // CUFF.55676 // CUFF.13381 // CUFF.34695 // CUFF.34821 // CUFF.61014 // CUFF.38664 // CUFF.8379 // CUFF.23554 // CUFF.56900…	NA	NA	NA	NA
GO:0006139	P	nucleobase, nucleoside, nucleotide and nucleic acid metabolic process	207	2415	1859	17388	1	1	// CUFF.12244 // CUFF.41597 // CUFF.14839 // CUFF.56366 // CUFF.105 // CUFF.39157 // CUFF.44197 // CUFF.13259 // CUFF.6141 // CUFF.55676 // CUFF.37771 // CUFF.41753 // CUFF.3058 // CUFF.21477 // CUFF.25333 // CUFF.12305 // CUFF.59611 // CUFF.42555 // CUFF.9029 // CUFF.13096 // CUFF.20361 // CUFF.25166 // CUFF.33578 // CUFF.14452 // CUFF.58707 // CUFF.8261 // CUFF.5739 // CUFF.44871 // CUFF.5531 /…	NA	NA	NA	NA
GO:0006820	P	anion transport	9	2415	41	17388	0.11	1	// CUFF.48819 // CUFF.45990 // CUFF.41063 // CUFF.233 // CUFF.2984 // CUFF.15999 // CUFF.13100 // CUFF.15022 // CUFF.41052	NA	NA	NA	NA
GO:0007165	P	signal transduction	30	2415	236	17388	0.73	1	// CUFF.31508 // 95249_g // CUFF.31784 // CUFF.28680 // CUFF.3099 // CUFF.30358 // CUFF.3206 // CUFF.15897 // CUFF.44755 // CUFF.2770 // CUFF.39916 // CUFF.50047 // CUFF.13566 // CUFF.14310 // CUFF.48316 // CUFF.28717 // CUFF.35281 // CUFF.30735 // CUFF.37344 // CUFF.38442 // CUFF.54547 // gene.g18552.t1 // CUFF.8976 // CUFF.46764 // CUFF.30869 // CUFF.29250 // 87564_g // CUFF.59316 // CUFF.34151…	NA	NA	NA	NA
GO:0015979	P	photosynthesis	6	2415	58	17388	0.83	1	// CUFF.16073 // 5387_g // CUFF.24180 // CUFF.6356 // CUFF.40371 // CUFF.2376	NA	NA	NA	NA
GO:0051716	P	cellular response to stimulus	9	2415	148	17388	1	1	// CUFF.12244 // CUFF.45286 // CUFF.41414 // CUFF.13566 // CUFF.17492 // CUFF.37344 // 75212_g // CUFF.39840 // CUFF.26504	NA	NA	NA	NA
GO:0000003	P	reproduction	9	2415	68	17388	0.62	1	// CUFF.33709 // CUFF.33708 // CUFF.49638 // 80817_g // CUFF.44529 // CUFF.20072 // 28652_g // CUFF.38541 // gene.scaffold00365.path1.gene24	NA	NA	NA	NA
GO:0000160	P	two-component signal transduction system (phosphorelay)	6	2415	47	17388	0.65	1	// CUFF.8976 // CUFF.13924 // CUFF.13566 // CUFF.37344 // CUFF.25332 // CUFF.2944	NA	NA	NA	NA
GO:0070271	P	protein complex biogenesis	7	2415	76	17388	0.92	1	// CUFF.30236 // CUFF.6356 // CUFF.19404 // CUFF.31591 // CUFF.34388 // CUFF.14767 // CUFF.37253	NA	NA	NA	NA
GO:0070647	P	protein modification by small protein conjugation or removal	17	2415	122	17388	0.53	1	// CUFF.55640 // CUFF.12360 // CUFF.37486 // CUFF.33699 // CUFF.44112 // CUFF.15084 // CUFF.15090 // CUFF.36655 // 9502_g // CUFF.32795 // CUFF.28650 // CUFF.34097 // CUFF.28190 // CUFF.3272 // CUFF.27328 // CUFF.26864 // CUFF.29086	NA	NA	NA	NA
GO:0055085	P	transmembrane transport	94	2415	619	17388	0.19	1	// CUFF.23561 // CUFF.31086 // CUFF.19709 // CUFF.6141 // CUFF.10679 // CUFF.28254 // CUFF.5205 // CUFF.16634 // CUFF.30715 // CUFF.4329 // CUFF.20095 // CUFF.17481 // CUFF.54213 // CUFF.41052 // gene.scaffold00485.path1.gene25 // CUFF.53687 // CUFF.26815 // CUFF.10550 // CUFF.60596 // 39395_g // CUFF.14291 // 48204_g // CUFF.60547 // CUFF.18325 // CUFF.29695 // CUFF.36984 // CUFF.36985 // CUFF.5…	NA	NA	NA	NA
GO:0032446	P	protein modification by small protein conjugation	15	2415	83	17388	0.17	1	// CUFF.55640 // CUFF.12360 // CUFF.37486 // CUFF.33699 // CUFF.32795 // CUFF.27328 // CUFF.15090 // CUFF.36655 // 9502_g // CUFF.34097 // CUFF.28190 // CUFF.3272 // CUFF.15084 // CUFF.26864 // CUFF.28650	NA	NA	NA	NA
GO:0022900	P	electron transport chain	5	2415	30	17388	0.41	1	// CUFF.43134 // GI3MI6V01EAERU.path1 // CUFF.9377 // CUFF.5301 // CUFF.24180	NA	NA	NA	NA
GO:0048519	P	negative regulation of biological process	6	2415	25	17388	0.12	1	// CUFF.13566 // CUFF.30236 // CUFF.42229 // CUFF.44697 // CUFF.39157 // CUFF.37344	NA	NA	NA	NA
GO:0034621	P	cellular macromolecular complex subunit organization	9	2415	63	17388	0.52	1	// CUFF.30236 // CUFF.47513 // CUFF.38193 // CUFF.6356 // CUFF.31591 // CUFF.34388 // CUFF.14767 // CUFF.9119 // CUFF.37253	NA	NA	NA	NA
GO:0046483	P	heterocycle metabolic process	34	2415	192	17388	0.082	1	// CUFF.17771 // CUFF.4548 // CUFF.2153 // CUFF.25666 // CUFF.6141 // CUFF.28858 // CUFF.2308 // gene.g540.t1 // CUFF.29106 // CUFF.43740 // CUFF.19565 // CUFF.20361 // CUFF.22340 // CUFF.58707 // CUFF.17432 // CUFF.16638 // CUFF.21757 // CUFF.52574 // CUFF.4069 // CUFF.33876 // CUFF.4329 // CUFF.20095 // CUFF.11140 // CUFF.53181 // CUFF.13761 // CUFF.2558 // CUFF.60870 // CUFF.54378 // CUFF.353 …	NA	NA	NA	NA
GO:0019725	P	cellular homeostasis	18	2415	104	17388	0.19	1	// CUFF.45979 // CUFF.25845 // CUFF.40002 // CUFF.8260 // CUFF.13042 // CUFF.25846 // CUFF.25283 // CUFF.3885 // CUFF.2203 // CUFF.41976 // CUFF.29821 // CUFF.18588 // CUFF.50347 // CUFF.9861 // CUFF.25280 // CUFF.29816 // CUFF.36788 // CUFF.49416	NA	NA	NA	NA
GO:0006766	P	vitamin metabolic process	5	2415	39	17388	0.65	1	// CUFF.4548 // CUFF.7948 // CUFF.16638 // CUFF.13742 // CUFF.17432	NA	NA	NA	NA
GO:0006281	P	DNA repair	7	2415	137	17388	1	1	// CUFF.12244 // CUFF.45286 // CUFF.41414 // CUFF.17492 // 75212_g // CUFF.39840 // CUFF.26504	NA	NA	NA	NA
GO:0060255	P	regulation of macromolecule metabolic process	102	2415	732	17388	0.5	1	// CUFF.14839 // CUFF.44697 // CUFF.56366 // CUFF.105 // CUFF.44197 // CUFF.3058 // CUFF.21477 // CUFF.25333 // CUFF.12305 // CUFF.9029 // CUFF.13096 // CUFF.33578 // CUFF.14452 // CUFF.8261 // CUFF.44871 // CUFF.5531 // CUFF.21308 // CUFF.12369 // CUFF.38070 // CUFF.29856 // CUFF.55676 // CUFF.13381 // CUFF.34695 // CUFF.34821 // CUFF.61014 // CUFF.38664 // CUFF.8379 // CUFF.23554 // CUFF.56900 …	NA	NA	NA	NA
GO:0015849	P	organic acid transport	7	2415	36	17388	0.23	1	// CUFF.29741 // CUFF.11109 // CUFF.34013 // CUFF.40636 // CUFF.15999 // CUFF.20376 // CUFF.35876	NA	NA	NA	NA
GO:0000097	P	sulfur amino acid biosynthetic process	6	2415	24	17388	0.11	1	// CUFF.30960 // CUFF.28583 // CUFF.13901 // gene.g5512.t1 // CUFF.2602 // CUFF.18322	NA	NA	NA	NA
GO:0045184	P	establishment of protein localization	34	2415	262	17388	0.69	1	// CUFF.30765 // CUFF.21702 // CUFF.10646 // CUFF.10645 // CUFF.14977 // CUFF.28680 // CUFF.30869 // gene.g18139.t1 // CUFF.3099 // CUFF.6358 // CUFF.17815 // CUFF.41523 // CUFF.39916 // CUFF.12327 // CUFF.3916 // CUFF.50047 // CUFF.45094 // CUFF.14310 // CUFF.15677 // CUFF.22713 // CUFF.46410 // CUFF.20682 // CUFF.38318 // CUFF.31784 // gene.g29609.t1 // CUFF.39104 // CUFF.32948 // CUFF.2335 // …	NA	NA	NA	NA
GO:0030163	P	protein catabolic process	20	2415	126	17388	0.3	1	// CUFF.45482 // CUFF.47634 // CUFF.48513 // CUFF.44112 // CUFF.643 // CUFF.30647 // CUFF.9060 // CUFF.1987 // CUFF.20932 // CUFF.27171 // CUFF.34484 // CUFF.17976 // CUFF.33959 // CUFF.59503 // CUFF.11568 // CUFF.30223 // CUFF.928 // CUFF.16020 // CUFF.26864 // CUFF.29086	NA	NA	NA	NA
GO:0023052	P	signaling	42	2415	346	17388	0.84	1	// CUFF.31508 // 28652_g // 95249_g // CUFF.54547 // CUFF.8869 // CUFF.49638 // CUFF.3099 // CUFF.30358 // CUFF.3206 // gene.scaffold00365.path1.gene24 // CUFF.15897 // CUFF.13924 // CUFF.44755 // CUFF.20072 // CUFF.39916 // CUFF.50047 // CUFF.25332 // CUFF.13566 // CUFF.14310 // CUFF.48316 // CUFF.28717 // 80817_g // CUFF.35281 // CUFF.30735 // CUFF.37344 // CUFF.44529 // CUFF.2944 // CUFF.2770 …	NA	NA	NA	NA
GO:0015698	P	inorganic anion transport	6	2415	31	17388	0.26	1	// CUFF.45990 // CUFF.41063 // CUFF.2984 // CUFF.15022 // CUFF.41052 // CUFF.233	NA	NA	NA	NA
GO:0046128	P	purine ribonucleoside metabolic process	6	2415	25	17388	0.12	1	// CUFF.22474 // CUFF.16052 // CUFF.3169 // CUFF.28583 // CUFF.18322 // CUFF.43740	NA	NA	NA	NA
GO:0010876	P	lipid localization	8	2415	36	17388	0.12	1	// CUFF.2966 // CUFF.31501 // CUFF.7137 // CUFF.420 // CUFF.8632 // CUFF.8474 // CUFF.8642 // CUFF.16764	NA	NA	NA	NA
GO:0042545	P	cell wall modification	13	2415	63	17388	0.091	1	// CUFF.27018 // CUFF.50476 // CUFF.41257 // CUFF.6223 // CUFF.55938 // CUFF.27017 // CUFF.27042 // CUFF.291 // CUFF.292 // CUFF.57356 // CUFF.290 // CUFF.45002 // CUFF.23408	NA	NA	NA	NA
GO:0016192	P	vesicle-mediated transport	23	2415	178	17388	0.68	1	// CUFF.17298 // CUFF.19870 // CUFF.1640 // gene.g17905.t1 // CUFF.40557 // CUFF.5226 // CUFF.34388 // CUFF.17160 // CUFF.12327 // CUFF.3916 // CUFF.40558 // CUFF.45094 // CUFF.46410 // CUFF.14767 // CUFF.38318 // gene.g29609.t1 // CUFF.29771 // CUFF.39104 // CUFF.12609 // CUFF.19307 // gene.g22014.t1 // CUFF.33050 // CUFF.49063	NA	NA	NA	NA
GO:0009066	P	aspartate family amino acid metabolic process	5	2415	18	17388	0.094	1	// CUFF.19181 // CUFF.32183 // gene.g5512.t1 // CUFF.17460 // CUFF.2602	NA	NA	NA	NA
GO:0006418	P	tRNA aminoacylation for protein translation	5	2415	67	17388	0.96	1	// CUFF.40342 // CUFF.5739 // CUFF.28028 // gene.g19089.t1 // 41072_g	NA	NA	NA	NA
GO:0065008	P	regulation of biological quality	25	2415	166	17388	0.36	1	// CUFF.30236 // CUFF.13042 // CUFF.25283 // CUFF.25280 // CUFF.41976 // CUFF.29821 // CUFF.9861 // CUFF.45286 // CUFF.8260 // CUFF.36788 // CUFF.2203 // CUFF.3885 // CUFF.29816 // CUFF.45979 // CUFF.25845 // CUFF.40002 // CUFF.2558 // CUFF.25846 // CUFF.45832 // CUFF.18588 // CUFF.50347 // CUFF.13838 // gene.g17857.t1 // CUFF.49416 // gene.g8.t1	NA	NA	NA	NA
GO:0019538	P	protein metabolic process	330	2415	2283	17388	0.24	1	// CUFF.2938 // 37800_g // CUFF.14188 // CUFF.747 // CUFF.36651 // CUFF.45185 // CUFF.37543 // CUFF.36655 // CUFF.12391 // CUFF.11498 // CUFF.13794 // 26922_g // CUFF.11568 // CUFF.28928 // CUFF.18797 // CUFF.31834 // CUFF.42493 // CUFF.45414 // CUFF.20642 // CUFF.2996 // CUFF.12399 // CUFF.26254 // CUFF.34667 // CUFF.44112 // CUFF.44755 // CUFF.39177 // CUFF.2040 // CUFF.9558 // CUFF.43172 // CU…	NA	NA	NA	NA
GO:0006855	P	multidrug transport	10	2415	71	17388	0.53	1	// CUFF.6155 // CUFF.34706 // CUFF.46632 // CUFF.26815 // CUFF.38417 // CUFF.48375 // CUFF.60596 // CUFF.28404 // CUFF.2426 // CUFF.11773	NA	NA	NA	NA
GO:0016567	P	protein ubiquitination	15	2415	82	17388	0.16	1	// CUFF.55640 // CUFF.12360 // CUFF.37486 // CUFF.33699 // CUFF.32795 // CUFF.27328 // CUFF.15090 // CUFF.36655 // 9502_g // CUFF.34097 // CUFF.28190 // CUFF.3272 // CUFF.15084 // CUFF.26864 // CUFF.28650	NA	NA	NA	NA
GO:0043038	P	amino acid activation	5	2415	68	17388	0.97	1	// CUFF.40342 // CUFF.5739 // CUFF.28028 // gene.g19089.t1 // 41072_g	NA	NA	NA	NA
GO:0043039	P	tRNA aminoacylation	5	2415	68	17388	0.97	1	// CUFF.40342 // CUFF.5739 // CUFF.28028 // gene.g19089.t1 // 41072_g	NA	NA	NA	NA
GO:0033554	P	cellular response to stress	7	2415	140	17388	1	1	// CUFF.12244 // CUFF.45286 // CUFF.41414 // CUFF.17492 // 75212_g // CUFF.39840 // CUFF.26504	NA	NA	NA	NA
GO:0019438	P	aromatic compound biosynthetic process	8	2415	36	17388	0.12	1	// gene.g8850.t1 // CUFF.60338 // CUFF.7532 // CUFF.42264 // CUFF.11588 // CUFF.25236 // CUFF.27600 // CUFF.1423	NA	NA	NA	NA
GO:0071669	P	plant-type cell wall organization or biogenesis	5	2415	37	17388	0.6	1	// CUFF.15528 // CUFF.13838 // CUFF.29410 // CUFF.16988 // gene.g28206.t1	NA	NA	NA	NA
GO:0007154	P	cell communication	11	2415	82	17388	0.6	1	// CUFF.13566 // CUFF.33709 // CUFF.33708 // CUFF.49638 // 80817_g // CUFF.37344 // CUFF.44529 // CUFF.20072 // 28652_g // CUFF.38541 // gene.scaffold00365.path1.gene24	NA	NA	NA	NA
GO:0071103	P	DNA conformation change	6	2415	38	17388	0.44	1	// CUFF.38193 // CUFF.19221 // CUFF.46423 // CUFF.37771 // CUFF.9119 // CUFF.47513	NA	NA	NA	NA
GO:0022607	P	cellular component assembly	12	2415	121	17388	0.92	1	// CUFF.30236 // CUFF.47513 // CUFF.38193 // CUFF.24542 // CUFF.6356 // CUFF.19404 // CUFF.31591 // CUFF.34388 // CUFF.14767 // CUFF.13838 // CUFF.9119 // CUFF.37253	NA	NA	NA	NA
GO:0006457	P	protein folding	17	2415	132	17388	0.67	1	// CUFF.1853 // CUFF.34251 // CUFF.9069 // CUFF.18333 // CUFF.31926 // CUFF.6224 // CUFF.12232 // CUFF.31782 // CUFF.7525 // CUFF.7524 // CUFF.25313 // CUFF.16180 // CUFF.18179 // CUFF.7707 // CUFF.45531 // CUFF.23225 // CUFF.36244	NA	NA	NA	NA
GO:0042398	P	cellular amino acid derivative biosynthetic process	5	2415	32	17388	0.46	1	// CUFF.46780 // CUFF.28583 // CUFF.14538 // CUFF.18322 // CUFF.11588	NA	NA	NA	NA
GO:0032940	P	secretion by cell	5	2415	43	17388	0.73	1	// CUFF.17298 // CUFF.46410 // CUFF.5226 // CUFF.12609 // gene.g17905.t1	NA	NA	NA	NA
GO:0006807	P	nitrogen compound metabolic process	262	2415	2135	17388	0.98	1	// CUFF.12244 // CUFF.41597 // CUFF.14839 // CUFF.32599 // CUFF.32183 // CUFF.56366 // CUFF.105 // CUFF.39157 // CUFF.44197 // CUFF.13259 // CUFF.6141 // CUFF.328 // CUFF.33774 // CUFF.668 // CUFF.55676 // CUFF.15323 // CUFF.15322 // CUFF.37771 // CUFF.41753 // CUFF.15659 // CUFF.21477 // CUFF.25333 // CUFF.12305 // CUFF.30663 // CUFF.25236 // CUFF.40211 // CUFF.9029 // CUFF.13096 // CUFF.20361 /…	NA	NA	NA	NA
GO:0009064	P	glutamine family amino acid metabolic process	7	2415	27	17388	0.071	1	// CUFF.22340 // CUFF.34158 // CUFF.15659 // CUFF.249 // 8384_g // CUFF.6245 // CUFF.13757	NA	NA	NA	NA
GO:0034660	P	ncRNA metabolic process	8	2415	127	17388	1	1	// CUFF.25166 // CUFF.5739 // CUFF.12798 // CUFF.14116 // CUFF.40342 // CUFF.28028 // 41072_g // gene.g19089.t1	NA	NA	NA	NA
GO:0050789	P	regulation of biological process	151	2415	1107	17388	0.61	1	// CUFF.14839 // CUFF.30236 // 95249_g // CUFF.44697 // CUFF.56366 // CUFF.105 // CUFF.3885 // CUFF.29821 // CUFF.28680 // CUFF.44197 // CUFF.44755 // CUFF.3058 // CUFF.21477 // CUFF.25333 // CUFF.12305 // CUFF.40371 // CUFF.13096 // CUFF.33578 // CUFF.14452 // CUFF.8261 // CUFF.44871 // CUFF.5531 // CUFF.21308 // CUFF.12369 // CUFF.38070 // CUFF.2203 // CUFF.2770 // gene.g18552.t1 // CUFF.55676 …	NA	NA	NA	NA
GO:0044267	P	cellular protein metabolic process	291	2415	1934	17388	0.088	1	// CUFF.2938 // CUFF.14188 // CUFF.747 // CUFF.36651 // CUFF.45185 // CUFF.37543 // CUFF.36655 // CUFF.12391 // CUFF.11498 // CUFF.13794 // 26922_g // CUFF.11568 // CUFF.28928 // CUFF.31834 // CUFF.42493 // CUFF.45414 // CUFF.20642 // CUFF.2996 // CUFF.34667 // CUFF.44112 // CUFF.44755 // CUFF.39177 // CUFF.2040 // CUFF.9558 // CUFF.43172 // CUFF.20072 // gene.g20634.t1 // gene.g22931.t1 // CUFF.…	NA	NA	NA	NA
GO:0051186	P	cofactor metabolic process	13	2415	140	17388	0.96	1	// CUFF.13761 // CUFF.22474 // CUFF.16052 // CUFF.41390 // CUFF.17432 // CUFF.16638 // CUFF.2153 // CUFF.12707 // CUFF.39574 // CUFF.14538 // CUFF.29231 // CUFF.13742 // CUFF.34521	NA	NA	NA	NA
GO:0044260	P	cellular macromolecule metabolic process	500	2415	3699	17388	0.73	1	// CUFF.2938 // CUFF.36651 // CUFF.36655 // CUFF.12391 // CUFF.40574 // CUFF.9558 // CUFF.43172 // CUFF.12305 // gene.g22931.t1 // CUFF.3272 // CUFF.44871 // CUFF.54288 // CUFF.23987 // CUFF.39497 // CUFF.4321 // CUFF.39493 // CUFF.41414 // CUFF.55676 // CUFF.17800 // CUFF.56668 // CUFF.10273 // CUFF.52642 // CUFF.20968 // CUFF.39840 // CUFF.27148 // CUFF.28028 // CUFF.29086 // CUFF.17799 // CUFF…	NA	NA	NA	NA
GO:0006886	P	intracellular protein transport	25	2415	190	17388	0.65	1	// CUFF.30765 // CUFF.21702 // CUFF.10646 // CUFF.10645 // CUFF.8869 // gene.g18139.t1 // CUFF.3099 // CUFF.41523 // CUFF.12327 // CUFF.3916 // CUFF.50047 // CUFF.45094 // CUFF.15677 // CUFF.22713 // CUFF.20682 // CUFF.38318 // CUFF.31784 // gene.g29609.t1 // CUFF.39104 // CUFF.32948 // CUFF.2335 // CUFF.19796 // CUFF.19307 // CUFF.33050 // CUFF.49063	NA	NA	NA	NA
GO:0006887	P	exocytosis	5	2415	42	17388	0.71	1	// CUFF.17298 // CUFF.46410 // CUFF.5226 // CUFF.12609 // gene.g17905.t1	NA	NA	NA	NA
GO:0051188	P	cofactor biosynthetic process	6	2415	99	17388	1	1	// CUFF.13761 // CUFF.17432 // CUFF.39574 // CUFF.14538 // CUFF.29231 // CUFF.13742	NA	NA	NA	NA
GO:0016043	P	cellular component organization	27	2415	271	17388	0.98	1	// CUFF.30236 // CUFF.11536 // CUFF.37543 // CUFF.46423 // CUFF.12329 // CUFF.45286 // CUFF.8945 // CUFF.2463 // CUFF.6356 // CUFF.19404 // CUFF.31591 // CUFF.34388 // CUFF.14767 // CUFF.9084 // CUFF.17160 // CUFF.24542 // CUFF.20682 // CUFF.4677 // CUFF.15597 // CUFF.47513 // CUFF.38193 // CUFF.19221 // CUFF.13838 // CUFF.9119 // CUFF.37253 // CUFF.6551 // CUFF.21334	NA	NA	NA	NA
GO:0065003	P	macromolecular complex assembly	10	2415	97	17388	0.88	1	// CUFF.30236 // CUFF.47513 // CUFF.38193 // CUFF.6356 // CUFF.19404 // CUFF.31591 // CUFF.34388 // CUFF.14767 // CUFF.9119 // CUFF.37253	NA	NA	NA	NA
GO:0065007	P	biological regulation	160	2415	1178	17388	0.63	1	// CUFF.14839 // CUFF.30236 // 95249_g // CUFF.44697 // CUFF.56366 // CUFF.105 // CUFF.3885 // CUFF.29821 // CUFF.28680 // CUFF.44197 // CUFF.44755 // CUFF.3058 // CUFF.21477 // CUFF.25333 // CUFF.12305 // CUFF.40371 // CUFF.13096 // CUFF.33578 // CUFF.14452 // CUFF.8261 // CUFF.8260 // CUFF.44871 // CUFF.5531 // CUFF.21308 // CUFF.12369 // CUFF.38070 // CUFF.2203 // CUFF.2770 // gene.g18552.t1 /…	NA	NA	NA	NA
GO:0007049	P	cell cycle	6	2415	50	17388	0.71	1	// CUFF.42091 // CUFF.24542 // CUFF.46423 // CUFF.11462 // CUFF.26689 // CUFF.19221	NA	NA	NA	NA
GO:0019637	P	organophosphate metabolic process	9	2415	84	17388	0.84	1	// CUFF.2587 // CUFF.17108 // CUFF.37475 // CUFF.40818 // CUFF.44130 // CUFF.12707 // CUFF.18310 // CUFF.42247 // CUFF.30227	NA	NA	NA	NA
GO:0032259	P	methylation	7	2415	67	17388	0.84	1	// CUFF.9084 // CUFF.4548 // CUFF.18226 // CUFF.37543 // CUFF.4677 // CUFF.31567 // CUFF.25457	NA	NA	NA	NA
GO:0006629	P	lipid metabolic process	59	2415	362	17388	0.11	1	// CUFF.23201 // CUFF.47718 // CUFF.38306 // gene.g23222.t1 // CUFF.20335 // CUFF.40818 // CUFF.3884 // CUFF.2080 // CUFF.903 // CUFF.29238 // CUFF.8431 // CUFF.35474 // CUFF.53188 // CUFF.45550 // CUFF.45001 // CUFF.23666 // CUFF.6707 // CUFF.46972 // CUFF.9146 // CUFF.44130 // CUFF.37804 // CUFF.12707 // CUFF.46363 // CUFF.5091 // 54828_g // CUFF.47176 // CUFF.29263 // CUFF.1031 // CUFF.30227 /…	NA	NA	NA	NA
GO:0006812	P	cation transport	33	2415	226	17388	0.41	1	// CUFF.31086 // CUFF.4054 // CUFF.53181 // CUFF.8841 // CUFF.34224 // CUFF.33948 // CUFF.6141 // CUFF.13021 // gene.g540.t1 // CUFF.32561 // CUFF.38955 // CUFF.24259 // CUFF.28254 // CUFF.5205 // CUFF.15005 // CUFF.58707 // CUFF.24214 // CUFF.60870 // CUFF.3428 // CUFF.21757 // CUFF.48691 // CUFF.4736 // CUFF.27209 // CUFF.37452 // CUFF.4069 // CUFF.4329 // CUFF.20095 // CUFF.3867 // CUFF.54378 …	NA	NA	NA	NA
GO:0006811	P	ion transport	46	2415	284	17388	0.15	1	// CUFF.45990 // CUFF.31086 // CUFF.4054 // CUFF.53181 // CUFF.15999 // CUFF.8841 // CUFF.34224 // CUFF.13100 // CUFF.33948 // CUFF.6141 // CUFF.13021 // CUFF.14291 // CUFF.48819 // CUFF.5898 // gene.g540.t1 // CUFF.2984 // CUFF.32561 // CUFF.38955 // CUFF.24259 // CUFF.28254 // CUFF.15022 // CUFF.5205 // CUFF.15005 // CUFF.58707 // CUFF.41063 // CUFF.24214 // CUFF.36286 // CUFF.60870 // CUFF.342…	NA	NA	NA	NA
GO:0009889	P	regulation of biosynthetic process	100	2415	702	17388	0.41	1	// CUFF.14839 // CUFF.56366 // CUFF.105 // CUFF.44197 // CUFF.3058 // CUFF.21477 // CUFF.25333 // CUFF.12305 // CUFF.9029 // CUFF.13096 // CUFF.33578 // CUFF.14452 // CUFF.8261 // CUFF.44871 // CUFF.5531 // CUFF.21308 // CUFF.12369 // CUFF.38070 // CUFF.29856 // CUFF.55676 // CUFF.13381 // CUFF.34695 // CUFF.34821 // CUFF.61014 // CUFF.38664 // CUFF.8379 // CUFF.23554 // CUFF.56900 // CUFF.42229 …	NA	NA	NA	NA
GO:0050794	P	regulation of cellular process	147	2415	1071	17388	0.57	1	// CUFF.14839 // CUFF.30236 // 95249_g // CUFF.56366 // CUFF.105 // CUFF.3885 // CUFF.29821 // CUFF.28680 // CUFF.44197 // CUFF.44755 // CUFF.3058 // CUFF.21477 // CUFF.25333 // CUFF.12305 // CUFF.40371 // CUFF.13096 // CUFF.33578 // CUFF.14452 // CUFF.8261 // CUFF.44871 // CUFF.5531 // CUFF.21308 // CUFF.12369 // CUFF.38070 // CUFF.2203 // CUFF.2770 // gene.g18552.t1 // CUFF.55676 // CUFF.13381 …	NA	NA	NA	NA
GO:0006952	P	defense response	14	2415	67	17388	0.075	1	// gene.g3788.t1 // CUFF.7288 // gene.g1867.t1 // CUFF.21483 // CUFF.641 // CUFF.27328 // CUFF.7286 // CUFF.26296 // CUFF.23369 // 90098_g // gene.g1865.t1 // CUFF.23370 // gene.g1872.t1 // CUFF.44921	NA	NA	NA	NA
GO:0043412	P	macromolecule modification	202	2415	1457	17388	0.52	1	// CUFF.2938 // CUFF.14188 // CUFF.747 // CUFF.36651 // CUFF.45185 // CUFF.37543 // CUFF.36655 // CUFF.12391 // CUFF.31834 // CUFF.42493 // CUFF.45414 // CUFF.20642 // CUFF.44112 // CUFF.44755 // CUFF.39177 // CUFF.2040 // CUFF.33750 // CUFF.43172 // CUFF.20072 // gene.g20634.t1 // CUFF.9123 // gene.g22931.t1 // CUFF.3272 // CUFF.39512 // CUFF.12360 // CUFF.21658 // CUFF.36649 // CUFF.7190 // CUF…	NA	NA	NA	NA
GO:0043414	P	macromolecule methylation	6	2415	49	17388	0.69	1	// CUFF.9084 // CUFF.18226 // CUFF.37543 // CUFF.4677 // CUFF.31567 // CUFF.25457	NA	NA	NA	NA
GO:0009084	P	glutamine family amino acid biosynthetic process	5	2415	20	17388	0.13	1	// CUFF.34158 // CUFF.22340 // CUFF.249 // CUFF.6245 // 8384_g	NA	NA	NA	NA
GO:0034641	P	cellular nitrogen compound metabolic process	50	2415	340	17388	0.36	1	// CUFF.19181 // CUFF.3798 // CUFF.46780 // CUFF.32599 // CUFF.40818 // gene.g5512.t1 // CUFF.22340 // CUFF.2602 // CUFF.30593 // CUFF.52082 // gene.g19089.t1 // CUFF.13757 // CUFF.17460 // CUFF.34158 // CUFF.60338 // CUFF.13901 // CUFF.33774 // CUFF.15659 // CUFF.7532 // CUFF.249 // CUFF.42264 // CUFF.1944 // CUFF.25236 // CUFF.1321 // CUFF.43740 // CUFF.7948 // CUFF.20361 // gene.g8850.t1 // CU…	NA	NA	NA	NA
GO:0034613	P	cellular protein localization	25	2415	193	17388	0.68	1	// CUFF.30765 // CUFF.21702 // CUFF.10646 // CUFF.10645 // CUFF.8869 // gene.g18139.t1 // CUFF.3099 // CUFF.41523 // CUFF.12327 // CUFF.3916 // CUFF.50047 // CUFF.45094 // CUFF.15677 // CUFF.22713 // CUFF.20682 // CUFF.38318 // CUFF.31784 // gene.g29609.t1 // CUFF.39104 // CUFF.32948 // CUFF.2335 // CUFF.19796 // CUFF.19307 // CUFF.33050 // CUFF.49063	NA	NA	NA	NA
GO:0051603	P	proteolysis involved in cellular protein catabolic process	18	2415	113	17388	0.3	1	// CUFF.45482 // CUFF.48513 // CUFF.44112 // CUFF.643 // CUFF.30647 // CUFF.17976 // CUFF.1987 // CUFF.20932 // CUFF.27171 // CUFF.47634 // CUFF.33959 // CUFF.59503 // CUFF.11568 // CUFF.30223 // CUFF.928 // CUFF.16020 // CUFF.26864 // CUFF.29086	NA	NA	NA	NA
GO:0046903	P	secretion	5	2415	43	17388	0.73	1	// CUFF.17298 // CUFF.46410 // CUFF.5226 // CUFF.12609 // gene.g17905.t1	NA	NA	NA	NA
GO:0044271	P	cellular nitrogen compound biosynthetic process	27	2415	178	17388	0.34	1	// CUFF.19181 // CUFF.46780 // CUFF.32183 // gene.g5512.t1 // CUFF.2602 // CUFF.52082 // CUFF.60338 // CUFF.13901 // CUFF.7532 // CUFF.249 // CUFF.18322 // CUFF.25236 // CUFF.43740 // CUFF.7948 // CUFF.20361 // gene.g8850.t1 // CUFF.22340 // CUFF.42264 // CUFF.16638 // CUFF.1423 // CUFF.6245 // CUFF.30960 // CUFF.28583 // CUFF.34158 // CUFF.1321 // 8384_g // CUFF.27600	NA	NA	NA	NA
GO:0046907	P	intracellular transport	36	2415	240	17388	0.34	1	// CUFF.30765 // CUFF.21702 // CUFF.10646 // CUFF.10645 // CUFF.15999 // CUFF.28513 // CUFF.8869 // gene.g18139.t1 // CUFF.3099 // CUFF.8963 // CUFF.26682 // CUFF.41523 // CUFF.40558 // CUFF.40557 // CUFF.12327 // CUFF.3916 // CUFF.50047 // CUFF.45094 // CUFF.15677 // CUFF.22713 // CUFF.21308 // CUFF.20682 // CUFF.38318 // CUFF.31784 // gene.g29609.t1 // CUFF.29771 // CUFF.39104 // CUFF.32948 // …	NA	NA	NA	NA
GO:0044272	P	sulfur compound biosynthetic process	9	2415	40	17388	0.095	1	// CUFF.30960 // CUFF.17664 // CUFF.13901 // CUFF.16638 // CUFF.28583 // gene.g5512.t1 // CUFF.2602 // CUFF.18322 // CUFF.14538	NA	NA	NA	NA
GO:0050896	P	response to stimulus	66	2415	526	17388	0.83	1	// CUFF.12244 // CUFF.21483 // CUFF.641 // CUFF.26815 // CUFF.48375 // CUFF.38417 // CUFF.26296 // CUFF.23369 // CUFF.59382 // CUFF.23370 // CUFF.26504 // CUFF.60596 // gene.g1872.t1 // CUFF.2426 // CUFF.31919 // 88798_g // gene.g3788.t1 // CUFF.28760 // gene.g1389.t1 // CUFF.10260 // gene.g1867.t1 // gene.g16631.t1 // CUFF.17492 // CUFF.2653 // CUFF.23820 // CUFF.31033 // CUFF.7738 // CUFF.287 /…	NA	NA	NA	NA
GO:0070727	P	cellular macromolecule localization	25	2415	193	17388	0.68	1	// CUFF.30765 // CUFF.21702 // CUFF.10646 // CUFF.10645 // CUFF.8869 // gene.g18139.t1 // CUFF.3099 // CUFF.41523 // CUFF.12327 // CUFF.3916 // CUFF.50047 // CUFF.45094 // CUFF.15677 // CUFF.22713 // CUFF.20682 // CUFF.38318 // CUFF.31784 // gene.g29609.t1 // CUFF.39104 // CUFF.32948 // CUFF.2335 // CUFF.19796 // CUFF.19307 // CUFF.33050 // CUFF.49063	NA	NA	NA	NA
GO:0006355	P	regulation of transcription, DNA-dependent	99	2415	696	17388	0.42	1	// CUFF.14839 // CUFF.56366 // CUFF.105 // CUFF.44197 // CUFF.3058 // CUFF.21477 // CUFF.25333 // CUFF.12305 // CUFF.9029 // CUFF.13096 // CUFF.33578 // CUFF.14452 // CUFF.8261 // CUFF.44871 // CUFF.5531 // CUFF.21308 // CUFF.12369 // CUFF.38070 // CUFF.29856 // CUFF.55676 // CUFF.13381 // CUFF.34695 // CUFF.34821 // CUFF.61014 // CUFF.37856 // CUFF.8379 // CUFF.56900 // CUFF.42229 // CUFF.15267 …	NA	NA	NA	NA
GO:0006511	P	ubiquitin-dependent protein catabolic process	11	2415	99	17388	0.83	1	// CUFF.45482 // CUFF.48513 // CUFF.44112 // CUFF.643 // CUFF.928 // CUFF.17976 // CUFF.20932 // CUFF.59503 // CUFF.30223 // CUFF.26864 // CUFF.29086	NA	NA	NA	NA
GO:0006350	P	transcription	107	2415	840	17388	0.84	1	// CUFF.14839 // CUFF.56366 // CUFF.105 // CUFF.44197 // CUFF.3058 // CUFF.21477 // CUFF.25333 // CUFF.12305 // CUFF.9029 // CUFF.13096 // CUFF.33578 // CUFF.14452 // CUFF.59611 // CUFF.8261 // CUFF.44871 // CUFF.5531 // CUFF.21308 // CUFF.12369 // CUFF.38070 // CUFF.29856 // CUFF.55676 // CUFF.13381 // CUFF.34695 // CUFF.46613 // CUFF.61014 // CUFF.27148 // CUFF.38664 // CUFF.8379 // CUFF.23554 …	NA	NA	NA	NA
GO:0006351	P	transcription, DNA-dependent	107	2415	839	17388	0.84	1	// CUFF.14839 // CUFF.56366 // CUFF.105 // CUFF.44197 // CUFF.3058 // CUFF.21477 // CUFF.25333 // CUFF.12305 // CUFF.9029 // CUFF.13096 // CUFF.33578 // CUFF.14452 // CUFF.59611 // CUFF.8261 // CUFF.44871 // CUFF.5531 // CUFF.21308 // CUFF.12369 // CUFF.38070 // CUFF.29856 // CUFF.55676 // CUFF.13381 // CUFF.34695 // CUFF.46613 // CUFF.61014 // CUFF.27148 // CUFF.38664 // CUFF.8379 // CUFF.23554 …	NA	NA	NA	NA
GO:0006752	P	group transfer coenzyme metabolic process	5	2415	27	17388	0.32	1	// CUFF.2153 // CUFF.29231 // CUFF.13761 // CUFF.22474 // CUFF.16052	NA	NA	NA	NA
GO:0051171	P	regulation of nitrogen compound metabolic process	100	2415	708	17388	0.45	1	// CUFF.14839 // CUFF.56366 // CUFF.105 // CUFF.44197 // CUFF.3058 // CUFF.21477 // CUFF.25333 // CUFF.12305 // CUFF.9029 // CUFF.13096 // CUFF.33578 // CUFF.14452 // CUFF.8261 // CUFF.44871 // CUFF.5531 // CUFF.21308 // CUFF.12369 // CUFF.38070 // CUFF.29856 // CUFF.55676 // CUFF.13381 // CUFF.34695 // CUFF.34821 // CUFF.61014 // CUFF.38664 // CUFF.8379 // CUFF.23554 // CUFF.56900 // CUFF.42229 …	NA	NA	NA	NA
GO:0032774	P	RNA biosynthetic process	107	2415	842	17388	0.85	1	// CUFF.14839 // CUFF.56366 // CUFF.105 // CUFF.44197 // CUFF.3058 // CUFF.21477 // CUFF.25333 // CUFF.12305 // CUFF.9029 // CUFF.13096 // CUFF.33578 // CUFF.14452 // CUFF.59611 // CUFF.8261 // CUFF.44871 // CUFF.5531 // CUFF.21308 // CUFF.12369 // CUFF.38070 // CUFF.29856 // CUFF.55676 // CUFF.13381 // CUFF.34695 // CUFF.46613 // CUFF.61014 // CUFF.27148 // CUFF.38664 // CUFF.8379 // CUFF.23554 …	NA	NA	NA	NA
GO:0006869	P	lipid transport	8	2415	36	17388	0.12	1	// CUFF.2966 // CUFF.31501 // CUFF.7137 // CUFF.420 // CUFF.8632 // CUFF.8474 // CUFF.8642 // CUFF.16764	NA	NA	NA	NA
GO:0006732	P	coenzyme metabolic process	12	2415	95	17388	0.68	1	// CUFF.13761 // CUFF.22474 // CUFF.16052 // CUFF.41390 // CUFF.17432 // CUFF.2153 // CUFF.12707 // CUFF.39574 // CUFF.14538 // CUFF.29231 // CUFF.13742 // CUFF.34521	NA	NA	NA	NA
GO:0006730	P	one-carbon metabolic process	9	2415	70	17388	0.65	1	// CUFF.9084 // CUFF.4548 // CUFF.18226 // CUFF.37543 // gene.g9527.t1 // CUFF.1321 // CUFF.4677 // CUFF.31567 // CUFF.25457	NA	NA	NA	NA
GO:0009311	P	oligosaccharide metabolic process	6	2415	39	17388	0.46	1	// CUFF.15477 // CUFF.9127 // CUFF.27618 // CUFF.56485 // CUFF.16351 // CUFF.12318	NA	NA	NA	NA
GO:0034645	P	cellular macromolecule biosynthetic process	205	2415	1414	17388	0.27	1	// CUFF.14839 // CUFF.41597 // CUFF.56366 // CUFF.44867 // CUFF.105 // CUFF.39157 // CUFF.13794 // CUFF.44197 // CUFF.28928 // CUFF.45417 // CUFF.41916 // CUFF.9659 // CUFF.40574 // CUFF.3058 // CUFF.39173 // CUFF.9558 // CUFF.21477 // CUFF.25333 // CUFF.12305 // CUFF.9029 // CUFF.21478 // CUFF.13096 // CUFF.27741 // CUFF.1462 // CUFF.33578 // CUFF.14452 // CUFF.59611 // CUFF.8261 // CUFF.5739 //…	NA	NA	NA	NA
GO:0042221	P	response to chemical stimulus	35	2415	222	17388	0.24	1	// CUFF.26815 // CUFF.38417 // CUFF.59382 // CUFF.60596 // CUFF.2426 // CUFF.31919 // gene.g1389.t1 // gene.g16631.t1 // CUFF.2653 // CUFF.23820 // CUFF.31033 // CUFF.7738 // CUFF.48397 // CUFF.9439 // CUFF.47623 // CUFF.2654 // CUFF.13566 // CUFF.46632 // CUFF.14194 // CUFF.37344 // CUFF.2616 // CUFF.25295 // CUFF.32089 // CUFF.48375 // CUFF.28404 // CUFF.10468 // CUFF.25717 // CUFF.11773 // CUF…	NA	NA	NA	NA
GO:0006461	P	protein complex assembly	7	2415	76	17388	0.92	1	// CUFF.30236 // CUFF.6356 // CUFF.19404 // CUFF.31591 // CUFF.34388 // CUFF.14767 // CUFF.37253	NA	NA	NA	NA
GO:0006220	P	pyrimidine nucleotide metabolic process	5	2415	21	17388	0.16	1	// CUFF.353 // CUFF.17771 // CUFF.19565 // CUFF.1321 // CUFF.29106	NA	NA	NA	NA
GO:0006221	P	pyrimidine nucleotide biosynthetic process	5	2415	19	17388	0.11	1	// CUFF.353 // CUFF.17771 // CUFF.19565 // CUFF.1321 // CUFF.29106	NA	NA	NA	NA
GO:0006605	P	protein targeting	6	2415	40	17388	0.49	1	// CUFF.30765 // CUFF.10646 // CUFF.10645 // CUFF.19796 // CUFF.41523 // CUFF.20682	NA	NA	NA	NA
GO:0042278	P	purine nucleoside metabolic process	6	2415	25	17388	0.12	1	// CUFF.22474 // CUFF.16052 // CUFF.3169 // CUFF.28583 // CUFF.18322 // CUFF.43740	NA	NA	NA	NA
GO:0005984	P	disaccharide metabolic process	6	2415	36	17388	0.38	1	// CUFF.15477 // CUFF.9127 // CUFF.27618 // CUFF.56485 // CUFF.16351 // CUFF.12318	NA	NA	NA	NA
GO:0051641	P	cellular localization	44	2415	294	17388	0.32	1	// CUFF.30765 // CUFF.21702 // CUFF.17298 // CUFF.10646 // CUFF.10645 // CUFF.15999 // CUFF.28513 // CUFF.8869 // gene.g18139.t1 // CUFF.3099 // CUFF.8963 // CUFF.26682 // CUFF.41523 // CUFF.40558 // gene.g17905.t1 // CUFF.40557 // CUFF.5226 // CUFF.12327 // CUFF.12609 // CUFF.50047 // CUFF.45094 // CUFF.15677 // CUFF.22713 // CUFF.46410 // CUFF.21308 // CUFF.20682 // CUFF.38318 // CUFF.31784 // …	NA	NA	NA	NA
GO:0009664	P	plant-type cell wall organization	5	2415	37	17388	0.6	1	// CUFF.15528 // CUFF.13838 // CUFF.29410 // CUFF.16988 // gene.g28206.t1	NA	NA	NA	NA
GO:0009875	P	pollen-pistil interaction	9	2415	60	17388	0.46	1	// CUFF.33709 // CUFF.33708 // CUFF.49638 // 80817_g // CUFF.44529 // CUFF.20072 // 28652_g // CUFF.38541 // gene.scaffold00365.path1.gene24	NA	NA	NA	NA
GO:0008037	P	cell recognition	9	2415	60	17388	0.46	1	// CUFF.33709 // CUFF.33708 // CUFF.49638 // 80817_g // CUFF.44529 // CUFF.20072 // 28652_g // CUFF.38541 // gene.scaffold00365.path1.gene24	NA	NA	NA	NA
GO:0016070	P	RNA metabolic process	122	2415	1117	17388	1	1	// CUFF.14839 // CUFF.56366 // CUFF.105 // CUFF.44197 // CUFF.13259 // CUFF.3058 // CUFF.21477 // CUFF.25333 // CUFF.12305 // CUFF.9029 // CUFF.13096 // CUFF.25166 // CUFF.33578 // CUFF.14452 // CUFF.59611 // CUFF.8261 // CUFF.5739 // CUFF.44871 // CUFF.5531 // CUFF.21308 // CUFF.12369 // CUFF.38070 // CUFF.29856 // 41072_g // CUFF.55676 // CUFF.13381 // CUFF.34695 // CUFF.46613 // CUFF.61014 // …	NA	NA	NA	NA
GO:0006644	P	phospholipid metabolic process	8	2415	77	17388	0.86	1	// CUFF.17108 // CUFF.37475 // CUFF.40818 // CUFF.44130 // CUFF.12707 // CUFF.18310 // CUFF.42247 // CUFF.30227	NA	NA	NA	NA
GO:0043687	P	post-translational protein modification	198	2415	1332	17388	0.17	1	// CUFF.2938 // CUFF.14188 // CUFF.747 // CUFF.36651 // CUFF.45185 // CUFF.37543 // CUFF.36655 // CUFF.12391 // CUFF.31834 // CUFF.42493 // CUFF.45414 // CUFF.20642 // CUFF.44112 // CUFF.44755 // CUFF.39177 // CUFF.2040 // CUFF.33750 // CUFF.43172 // CUFF.20072 // gene.g20634.t1 // CUFF.9123 // gene.g22931.t1 // CUFF.3272 // CUFF.12360 // CUFF.21658 // CUFF.36649 // CUFF.7190 // CUFF.46410 // CUF…	NA	NA	NA	NA
GO:0006974	P	response to DNA damage stimulus	7	2415	138	17388	1	1	// CUFF.12244 // CUFF.45286 // CUFF.41414 // CUFF.17492 // 75212_g // CUFF.39840 // CUFF.26504	NA	NA	NA	NA
GO:0023046	P	signaling process	33	2415	267	17388	0.79	1	// CUFF.31508 // 95249_g // CUFF.31784 // CUFF.28680 // CUFF.3099 // CUFF.30358 // CUFF.3206 // CUFF.15897 // CUFF.13924 // CUFF.44755 // CUFF.2770 // CUFF.25332 // CUFF.2944 // CUFF.50047 // CUFF.13566 // CUFF.14310 // CUFF.48316 // CUFF.28717 // CUFF.35281 // CUFF.30735 // CUFF.37344 // CUFF.39916 // CUFF.54547 // gene.g18552.t1 // CUFF.8976 // CUFF.46764 // CUFF.30869 // CUFF.38442 // CUFF.292…	NA	NA	NA	NA
GO:0030001	P	metal ion transport	13	2415	126	17388	0.9	1	// CUFF.48691 // CUFF.30410 // CUFF.3867 // CUFF.23386 // CUFF.28254 // CUFF.3428 // CUFF.38955 // CUFF.8841 // CUFF.4736 // CUFF.15005 // CUFF.37452 // CUFF.34224 // CUFF.13021	NA	NA	NA	NA
GO:0006508	P	proteolysis	55	2415	437	17388	0.8	1	// CUFF.10823 // CUFF.17799 // CUFF.12373 // CUFF.27673 // CUFF.12399 // CUFF.25011 // CUFF.37353 // CUFF.643 // CUFF.928 // CUFF.47634 // CUFF.26101 // CUFF.18797 // CUFF.9616 // CUFF.30976 // CUFF.7048 // CUFF.45482 // CUFF.44112 // CUFF.25002 // CUFF.1987 // gene.g15003.t1 // CUFF.27171 // CUFF.52857 // CUFF.50357 // CUFF.30223 // CUFF.16111 // CUFF.28450 // CUFF.37857 // CUFF.29086 // CUFF.11…	NA	NA	NA	NA
GO:0044257	P	cellular protein catabolic process	18	2415	113	17388	0.3	1	// CUFF.45482 // CUFF.48513 // CUFF.44112 // CUFF.643 // CUFF.30647 // CUFF.17976 // CUFF.1987 // CUFF.20932 // CUFF.27171 // CUFF.47634 // CUFF.33959 // CUFF.59503 // CUFF.11568 // CUFF.30223 // CUFF.928 // CUFF.16020 // CUFF.26864 // CUFF.29086	NA	NA	NA	NA
GO:0044255	P	cellular lipid metabolic process	35	2415	212	17388	0.16	1	// CUFF.38306 // CUFF.20335 // CUFF.40818 // CUFF.3884 // CUFF.903 // CUFF.35474 // CUFF.45550 // CUFF.45001 // CUFF.6707 // CUFF.9146 // CUFF.44130 // CUFF.5091 // CUFF.12707 // CUFF.42247 // CUFF.29263 // CUFF.1031 // CUFF.30227 // CUFF.22474 // CUFF.16052 // CUFF.17109 // CUFF.17108 // CUFF.37475 // CUFF.28914 // gene.g26552.t1 // CUFF.30348 // CUFF.25805 // CUFF.4208 // CUFF.8910 // CUFF.4717…	NA	NA	NA	NA
GO:0008213	P	protein amino acid alkylation	6	2415	35	17388	0.36	1	// CUFF.9084 // CUFF.18226 // CUFF.37543 // CUFF.4677 // CUFF.31567 // CUFF.25457	NA	NA	NA	NA
GO:0033036	P	macromolecule localization	47	2415	312	17388	0.3	1	// CUFF.30765 // CUFF.21702 // CUFF.8642 // CUFF.31501 // gene.g18139.t1 // CUFF.10646 // CUFF.10645 // CUFF.14977 // CUFF.28513 // CUFF.28680 // CUFF.6358 // gene.g29609.t1 // CUFF.3099 // CUFF.8474 // CUFF.19796 // CUFF.17815 // CUFF.41523 // CUFF.16764 // CUFF.39916 // CUFF.12327 // CUFF.3916 // CUFF.19307 // CUFF.2966 // CUFF.45094 // CUFF.14310 // CUFF.15677 // CUFF.22713 // CUFF.46410 // CU…	NA	NA	NA	NA
GO:0007242	P	intracellular signaling cascade	16	2415	109	17388	0.45	1	// CUFF.34151 // CUFF.15897 // CUFF.46764 // CUFF.30869 // CUFF.14310 // CUFF.13566 // CUFF.29250 // CUFF.30735 // CUFF.37344 // CUFF.3099 // CUFF.59316 // CUFF.28680 // CUFF.31784 // CUFF.39916 // CUFF.8869 // CUFF.50047	NA	NA	NA	NA
GO:0051252	P	regulation of RNA metabolic process	99	2415	699	17388	0.44	1	// CUFF.14839 // CUFF.56366 // CUFF.105 // CUFF.44197 // CUFF.3058 // CUFF.21477 // CUFF.25333 // CUFF.12305 // CUFF.9029 // CUFF.13096 // CUFF.33578 // CUFF.14452 // CUFF.8261 // CUFF.44871 // CUFF.5531 // CUFF.21308 // CUFF.12369 // CUFF.38070 // CUFF.29856 // CUFF.55676 // CUFF.13381 // CUFF.34695 // CUFF.34821 // CUFF.61014 // CUFF.37856 // CUFF.8379 // CUFF.56900 // CUFF.42229 // CUFF.15267 …	NA	NA	NA	NA
GO:0042493	P	response to drug	10	2415	71	17388	0.53	1	// CUFF.6155 // CUFF.34706 // CUFF.46632 // CUFF.26815 // CUFF.38417 // CUFF.48375 // CUFF.60596 // CUFF.28404 // CUFF.2426 // CUFF.11773	NA	NA	NA	NA
GO:0009059	P	macromolecule biosynthetic process	205	2415	1415	17388	0.28	1	// CUFF.14839 // CUFF.41597 // CUFF.56366 // CUFF.44867 // CUFF.105 // CUFF.39157 // CUFF.13794 // CUFF.44197 // CUFF.28928 // CUFF.45417 // CUFF.41916 // CUFF.9659 // CUFF.40574 // CUFF.3058 // CUFF.39173 // CUFF.9558 // CUFF.21477 // CUFF.25333 // CUFF.12305 // CUFF.9029 // CUFF.21478 // CUFF.13096 // CUFF.27741 // CUFF.1462 // CUFF.33578 // CUFF.14452 // CUFF.59611 // CUFF.8261 // CUFF.5739 //…	NA	NA	NA	NA
GO:0043170	P	macromolecule metabolic process	550	2415	4082	17388	0.76	1	// CUFF.2938 // CUFF.12399 // CUFF.36651 // CUFF.44697 // CUFF.36655 // CUFF.12391 // CUFF.40574 // CUFF.9558 // CUFF.43172 // CUFF.12305 // gene.g22931.t1 // CUFF.3272 // CUFF.44871 // CUFF.54288 // CUFF.23987 // CUFF.39497 // CUFF.24500 // CUFF.39493 // CUFF.41414 // CUFF.55676 // CUFF.17800 // CUFF.56668 // CUFF.10273 // CUFF.52642 // CUFF.20968 // CUFF.39840 // CUFF.27148 // CUFF.37849 // CUF…	NA	NA	NA	NA
GO:0045449	P	regulation of transcription	99	2415	697	17388	0.42	1	// CUFF.14839 // CUFF.56366 // CUFF.105 // CUFF.44197 // CUFF.3058 // CUFF.21477 // CUFF.25333 // CUFF.12305 // CUFF.9029 // CUFF.13096 // CUFF.33578 // CUFF.14452 // CUFF.8261 // CUFF.44871 // CUFF.5531 // CUFF.21308 // CUFF.12369 // CUFF.38070 // CUFF.29856 // CUFF.55676 // CUFF.13381 // CUFF.34695 // CUFF.34821 // CUFF.61014 // CUFF.37856 // CUFF.8379 // CUFF.56900 // CUFF.42229 // CUFF.15267 …	NA	NA	NA	NA
GO:0048544	P	recognition of pollen	9	2415	60	17388	0.46	1	// CUFF.33709 // CUFF.33708 // CUFF.49638 // 80817_g // CUFF.44529 // CUFF.20072 // 28652_g // CUFF.38541 // gene.scaffold00365.path1.gene24	NA	NA	NA	NA
GO:0016137	P	glycoside metabolic process	6	2415	36	17388	0.38	1	// CUFF.15477 // CUFF.9127 // CUFF.27618 // CUFF.56485 // CUFF.16351 // CUFF.12318	NA	NA	NA	NA
GO:0043933	P	macromolecular complex subunit organization	10	2415	110	17388	0.95	1	// CUFF.30236 // CUFF.47513 // CUFF.38193 // CUFF.6356 // CUFF.19404 // CUFF.31591 // CUFF.34388 // CUFF.14767 // CUFF.9119 // CUFF.37253	NA	NA	NA	NA
GO:0031326	P	regulation of cellular biosynthetic process	100	2415	702	17388	0.41	1	// CUFF.14839 // CUFF.56366 // CUFF.105 // CUFF.44197 // CUFF.3058 // CUFF.21477 // CUFF.25333 // CUFF.12305 // CUFF.9029 // CUFF.13096 // CUFF.33578 // CUFF.14452 // CUFF.8261 // CUFF.44871 // CUFF.5531 // CUFF.21308 // CUFF.12369 // CUFF.38070 // CUFF.29856 // CUFF.55676 // CUFF.13381 // CUFF.34695 // CUFF.34821 // CUFF.61014 // CUFF.38664 // CUFF.8379 // CUFF.23554 // CUFF.56900 // CUFF.42229 …	NA	NA	NA	NA
GO:0031323	P	regulation of cellular metabolic process	101	2415	728	17388	0.52	1	// CUFF.14839 // CUFF.56366 // CUFF.105 // CUFF.44197 // CUFF.3058 // CUFF.21477 // CUFF.25333 // CUFF.12305 // CUFF.40371 // CUFF.13096 // CUFF.33578 // CUFF.14452 // CUFF.8261 // CUFF.44871 // CUFF.5531 // CUFF.21308 // CUFF.12369 // CUFF.38070 // CUFF.29856 // CUFF.55676 // CUFF.13381 // CUFF.34695 // CUFF.34821 // CUFF.61014 // CUFF.38664 // CUFF.8379 // CUFF.23554 // CUFF.56900 // CUFF.42229…	NA	NA	NA	NA
GO:0019751	P	polyol metabolic process	6	2415	22	17388	0.074	1	// CUFF.33769 // CUFF.2587 // CUFF.33760 // CUFF.18310 // CUFF.36525 // CUFF.24424	NA	NA	NA	NA
GO:0042592	P	homeostatic process	19	2415	139	17388	0.57	1	// CUFF.45979 // CUFF.45286 // CUFF.25845 // CUFF.40002 // CUFF.8260 // CUFF.13042 // CUFF.25846 // CUFF.25283 // CUFF.3885 // CUFF.2203 // CUFF.41976 // CUFF.29821 // CUFF.18588 // CUFF.50347 // CUFF.9861 // CUFF.25280 // CUFF.29816 // CUFF.36788 // CUFF.49416	NA	NA	NA	NA
GO:0032501	P	multicellular organismal process	10	2415	84	17388	0.75	1	// CUFF.33709 // CUFF.33708 // CUFF.49638 // 80817_g // CUFF.44529 // CUFF.48512 // CUFF.20072 // 28652_g // CUFF.38541 // gene.scaffold00365.path1.gene24	NA	NA	NA	NA
GO:0009108	P	coenzyme biosynthetic process	6	2415	59	17388	0.85	1	// CUFF.13761 // CUFF.17432 // CUFF.39574 // CUFF.14538 // CUFF.29231 // CUFF.13742	NA	NA	NA	NA
GO:0015031	P	protein transport	34	2415	262	17388	0.69	1	// CUFF.30765 // CUFF.21702 // CUFF.10646 // CUFF.10645 // CUFF.14977 // CUFF.28680 // CUFF.30869 // gene.g18139.t1 // CUFF.3099 // CUFF.6358 // CUFF.17815 // CUFF.41523 // CUFF.39916 // CUFF.12327 // CUFF.3916 // CUFF.50047 // CUFF.45094 // CUFF.14310 // CUFF.15677 // CUFF.22713 // CUFF.46410 // CUFF.20682 // CUFF.38318 // CUFF.31784 // gene.g29609.t1 // CUFF.39104 // CUFF.32948 // CUFF.2335 // …	NA	NA	NA	NA
GO:0034622	P	cellular macromolecular complex assembly	9	2415	50	17388	0.25	1	// CUFF.30236 // CUFF.47513 // CUFF.38193 // CUFF.6356 // CUFF.31591 // CUFF.34388 // CUFF.14767 // CUFF.9119 // CUFF.37253	NA	NA	NA	NA
GO:0043632	P	modification-dependent macromolecule catabolic process	11	2415	99	17388	0.83	1	// CUFF.45482 // CUFF.48513 // CUFF.44112 // CUFF.643 // CUFF.928 // CUFF.17976 // CUFF.20932 // CUFF.59503 // CUFF.30223 // CUFF.26864 // CUFF.29086	NA	NA	NA	NA
GO:0015893	P	drug transport	10	2415	71	17388	0.53	1	// CUFF.6155 // CUFF.34706 // CUFF.46632 // CUFF.26815 // CUFF.38417 // CUFF.48375 // CUFF.60596 // CUFF.28404 // CUFF.2426 // CUFF.11773	NA	NA	NA	NA
GO:0015074	P	DNA integration	19	2415	318	17388	1	1	// gene.g30598.t1 // gene.g6258.t1 // 4551_g // 1884_g // 96793_g // CUFF.20840 // CUFF.17799 // CUFF.17800 // CUFF.54288 // CUFF.41753 // gene.g27170.t1 // CUFF.51975 // CUFF.59340 // CUFF.60473 // CUFF.42555 // CUFF.44403 // gene.g4298.t1 // gene.g4453.t1 // CUFF.16765	NA	NA	NA	NA
GO:0006325	P	chromatin organization	7	2415	61	17388	0.76	1	// CUFF.9084 // CUFF.38193 // CUFF.37543 // CUFF.19404 // CUFF.4677 // CUFF.9119 // CUFF.47513	NA	NA	NA	NA
GO:0006323	P	DNA packaging	5	2415	18	17388	0.094	1	// CUFF.47513 // CUFF.38193 // CUFF.9119 // CUFF.46423 // CUFF.19221	NA	NA	NA	NA
GO:0071555	P	cell wall organization	18	2415	100	17388	0.15	1	// CUFF.27018 // gene.g28206.t1 // CUFF.13838 // CUFF.50476 // CUFF.29410 // CUFF.41257 // CUFF.6223 // CUFF.55938 // CUFF.27017 // CUFF.27042 // CUFF.291 // CUFF.16988 // CUFF.15528 // CUFF.292 // CUFF.57356 // CUFF.290 // CUFF.45002 // CUFF.23408	NA	NA	NA	NA
GO:0010467	P	gene expression	178	2415	1399	17388	0.9	1	// CUFF.23508 // CUFF.14839 // CUFF.44697 // CUFF.56366 // CUFF.105 // CUFF.11498 // CUFF.13794 // CUFF.44197 // CUFF.13259 // CUFF.28928 // CUFF.3058 // CUFF.9558 // CUFF.21477 // CUFF.25333 // CUFF.12305 // CUFF.9029 // CUFF.21478 // CUFF.13096 // CUFF.25166 // CUFF.33578 // CUFF.14452 // CUFF.59611 // CUFF.8261 // CUFF.5739 // CUFF.44871 // CUFF.34868 // CUFF.21308 // CUFF.12369 // CUFF.23987 …	NA	NA	NA	NA
GO:0010556	P	regulation of macromolecule biosynthetic process	100	2415	702	17388	0.41	1	// CUFF.14839 // CUFF.56366 // CUFF.105 // CUFF.44197 // CUFF.3058 // CUFF.21477 // CUFF.25333 // CUFF.12305 // CUFF.9029 // CUFF.13096 // CUFF.33578 // CUFF.14452 // CUFF.8261 // CUFF.44871 // CUFF.5531 // CUFF.21308 // CUFF.12369 // CUFF.38070 // CUFF.29856 // CUFF.55676 // CUFF.13381 // CUFF.34695 // CUFF.34821 // CUFF.61014 // CUFF.38664 // CUFF.8379 // CUFF.23554 // CUFF.56900 // CUFF.42229 …	NA	NA	NA	NA
GO:0009856	P	pollination	9	2415	60	17388	0.46	1	// CUFF.33709 // CUFF.33708 // CUFF.49638 // 80817_g // CUFF.44529 // CUFF.20072 // 28652_g // CUFF.38541 // gene.scaffold00365.path1.gene24	NA	NA	NA	NA
GO:0051704	P	multi-organism process	9	2415	67	17388	0.6	1	// CUFF.33709 // CUFF.33708 // CUFF.49638 // 80817_g // CUFF.44529 // CUFF.20072 // 28652_g // CUFF.38541 // gene.scaffold00365.path1.gene24	NA	NA	NA	NA
GO:0010468	P	regulation of gene expression	100	2415	720	17388	0.52	1	// CUFF.14839 // CUFF.44697 // CUFF.56366 // CUFF.105 // CUFF.44197 // CUFF.3058 // CUFF.21477 // CUFF.25333 // CUFF.12305 // CUFF.9029 // CUFF.13096 // CUFF.33578 // CUFF.14452 // CUFF.8261 // CUFF.44871 // CUFF.5531 // CUFF.21308 // CUFF.12369 // CUFF.38070 // CUFF.29856 // CUFF.55676 // CUFF.13381 // CUFF.34695 // CUFF.34821 // CUFF.61014 // CUFF.38664 // CUFF.8379 // CUFF.56900 // CUFF.42229 …	NA	NA	NA	NA
GO:0048193	P	Golgi vesicle transport	5	2415	33	17388	0.49	1	// CUFF.40557 // gene.g22014.t1 // CUFF.29771 // CUFF.49063 // CUFF.40558	NA	NA	NA	NA
GO:0019219	P	regulation of nucleobase, nucleoside, nucleotide and nucleic acid metabolic process	100	2415	708	17388	0.45	1	// CUFF.14839 // CUFF.56366 // CUFF.105 // CUFF.44197 // CUFF.3058 // CUFF.21477 // CUFF.25333 // CUFF.12305 // CUFF.9029 // CUFF.13096 // CUFF.33578 // CUFF.14452 // CUFF.8261 // CUFF.44871 // CUFF.5531 // CUFF.21308 // CUFF.12369 // CUFF.38070 // CUFF.29856 // CUFF.55676 // CUFF.13381 // CUFF.34695 // CUFF.34821 // CUFF.61014 // CUFF.38664 // CUFF.8379 // CUFF.23554 // CUFF.56900 // CUFF.42229 …	NA	NA	NA	NA
GO:0019941	P	modification-dependent protein catabolic process	11	2415	99	17388	0.83	1	// CUFF.45482 // CUFF.48513 // CUFF.44112 // CUFF.643 // CUFF.928 // CUFF.17976 // CUFF.20932 // CUFF.59503 // CUFF.30223 // CUFF.26864 // CUFF.29086	NA	NA	NA	NA
GO:0019748	P	secondary metabolic process	11	2415	61	17388	0.22	1	// CUFF.34854 // CUFF.37239 // CUFF.48302 // CUFF.41390 // CUFF.17695 // CUFF.43022 // CUFF.34521 // CUFF.11588 // CUFF.14650 // CUFF.5191 // CUFF.5188	NA	NA	NA	NA
GO:0006913	P	nucleocytoplasmic transport	5	2415	37	17388	0.6	1	// CUFF.21308 // CUFF.28513 // CUFF.8869 // CUFF.50047 // CUFF.31784	NA	NA	NA	NA
GO:0006464	P	protein modification process	200	2415	1405	17388	0.37	1	// CUFF.2938 // CUFF.14188 // CUFF.747 // CUFF.36651 // CUFF.45185 // CUFF.37543 // CUFF.36655 // CUFF.12391 // CUFF.31834 // CUFF.42493 // CUFF.45414 // CUFF.20642 // CUFF.44112 // CUFF.44755 // CUFF.39177 // CUFF.2040 // CUFF.33750 // CUFF.43172 // CUFF.20072 // gene.g20634.t1 // CUFF.9123 // gene.g22931.t1 // CUFF.3272 // CUFF.39512 // CUFF.12360 // CUFF.21658 // CUFF.36649 // CUFF.7190 // CUF…	NA	NA	NA	NA
GO:0023060	P	signal transmission	33	2415	267	17388	0.79	1	// CUFF.31508 // 95249_g // CUFF.31784 // CUFF.28680 // CUFF.3099 // CUFF.30358 // CUFF.3206 // CUFF.15897 // CUFF.13924 // CUFF.44755 // CUFF.2770 // CUFF.25332 // CUFF.2944 // CUFF.50047 // CUFF.13566 // CUFF.14310 // CUFF.48316 // CUFF.28717 // CUFF.35281 // CUFF.30735 // CUFF.37344 // CUFF.39916 // CUFF.54547 // gene.g18552.t1 // CUFF.8976 // CUFF.46764 // CUFF.30869 // CUFF.38442 // CUFF.292…	NA	NA	NA	NA
GO:0022414	P	reproductive process	9	2415	63	17388	0.52	1	// CUFF.33709 // CUFF.33708 // CUFF.49638 // 80817_g // CUFF.44529 // CUFF.20072 // 28652_g // CUFF.38541 // gene.scaffold00365.path1.gene24	NA	NA	NA	NA
GO:0009110	P	vitamin biosynthetic process	5	2415	39	17388	0.65	1	// CUFF.4548 // CUFF.7948 // CUFF.16638 // CUFF.13742 // CUFF.17432	NA	NA	NA	NA
GO:0046942	P	carboxylic acid transport	7	2415	36	17388	0.23	1	// CUFF.29741 // CUFF.11109 // CUFF.34013 // CUFF.40636 // CUFF.15999 // CUFF.20376 // CUFF.35876	NA	NA	NA	NA
GO:0051649	P	establishment of localization in cell	41	2415	283	17388	0.41	1	// CUFF.30765 // CUFF.21702 // CUFF.17298 // CUFF.10646 // CUFF.10645 // CUFF.15999 // CUFF.28513 // CUFF.8869 // gene.g18139.t1 // CUFF.3099 // CUFF.8963 // CUFF.26682 // CUFF.41523 // CUFF.40558 // gene.g17905.t1 // CUFF.40557 // CUFF.5226 // CUFF.12327 // CUFF.12609 // CUFF.50047 // CUFF.45094 // CUFF.15677 // CUFF.22713 // CUFF.46410 // CUFF.21308 // CUFF.20682 // CUFF.38318 // CUFF.31784 // …	NA	NA	NA	NA
GO:0006563	P	L-serine metabolic process	5	2415	20	17388	0.13	1	// CUFF.30960 // gene.g9526.t1 // CUFF.27329 // CUFF.13901 // CUFF.15748	NA	NA	NA	NA
GO:0009119	P	ribonucleoside metabolic process	8	2415	35	17388	0.1	1	// CUFF.17771 // CUFF.22474 // CUFF.16052 // CUFF.3169 // CUFF.28583 // CUFF.18322 // CUFF.43740 // CUFF.19565	NA	NA	NA	NA
GO:0007264	P	small GTPase mediated signal transduction	14	2415	100	17388	0.53	1	// CUFF.34151 // CUFF.15897 // CUFF.46764 // CUFF.30869 // CUFF.14310 // CUFF.29250 // CUFF.30735 // CUFF.3099 // CUFF.59316 // CUFF.28680 // CUFF.31784 // CUFF.39916 // CUFF.8869 // CUFF.50047	NA	NA	NA	NA
GO:0043623	P	cellular protein complex assembly	6	2415	29	17388	0.21	1	// CUFF.30236 // CUFF.6356 // CUFF.31591 // CUFF.34388 // CUFF.14767 // CUFF.37253	NA	NA	NA	NA
GO:0006996	P	organelle organization	22	2415	185	17388	0.81	1	// CUFF.30236 // CUFF.11536 // CUFF.37543 // CUFF.46423 // CUFF.45286 // CUFF.8945 // CUFF.2463 // CUFF.19404 // CUFF.34388 // CUFF.14767 // CUFF.9084 // CUFF.12329 // CUFF.24542 // CUFF.20682 // CUFF.4677 // CUFF.15597 // CUFF.38193 // CUFF.19221 // CUFF.9119 // CUFF.47513 // CUFF.6551 // CUFF.21334	NA	NA	NA	NA
GO:0007010	P	cytoskeleton organization	7	2415	44	17388	0.41	1	// CUFF.30236 // CUFF.8945 // CUFF.11536 // CUFF.2463 // CUFF.24542 // CUFF.12329 // CUFF.15597	NA	NA	NA	NA
GO:0051276	P	chromosome organization	12	2415	103	17388	0.78	1	// CUFF.45286 // CUFF.9084 // CUFF.38193 // CUFF.19221 // CUFF.37543 // CUFF.46423 // CUFF.19404 // CUFF.4677 // CUFF.9119 // CUFF.47513 // CUFF.6551 // CUFF.21334	NA	NA	NA	NA
GO:0044237	P	cellular metabolic process	683	2415	4681	17388	0.11	1	// CUFF.2938 // CUFF.36651 // CUFF.47873 // CUFF.36655 // CUFF.12391 // CUFF.9518 // CUFF.14221 // CUFF.26840 // CUFF.40574 // CUFF.3272 // CUFF.43172 // CUFF.12305 // gene.g22931.t1 // CUFF.40371 // CUFF.20361 // CUFF.58707 // CUFF.16632 // CUFF.44871 // CUFF.54288 // CUFF.16638 // CUFF.23987 // CUFF.39497 // CUFF.32607 // CUFF.4321 // CUFF.39493 // CUFF.3884 // CUFF.41414 // CUFF.4329 // CUFF.3…	NA	NA	NA	NA
GO:0006399	P	tRNA metabolic process	7	2415	104	17388	0.99	1	// CUFF.5739 // CUFF.12798 // CUFF.14116 // CUFF.40342 // CUFF.28028 // 41072_g // gene.g19089.t1	NA	NA	NA	NA
GO:0044085	P	cellular component biogenesis	16	2415	167	17388	0.96	1	// CUFF.25166 // CUFF.30236 // CUFF.36097 // CUFF.47513 // CUFF.38193 // CUFF.24542 // CUFF.12812 // CUFF.6356 // CUFF.19404 // CUFF.31591 // CUFF.34388 // CUFF.14767 // CUFF.13838 // CUFF.9119 // CUFF.37253 // CUFF.8620	NA	NA	NA	NA
GO:0006790	P	sulfur metabolic process	11	2415	55	17388	0.13	1	// CUFF.15006 // CUFF.30960 // CUFF.17460 // CUFF.13901 // CUFF.16638 // CUFF.28583 // gene.g5512.t1 // CUFF.14538 // CUFF.18322 // CUFF.17664 // CUFF.2602	NA	NA	NA	NA
GO:0006396	P	RNA processing	8	2415	173	17388	1	1	// CUFF.25166 // CUFF.12798 // CUFF.14116 // CUFF.21298 // CUFF.25217 // CUFF.13259 // CUFF.46826 // CUFF.1296	NA	NA	NA	NA
GO:0006950	P	response to stress	51	2415	380	17388	0.63	1	// CUFF.12244 // CUFF.21483 // CUFF.641 // gene.g1389.t1 // CUFF.23369 // CUFF.23370 // CUFF.26504 // CUFF.59382 // gene.g1872.t1 // CUFF.31919 // 88798_g // gene.g3788.t1 // CUFF.16431 // CUFF.10260 // gene.g1867.t1 // gene.g16631.t1 // CUFF.17492 // CUFF.14194 // CUFF.23820 // CUFF.31033 // CUFF.7738 // CUFF.48397 // CUFF.2654 // CUFF.41584 // CUFF.896 // CUFF.2653 // CUFF.47623 // CUFF.48898 /…	NA	NA	NA	NA
GO:0006259	P	DNA metabolic process	43	2415	565	17388	1	1	// CUFF.16765 // CUFF.12244 // CUFF.41597 // gene.g6258.t1 // CUFF.41753 // 4551_g // gene.g27170.t1 // CUFF.10248 // CUFF.26504 // CUFF.29285 // 96793_g // CUFF.1660 // CUFF.45286 // CUFF.29284 // CUFF.37771 // CUFF.17492 // CUFF.40574 // CUFF.18479 // CUFF.59340 // CUFF.42555 // CUFF.19328 // CUFF.30663 // gene.g30598.t1 // CUFF.1462 // CUFF.13124 // gene.g4453.t1 // CUFF.13485 // CUFF.54288 //…	NA	NA	NA	NA
GO:0045454	P	cell redox homeostasis	15	2415	94	17388	0.32	1	// CUFF.45979 // CUFF.25845 // CUFF.25846 // CUFF.13042 // CUFF.25283 // CUFF.3885 // CUFF.2203 // CUFF.41976 // CUFF.29821 // CUFF.18588 // CUFF.50347 // CUFF.9861 // CUFF.25280 // CUFF.29816 // CUFF.36788	NA	NA	NA	NA
GO:0008017	F	microtubule binding	41	2415	81	17388	5.6e-15	8.1e-12	// CUFF.31610 // CUFF.14081 // CUFF.16279 // CUFF.36161 // CUFF.11536 // CUFF.29597 // CUFF.3095 // CUFF.6973 // CUFF.28608 // CUFF.28609 // CUFF.36669 // CUFF.12365 // CUFF.11926 // CUFF.2463 // CUFF.45903 // CUFF.9323 // CUFF.23804 // CUFF.2197 // CUFF.38942 // CUFF.24587 // CUFF.44786 // CUFF.50755 // CUFF.46577 // CUFF.24310 // CUFF.24311 // CUFF.40683 // CUFF.17060 // CUFF.15597 // CUFF.3154…	0.00256	-11.0915	CUFF.11536|CUFF.11926|CUFF.12365|CUFF.14081|CUFF.14209|CUFF.15597|CUFF.16279|CUFF.17060|CUFF.17178|CUFF.17848|CUFF.18869|CUFF.2197|CUFF.23804|CUFF.24310|CUFF.24311|CUFF.24587|CUFF.2463|CUFF.28608|CUFF.28609|CUFF.29597|CUFF.30748|CUFF.3095|CUFF.3154|CUFF.31610|CUFF.3228|CUFF.34070|CUFF.36161|CUFF.36669|CUFF.38942|CUFF.40683|CUFF.43166|CUFF.43772|CUFF.44786|CUFF.45903|CUFF.46577|CUFF.46581|CUFF.507…	Microtubule-associated protein MAP65-1a|Kinesin-like protein|Kinesin-like protein|Phragmoplast-associated kinesin-related protein, putative isoform 1|Kinesin-like protein|Protein regulator of cytokinesis, putative|Kinesin-like protein|Kinesin-like protein KIF15|Kinesin motor family protein|Di-glucose binding protein with Kinesin motor domain|Kinesin-like protein|Kinesin-like protein|Bipolar kines…
GO:0015631	F	tubulin binding	41	2415	83	17388	1.6e-14	1.2e-11	// CUFF.31610 // CUFF.14081 // CUFF.16279 // CUFF.36161 // CUFF.11536 // CUFF.29597 // CUFF.3095 // CUFF.6973 // CUFF.28608 // CUFF.28609 // CUFF.36669 // CUFF.12365 // CUFF.11926 // CUFF.2463 // CUFF.45903 // CUFF.9323 // CUFF.23804 // CUFF.2197 // CUFF.38942 // CUFF.24587 // CUFF.44786 // CUFF.50755 // CUFF.46577 // CUFF.24310 // CUFF.24311 // CUFF.40683 // CUFF.17060 // CUFF.15597 // CUFF.3154…	0.00327	-10.9208
GO:0008092	F	cytoskeletal protein binding	46	2415	103	17388	5.1e-14	2.5e-11	// CUFF.31610 // CUFF.44786 // CUFF.14081 // CUFF.16279 // CUFF.36161 // CUFF.11536 // CUFF.29597 // CUFF.3095 // CUFF.6973 // CUFF.8946 // CUFF.28609 // CUFF.8945 // CUFF.3154 // CUFF.12365 // CUFF.11926 // CUFF.2463 // CUFF.45903 // CUFF.9323 // CUFF.23804 // CUFF.12329 // CUFF.2197 // CUFF.38942 // CUFF.24587 // CUFF.6784 // CUFF.50755 // CUFF.46577 // CUFF.24310 // CUFF.24311 // CUFF.40683 //…	0.00708	-10.6021
GO:0003777	F	microtubule motor activity	34	2415	66	17388	5.7e-13	2.1e-10	// CUFF.31610 // CUFF.14081 // CUFF.16279 // CUFF.36161 // CUFF.29597 // CUFF.3095 // CUFF.6973 // CUFF.28608 // CUFF.28609 // CUFF.36669 // CUFF.12365 // CUFF.11926 // CUFF.45903 // CUFF.9323 // CUFF.23804 // CUFF.2197 // CUFF.24587 // CUFF.6784 // CUFF.44786 // CUFF.24310 // CUFF.24311 // CUFF.40683 // CUFF.17060 // CUFF.3154 // CUFF.7365 // CUFF.30748 // CUFF.43772 // CUFF.43166 // CUFF.14209 …	0.00218	-9.6778	CUFF.11926|CUFF.12365|CUFF.14081|CUFF.14209|CUFF.16279|CUFF.17060|CUFF.17178|CUFF.17848|CUFF.18869|CUFF.2197|CUFF.23804|CUFF.24310|CUFF.24311|CUFF.24587|CUFF.28608|CUFF.28609|CUFF.29597|CUFF.30748|CUFF.3095|CUFF.3154|CUFF.31610|CUFF.3228|CUFF.34070|CUFF.36161|CUFF.36669|CUFF.40683|CUFF.43166|CUFF.43772|CUFF.44786|CUFF.45903|CUFF.6784|CUFF.6973|CUFF.7365|CUFF.9323	Kinesin-like protein|Kinesin-like protein|Phragmoplast-associated kinesin-related protein, putative isoform 1|Kinesin-like protein|Kinesin-like protein|Kinesin-like protein KIF15|Kinesin motor family protein|Di-glucose binding protein with Kinesin motor domain|Kinesin-like protein|Kinesin-like protein|Bipolar kinesin KRP-130, putative|Kinesin-like protein|Kinesin-like protein|Kinesin-like protein…
GO:0016491	F	oxidoreductase activity	307	2415	1480	17388	3.9e-12	1.1e-09	// CUFF.37239 // CUFF.2586 // CUFF.2587 // CUFF.14221 // CUFF.2583 // CUFF.12564 // CUFF.14638 // CUFF.7203 // 5243_g // CUFF.12562 // CUFF.3885 // CUFF.53836 // CUFF.4334 // 69054_g // CUFF.8717 // CUFF.8714 // CUFF.46833 // CUFF.45550 // CUFF.18411 // CUFF.33774 // CUFF.44595 // CUFF.15323 // CUFF.15322 // CUFF.39073 // CUFF.12941 // CUFF.7107 // gene.g14648.t1 // CUFF.580 // CUFF.32520 // CUFF…	0.12783	-8.9586	41471_g|65402_g|69054_g|8384_g|86006_g|CUFF.10901|CUFF.10952|CUFF.11046|CUFF.1111|CUFF.11936|CUFF.12562|CUFF.12564|CUFF.13292|CUFF.13294|CUFF.13937|CUFF.14171|CUFF.14284|CUFF.14650|CUFF.15896|CUFF.16476|CUFF.16632|CUFF.16885|CUFF.1725|CUFF.17694|CUFF.17695|CUFF.17815|CUFF.18411|CUFF.1869|CUFF.19016|CUFF.19957|CUFF.20366|CUFF.20733|CUFF.21220|CUFF.2153|CUFF.23454|CUFF.23815|CUFF.23881|CUFF.2391|CU…	Inosine-5'-monophosphate dehydrogenase|Spore coat protein, putative|Aldehyde dehydrogenase|Putative glutamate synthase 1 [NADH], chloroplastic-like|Desacetoxyvindoline 4-hydroxylase, putative|NADPH:quinone oxidoreductase isoform 1|Squalene epoxidase|3-ketoacyl-CoA reductase 1|Cytokinin oxidase 5|Gibberellin 2 oxidase 1|2-oxoglutarate and Fe(II)-dependent oxygenase superfamily protein|2-oxoglutara…
GO:0003774	F	motor activity	35	2415	85	17388	7.3e-10	1.5e-07	// CUFF.31610 // CUFF.14081 // CUFF.16279 // CUFF.36161 // CUFF.44798 // CUFF.29597 // CUFF.3095 // CUFF.6973 // CUFF.28608 // CUFF.28609 // CUFF.36669 // CUFF.12365 // CUFF.11926 // CUFF.45903 // CUFF.9323 // CUFF.23804 // CUFF.2197 // CUFF.24587 // CUFF.6784 // CUFF.44786 // CUFF.24310 // CUFF.24311 // CUFF.40683 // CUFF.17060 // CUFF.3154 // CUFF.7365 // CUFF.30748 // CUFF.43772 // CUFF.43166 …	0.00399	-6.8239	CUFF.44798	Myosin XI-F
GO:0003824	F	catalytic activity	1227	2415	7241	17388	6.3e-10	1.5e-07	// CUFF.2938 // CUFF.8399 // CUFF.23561 // CUFF.37707 // CUFF.580 // CUFF.36651 // CUFF.22468 // CUFF.47873 // CUFF.36655 // CUFF.12391 // 66449_g // CUFF.14188 // CUFF.45663 // CUFF.53236 // CUFF.44595 // CUFF.12399 // CUFF.7107 // CUFF.2466 // gene.g14648.t1 // CUFF.40574 // CUFF.23804 // CUFF.34771 // CUFF.43172 // CUFF.22413 // CUFF.25717 // CUFF.19016 // CUFF.2944 // CUFF.20366 // gene.g2293…	0.65827	-6.8239	41471_g|8384_g|CUFF.10153|CUFF.10360|CUFF.10580|CUFF.1111|CUFF.11308|CUFF.11335|CUFF.11685|CUFF.11722|CUFF.12244|CUFF.12318|CUFF.12321|CUFF.13325|CUFF.13742|CUFF.13757|CUFF.1408|CUFF.14152|CUFF.14491|CUFF.14944|CUFF.14947|CUFF.15241|CUFF.15477|CUFF.15506|CUFF.15659|CUFF.15748|CUFF.15895|CUFF.16351|CUFF.16581|CUFF.16638|CUFF.17013|CUFF.17397|CUFF.17399|CUFF.18109|CUFF.18115|CUFF.18311|CUFF.1944|CU…	Inosine-5'-monophosphate dehydrogenase|Putative glutamate synthase 1 [NADH], chloroplastic-like|Phosphatase 2C family protein|Malate synthase|Phosphatase 2C family protein isoform 1|Cytokinin oxidase 5|Pyruvate kinase|Phosphorylase superfamily protein|Pyruvate kinase|Endoglucanase|DNA glycosylase superfamily protein isoform 2|Trehalose 6-phosphate phosphatase|Long-Chain Acyl-CoA Synthetase|Phosph…
GO:0005506	F	iron ion binding	117	2415	522	17388	1.6e-07	2.7e-05	// 5243_g // CUFF.14638 // CUFF.4127 // CUFF.8717 // CUFF.8714 // CUFF.46833 // CUFF.18411 // CUFF.10468 // CUFF.12942 // CUFF.12941 // CUFF.7107 // gene.g14648.t1 // CUFF.32520 // CUFF.35972 // gene.g25694.t1 // CUFF.22413 // CUFF.48959 // CUFF.12417 // CUFF.16632 // CUFF.14194 // CUFF.17419 // CUFF.8666 // CUFF.42706 // CUFF.28304 // CUFF.19630 // CUFF.19632 // CUFF.19634 // CUFF.28145 // CUFF.…	0.01548	-4.5686	5243_g|69198_g|CUFF.11416|CUFF.11591|CUFF.11989|CUFF.12417|CUFF.12941|CUFF.12942|CUFF.13831|CUFF.14638|CUFF.15356|CUFF.16632|CUFF.17419|CUFF.18411|CUFF.19630|CUFF.19632|CUFF.19634|CUFF.20942|CUFF.20945|CUFF.21950|CUFF.21951|CUFF.21952|CUFF.21953|CUFF.22413|CUFF.23815|CUFF.23846|CUFF.24076|CUFF.24582|CUFF.24602|CUFF.249|CUFF.25092|CUFF.25093|CUFF.25245|CUFF.28145|CUFF.28270|CUFF.28304|CUFF.29624|C…	Cytochrome P450 71A1|Cytochrome P450 71A1|Cytochrome P450|Cytochrome P450 monooxygenase|Cytochrome P450 superfamily protein isoform 1|Cytochrome P450 724B1|Cytochrome P450|Obtusifoliol-14-demethylase|Brassinosteroid-6-oxidase|Cytochrome P450|Cytochrome P450, putative|Sphingoid base hydroxylase 2|Cytochrome P450, putative|Putative 2-oxoglutarate/Fe(II)-dependent dioxygenase|CYP71AU39|Putative cyto…
GO:0004568	F	chitinase activity	9	2415	10	17388	1.7e-07	2.7e-05	// CUFF.50957 // CUFF.43592 // CUFF.47573 // CUFF.50963 // CUFF.59063 // CUFF.52869 // CUFF.52865 // CUFF.39635 // CUFF.49999	0.00021	-4.5686	CUFF.39635|CUFF.43592|CUFF.47573|CUFF.49999|CUFF.50957|CUFF.50963|CUFF.52865|CUFF.52869|CUFF.59063	Chitodextrinase|Chitodextrinase|Glycosyl hydrolase family protein with chitinase insertion domain|G-type lectin S-receptor-like serine/threonine-protein kinase|Pathogenesis-related protein 3|Class II chitinase|Chitinase ppl-2|Chitinase-like protein|Basic chitinase 2-2
GO:0020037	F	heme binding	102	2415	448	17388	4.1e-07	5.9e-05	// 5243_g // CUFF.14638 // CUFF.4127 // CUFF.8717 // CUFF.8714 // CUFF.46833 // CUFF.10468 // CUFF.12942 // CUFF.12941 // CUFF.7107 // gene.g14648.t1 // CUFF.32520 // CUFF.35972 // gene.g25694.t1 // CUFF.22413 // CUFF.48959 // CUFF.12417 // CUFF.14194 // CUFF.17419 // CUFF.8666 // CUFF.42706 // CUFF.28304 // CUFF.19630 // CUFF.19632 // CUFF.19634 // CUFF.28145 // CUFF.28618 // CUFF.41454 // CUFF.…	0.01357	-4.2291	5243_g|69198_g|CUFF.10468|CUFF.11416|CUFF.11591|CUFF.11989|CUFF.12417|CUFF.12941|CUFF.12942|CUFF.13831|CUFF.14194|CUFF.14638|CUFF.15356|CUFF.17419|CUFF.19630|CUFF.19632|CUFF.19634|CUFF.20942|CUFF.20945|CUFF.21950|CUFF.21951|CUFF.21952|CUFF.21953|CUFF.22413|CUFF.23820|CUFF.23846|CUFF.24076|CUFF.24582|CUFF.24602|CUFF.25092|CUFF.25093|CUFF.25245|CUFF.25717|CUFF.2616|CUFF.2653|CUFF.2654|CUFF.27572|CU…	Cytochrome P450 71A1|Cytochrome P450 71A1|Peroxidase|Cytochrome P450|Cytochrome P450 monooxygenase|Cytochrome P450 superfamily protein isoform 1|Cytochrome P450 724B1|Cytochrome P450|Obtusifoliol-14-demethylase|Brassinosteroid-6-oxidase|Peroxidase|Cytochrome P450|Cytochrome P450, putative|Cytochrome P450, putative|CYP71AU39|Putative cytochrome P450 71A4-like|CYP71AU39|Putative 11-oxo-beta-amyrin …
GO:0046906	F	tetrapyrrole binding	102	2415	452	17388	6.3e-07	8.3e-05	// 5243_g // CUFF.14638 // CUFF.4127 // CUFF.8717 // CUFF.8714 // CUFF.46833 // CUFF.10468 // CUFF.12942 // CUFF.12941 // CUFF.7107 // gene.g14648.t1 // CUFF.32520 // CUFF.35972 // gene.g25694.t1 // CUFF.22413 // CUFF.48959 // CUFF.12417 // CUFF.14194 // CUFF.17419 // CUFF.8666 // CUFF.42706 // CUFF.28304 // CUFF.19630 // CUFF.19632 // CUFF.19634 // CUFF.28145 // CUFF.28618 // CUFF.41454 // CUFF.…	0.0153	-4.0809
GO:0005198	F	structural molecule activity	68	2415	283	17388	4.4e-06	0.00053	// CUFF.44418 // CUFF.885 // CUFF.38324 // CUFF.1941 // CUFF.30099 // CUFF.50915 // CUFF.9135 // CUFF.13794 // CUFF.5171 // CUFF.41974 // CUFF.13648 // CUFF.11847 // CUFF.10514 // CUFF.28928 // CUFF.10581 // CUFF.8807 // CUFF.12632 // CUFF.55074 // CUFF.2996 // CUFF.26254 // CUFF.32460 // CUFF.11498 // CUFF.40557 // CUFF.30089 // CUFF.23534 // CUFF.16083 // CUFF.27741 // gene.g28206.t1 // CUFF.39…	0.03268	-3.2757	CUFF.3916|CUFF.40557|CUFF.40558	Coatomer subunit beta|Coatomer subunit epsilon-1|Coatomer, epsilon subunit
GO:0016740	F	transferase activity	447	2415	2599	17388	6.2e-06	0.00068	// CUFF.2938 // CUFF.37707 // CUFF.36651 // CUFF.22468 // CUFF.12391 // 66449_g // CUFF.53236 // CUFF.2466 // CUFF.43172 // CUFF.2944 // gene.g22931.t1 // CUFF.32599 // CUFF.20361 // CUFF.25591 // CUFF.16638 // CUFF.4490 // CUFF.24501 // CUFF.39493 // CUFF.3884 // gene.g10735.t1 // CUFF.28613 // CUFF.10273 // CUFF.52642 // CUFF.20968 // CUFF.16127 // CUFF.27628 // CUFF.24034 // CUFF.28583 // CUFF…	0.21036	-3.1675	CUFF.15748|CUFF.17131|CUFF.27329|CUFF.30960|CUFF.48956|gene.g9526.t1	Serine hydroxymethyltransferase|Formiminotransferase-cyclodeaminase, putative|Serine hydroxymethyltransferase|SERAT protein|Malonyl-CoA:ACP transacylase|Serine hydroxymethyltransferase
GO:0004298	F	threonine-type endopeptidase activity	12	2415	22	17388	8.7e-06	0.00079	// CUFF.33959 // CUFF.643 // CUFF.30647 // CUFF.17976 // CUFF.1987 // CUFF.48513 // CUFF.27171 // CUFF.47634 // CUFF.59503 // CUFF.11568 // CUFF.30223 // CUFF.16020	0.00127	-3.1024	CUFF.11568|CUFF.16020|CUFF.17976|CUFF.1987|CUFF.27171|CUFF.30223|CUFF.30647|CUFF.33959|CUFF.47634|CUFF.48513|CUFF.59503|CUFF.643	Proteasome subunit alpha type|Proteasome subunit beta type|Proteasome subunit alpha type|Proteasome subunit beta type|Proteasome subunit beta type|Proteasome subunit alpha type|Proteasome subunit beta type|Proteasome subunit beta type|Proteasome subunit beta type|Proteasome subunit alpha type|Proteasome subunit alpha type|Proteasome subunit alpha type
GO:0070003	F	threonine-type peptidase activity	12	2415	22	17388	8.7e-06	0.00079	// CUFF.33959 // CUFF.643 // CUFF.30647 // CUFF.17976 // CUFF.1987 // CUFF.48513 // CUFF.27171 // CUFF.47634 // CUFF.59503 // CUFF.11568 // CUFF.30223 // CUFF.16020	0.00127	-3.1024
GO:0005200	F	structural constituent of cytoskeleton	12	2415	22	17388	8.7e-06	0.00079	// CUFF.44418 // CUFF.33583 // CUFF.55074 // CUFF.885 // CUFF.10949 // CUFF.44877 // CUFF.41094 // CUFF.56774 // CUFF.23534 // CUFF.56653 // CUFF.11847 // CUFF.51603	0.00079	-3.1024	CUFF.10949|CUFF.11847|CUFF.23534|CUFF.33583|CUFF.41094|CUFF.44418|CUFF.44877|CUFF.51603|CUFF.55074|CUFF.56653|CUFF.56774|CUFF.885	Alpha-tubulin 4|Beta-tubulin|Putative Tubulin alpha chain|Alpha-tubulin|Alpha-tubulin|NA|BnaA02g04470D protein|Alpha-tubulin 4|Beta-tubulin 4|Beta-tubulin 6|Beta-tubulin|Tubulin beta-2
GO:0005507	F	copper ion binding	29	2415	95	17388	2.5e-05	0.0021	// CUFF.34854 // CUFF.37239 // CUFF.48302 // CUFF.50605 // CUFF.50604 // CUFF.32778 // CUFF.60922 // CUFF.17695 // CUFF.17694 // CUFF.34224 // CUFF.15323 // CUFF.15322 // CUFF.55115 // CUFF.39019 // gene.g23403.t1 // CUFF.14171 // CUFF.43022 // CUFF.14645 // CUFF.5188 // CUFF.32169 // 65402_g // 23771_g // CUFF.16885 // CUFF.14284 // CUFF.14283 // CUFF.55162 // CUFF.14650 // CUFF.6512 // CUFF.5191	0.00315	-2.6778	23771_g|65402_g|CUFF.14171|CUFF.14283|CUFF.14284|CUFF.14645|CUFF.14650|CUFF.15322|CUFF.15323|CUFF.16885|CUFF.17694|CUFF.17695|CUFF.32169|CUFF.32778|CUFF.34224|CUFF.34854|CUFF.37239|CUFF.39019|CUFF.43022|CUFF.48302|CUFF.50604|CUFF.50605|CUFF.5188|CUFF.5191|CUFF.55115|CUFF.55162|CUFF.60922|CUFF.6512|gene.g23403.t1	Laccase|Spore coat protein, putative|Uncharacterized protein|Laccase|Laccase|Laccase|Laccase|Amine oxidase|Amine oxidase|Laccase|Laccase|Laccase|Laccase|Multicopper oxidase, putative|Putative copper-transporting ATPase 3 family protein|Laccase|Laccase|Multicopper oxidase, putative|Laccase|Laccase|L-ascorbate oxidase family protein|Ascorbate oxidase|Laccase|Laccase|Laccase|SKU5 similar 3|Plastocya…
GO:0016705	F	oxidoreductase activity, acting on paired donors, with incorporation or reduction of molecular oxygen	90	2415	434	17388	7.6e-05	0.0058	// 5243_g // CUFF.14638 // CUFF.8717 // CUFF.8714 // CUFF.46833 // CUFF.44595 // CUFF.12942 // CUFF.12941 // CUFF.7107 // gene.g14648.t1 // CUFF.49359 // CUFF.35972 // gene.g25694.t1 // CUFF.22413 // CUFF.19016 // CUFF.47284 // CUFF.12417 // CUFF.17419 // CUFF.8666 // CUFF.28914 // CUFF.24582 // CUFF.42706 // CUFF.28304 // CUFF.19630 // CUFF.19632 // CUFF.19634 // CUFF.28145 // CUFF.41454 // CUFF…	0.01177	-2.2366	5243_g|69198_g|CUFF.11416|CUFF.11591|CUFF.11989|CUFF.12417|CUFF.12941|CUFF.12942|CUFF.13831|CUFF.14638|CUFF.15356|CUFF.17419|CUFF.19630|CUFF.19632|CUFF.19634|CUFF.20942|CUFF.20945|CUFF.21950|CUFF.21951|CUFF.21952|CUFF.21953|CUFF.22413|CUFF.23815|CUFF.23846|CUFF.24076|CUFF.24582|CUFF.24602|CUFF.25092|CUFF.25093|CUFF.25245|CUFF.28145|CUFF.28270|CUFF.28304|CUFF.29624|CUFF.31664|CUFF.32511|CUFF.32520…	Cytochrome P450 71A1|Cytochrome P450 71A1|Cytochrome P450|Cytochrome P450 monooxygenase|Cytochrome P450 superfamily protein isoform 1|Cytochrome P450 724B1|Cytochrome P450|Obtusifoliol-14-demethylase|Brassinosteroid-6-oxidase|Cytochrome P450|Cytochrome P450, putative|Cytochrome P450, putative|CYP71AU39|Putative cytochrome P450 71A4-like|CYP71AU39|Putative 11-oxo-beta-amyrin 30-oxidase-like|Cytoch…
GO:0016462	F	pyrophosphatase activity	121	2415	617	17388	7.5e-05	0.0058	// CUFF.29939 // CUFF.23561 // CUFF.8869 // CUFF.28927 // CUFF.11764 // CUFF.28608 // CUFF.28609 // CUFF.885 // CUFF.40574 // CUFF.23804 // CUFF.12418 // CUFF.23534 // CUFF.8485 // CUFF.51603 // CUFF.6784 // CUFF.30715 // CUFF.12365 // CUFF.40683 // CUFF.10949 // CUFF.44877 // CUFF.36984 // CUFF.6973 // CUFF.4329 // CUFF.36161 // CUFF.33583 // CUFF.5865 // CUFF.420 // CUFF.56774 // CUFF.41728 // …	0.0713	-2.2366
GO:0016817	F	hydrolase activity, acting on acid anhydrides	124	2415	642	17388	0.00012	0.0082	// CUFF.29939 // CUFF.23561 // CUFF.8869 // CUFF.28927 // CUFF.11764 // CUFF.6141 // CUFF.28608 // CUFF.28609 // CUFF.885 // CUFF.40574 // CUFF.23804 // CUFF.12418 // CUFF.23534 // CUFF.8485 // CUFF.51603 // CUFF.6784 // CUFF.30715 // CUFF.12365 // CUFF.40683 // CUFF.10949 // CUFF.44877 // CUFF.36984 // CUFF.6973 // CUFF.4329 // CUFF.36161 // CUFF.33583 // CUFF.5865 // CUFF.420 // CUFF.56774 // C…	0.07223	-2.0862	CUFF.45286	ATP-dependent DNA helicase 2 subunit KU80
GO:0048037	F	cofactor binding	75	2415	352	17388	0.00011	0.0082	// 78237_g // CUFF.2587 // CUFF.33688 // CUFF.3798 // CUFF.43700 // CUFF.8571 // CUFF.7203 // CUFF.25283 // CUFF.17399 // CUFF.19957 // CUFF.41616 // CUFF.17397 // CUFF.4077 // 23382_g // CUFF.20733 // CUFF.6742 // CUFF.45550 // CUFF.20546 // CUFF.27771 // CUFF.44595 // CUFF.15323 // CUFF.15322 // CUFF.45413 // CUFF.7042 // CUFF.10326 // CUFF.42229 // CUFF.13757 // CUFF.17923 // CUFF.15659 // CUF…	0.05599	-2.0862
GO:0016818	F	hydrolase activity, acting on acid anhydrides, in phosphorus-containing anhydrides	121	2415	626	17388	0.00014	0.0091	// CUFF.29939 // CUFF.23561 // CUFF.8869 // CUFF.28927 // CUFF.11764 // CUFF.28608 // CUFF.28609 // CUFF.885 // CUFF.40574 // CUFF.23804 // CUFF.12418 // CUFF.23534 // CUFF.8485 // CUFF.51603 // CUFF.6784 // CUFF.30715 // CUFF.12365 // CUFF.40683 // CUFF.10949 // CUFF.44877 // CUFF.36984 // CUFF.6973 // CUFF.4329 // CUFF.36161 // CUFF.33583 // CUFF.5865 // CUFF.420 // CUFF.56774 // CUFF.41728 // …	0.0719	-2.041
GO:0017111	F	nucleoside-triphosphatase activity	117	2415	603	17388	0.00015	0.0093	// CUFF.29939 // CUFF.23561 // CUFF.8869 // CUFF.28927 // CUFF.11764 // CUFF.28608 // CUFF.28609 // CUFF.885 // CUFF.40574 // CUFF.23804 // CUFF.12418 // CUFF.23534 // CUFF.8485 // CUFF.51603 // CUFF.6784 // CUFF.30715 // CUFF.12365 // CUFF.40683 // CUFF.10949 // CUFF.44877 // CUFF.36984 // CUFF.6973 // CUFF.4329 // CUFF.36161 // CUFF.33583 // CUFF.5865 // CUFF.420 // CUFF.56774 // CUFF.41728 // …	0.06774	-2.0315
GO:0016903	F	oxidoreductase activity, acting on the aldehyde or oxo group of donors	18	2415	55	17388	0.00031	0.018	// CUFF.1476 // CUFF.46286 // CUFF.53836 // CUFF.26554 // CUFF.56063 // CUFF.31542 // CUFF.10326 // CUFF.7203 // CUFF.28212 // CUFF.47450 // CUFF.30524 // gene.g31625.t1 // CUFF.11056 // CUFF.39574 // 69054_g // CUFF.11623 // CUFF.38881 // CUFF.4232	0.00627	-1.7447
GO:0015078	F	hydrogen ion transmembrane transporter activity	18	2415	55	17388	0.00031	0.018	// CUFF.13959 // CUFF.24214 // CUFF.26815 // CUFF.4127 // CUFF.21757 // CUFF.54378 // CUFF.53181 // CUFF.26533 // CUFF.27209 // CUFF.44427 // CUFF.24259 // CUFF.48197 // CUFF.4069 // CUFF.6141 // CUFF.4329 // CUFF.20095 // CUFF.31086 // CUFF.60870	0.00926	-1.7447	CUFF.20095|CUFF.21757|CUFF.24214|CUFF.24259|CUFF.27209|CUFF.31086|CUFF.4069|CUFF.60870	ATP synthase D chain, mitochondrial|ATP synthase D chain, mitochondrial|V-type proton ATPase proteolipid subunit|V-type proton ATPase proteolipid subunit|V-type proton ATPase proteolipid subunit|V-type proton ATPase subunit a|NADH-ubiquinone oxidoreductase chain 4|ATP synthase CF0 subunit IV
GO:0003735	F	structural constituent of ribosome	51	2415	228	17388	0.00039	0.022	// CUFF.38324 // CUFF.1941 // CUFF.30099 // CUFF.50915 // CUFF.9135 // CUFF.13794 // CUFF.5171 // CUFF.41974 // CUFF.13648 // CUFF.10514 // CUFF.28928 // CUFF.10581 // CUFF.8807 // CUFF.12632 // CUFF.26254 // CUFF.32460 // CUFF.11498 // CUFF.30089 // CUFF.16083 // CUFF.27741 // CUFF.21478 // CUFF.9518 // CUFF.19967 // CUFF.34943 // CUFF.2965 // CUFF.4572 // CUFF.34868 // CUFF.9788 // CUFF.23987 /…	0.02679	-1.6576	18799_g|CUFF.10514|CUFF.10581|CUFF.11498|CUFF.11634|CUFF.12632|CUFF.13648|CUFF.13794|CUFF.15607|CUFF.16083|CUFF.1671|CUFF.1941|CUFF.19967|CUFF.21478|CUFF.22077|CUFF.23508|CUFF.23751|CUFF.23987|CUFF.25578|CUFF.26254|CUFF.27741|CUFF.28928|CUFF.2965|CUFF.2996|CUFF.30089|CUFF.30099|CUFF.30144|CUFF.30254|CUFF.31306|CUFF.32460|CUFF.34868|CUFF.34943|CUFF.38324|CUFF.40472|CUFF.41974|CUFF.42036|CUFF.4321|…	60S ribosomal protein L35|Putative ovule protein|40S ribosomal protein S21|60S ribosomal protein L10|40S ribosomal protein S8|40S ribosomal protein S3a|Ribosomal protein L33|60S ribosomal protein L27|60S ribosomal protein L36|60S ribosomal protein L5|60S ribosomal protein L13a, putative|60S ribosomal protein L12A|Ubiquitin supergroup,Ribosomal protein L40e|Ribosomal protein S11-beta isoform 2|Put…
GO:0016684	F	oxidoreductase activity, acting on peroxide as acceptor	22	2415	76	17388	0.00051	0.026	// gene.g1389.t1 // CUFF.47230 // CUFF.31919 // gene.g16631.t1 // CUFF.14194 // CUFF.23820 // CUFF.31033 // CUFF.32089 // CUFF.2654 // CUFF.2907 // CUFF.47623 // CUFF.2616 // CUFF.10468 // CUFF.25717 // CUFF.48397 // CUFF.27572 // CUFF.55436 // CUFF.28618 // CUFF.2653 // CUFF.36235 // CUFF.6578 // CUFF.35767	0.00452	-1.585
GO:0004601	F	peroxidase activity	22	2415	76	17388	0.00051	0.026	// gene.g1389.t1 // CUFF.47230 // CUFF.31919 // gene.g16631.t1 // CUFF.14194 // CUFF.23820 // CUFF.31033 // CUFF.32089 // CUFF.2654 // CUFF.2907 // CUFF.47623 // CUFF.2616 // CUFF.10468 // CUFF.25717 // CUFF.48397 // CUFF.27572 // CUFF.55436 // CUFF.28618 // CUFF.2653 // CUFF.36235 // CUFF.6578 // CUFF.35767	0.00377	-1.585	CUFF.10468|CUFF.14194|CUFF.23820|CUFF.25717|CUFF.2616|CUFF.2653|CUFF.2654|CUFF.27572|CUFF.28618|CUFF.2907|CUFF.31033|CUFF.31919|CUFF.32089|CUFF.35767|CUFF.36235|CUFF.47230|CUFF.47623|CUFF.48397|CUFF.55436|CUFF.6578|gene.g1389.t1|gene.g16631.t1	Peroxidase|Peroxidase|Peroxidase|Peroxidase|Peroxidase|Peroxidase superfamily protein, putative|Prostaglandin G/H synthase 2|Heme peroxidase|Ascorbate peroxidase|Respiratory burst oxidase protein E|Peroxidase|Ascorbate peroxidase|Peroxidase|Peroxidase|Peroxidase|NADPH oxidase A|Peroxidase|Peroxidase|NADPH oxidase|Peroxidase|Peroxidase|Peroxidase
GO:0030145	F	manganese ion binding	13	2415	35	17388	0.00053	0.027	// 753_g // CUFF.493 // gene.g305.t1 // CUFF.34963 // CUFF.37353 // gene.scaffold02014.path1.gene4 // CUFF.32532 // CUFF.50436 // CUFF.629 // CUFF.22809 // CUFF.13973 // gene.g30539.t1 // CUFF.56695	0.00256	-1.5686	753_g|CUFF.13973|CUFF.22809|CUFF.32532|CUFF.34963|CUFF.37353|CUFF.493|CUFF.50436|CUFF.56695|CUFF.629|gene.g305.t1|gene.g30539.t1|gene.scaffold02014.path1.gene4	Germin-like protein|Germin-like protein 18|Cupin 1|Germin-like protein|2,3-bisphosphoglycerate-independent phosphoglycerate mutase|Cytosol aminopeptidase family protein|Cupin 1|Germin-like protein 2|Putative uncharacterized protein|Germin-like protein|Germin-like protein|Germin-like protein|Rhicadhesin receptor, putative
GO:0000287	F	magnesium ion binding	31	2415	123	17388	0.00064	0.03	// CUFF.11685 // CUFF.57867 // CUFF.31501 // CUFF.17013 // CUFF.7137 // CUFF.16764 // CUFF.44496 // CUFF.53077 // CUFF.17923 // CUFF.14491 // CUFF.8474 // CUFF.43700 // CUFF.39919 // CUFF.29932 // CUFF.46470 // CUFF.201 // CUFF.57200 // CUFF.28798 // CUFF.11181 // CUFF.33456 // CUFF.25550 // CUFF.10402 // CUFF.24424 // CUFF.11308 // CUFF.55923 // CUFF.23310 // CUFF.8301 // CUFF.32570 // CUFF.420 …	0.01785	-1.5229	CUFF.10402|CUFF.11181|CUFF.11308|CUFF.11685|CUFF.14491|CUFF.16764|CUFF.17013|CUFF.17923|CUFF.201|CUFF.22981|CUFF.23310|CUFF.24424|CUFF.25550|CUFF.28798|CUFF.29932|CUFF.31501|CUFF.32570|CUFF.33456|CUFF.39919|CUFF.420|CUFF.43700|CUFF.43777|CUFF.44496|CUFF.46470|CUFF.53077|CUFF.55923|CUFF.57200|CUFF.57867|CUFF.7137|CUFF.8301|CUFF.8474	Isocitrate dehydrogenase [NADP]|Ent-kaurene synthase A, chloroplast, putative|Pyruvate kinase|Pyruvate kinase|Acetolactate synthase|Phospholipid-transporting ATPase|Pyruvate kinase|Isocitrate dehydrogenase [NADP]|Pyruvate kinase|Pyruvate kinase|Pyruvate kinase|Inositol-tetrakisphosphate 1-kinase|Soluble inorganic pyrophosphatase|Soluble inorganic pyrophosphatase|Hedycaryol synthase|Phospholipid-t…
GO:0016762	F	xyloglucan:xyloglucosyl transferase activity	8	2415	16	17388	0.00063	0.03	// CUFF.2303 // 21106_g // CUFF.12561 // CUFF.30306 // CUFF.30307 // CUFF.16672 // CUFF.16673 // gene.g8670.t1	0.00015	-1.5229	21106_g|CUFF.12561|CUFF.16672|CUFF.16673|CUFF.2303|CUFF.30306|CUFF.30307|gene.g8670.t1	Xyloglucan endotransglucosylase/hydrolase|Xyloglucan endotransglucosylase/hydrolase|Xyloglucan endotransglucosylase/hydrolase|Xyloglucan endotransglucosylase/hydrolase|Xyloglucan endotransglucosylase/hydrolase|Xyloglucan endotransglucosylase/hydrolase|Xyloglucan endotransglucosylase/hydrolase|Xyloglucan endotransglucosylase/hydrolase
GO:0016746	F	transferase activity, transferring acyl groups	57	2415	268	17388	0.0007	0.031	// CUFF.17116 // CUFF.38306 // CUFF.720 // CUFF.22468 // CUFF.2588 // CUFF.3884 // CUFF.27309 // CUFF.4212 // CUFF.12969 // CUFF.39483 // CUFF.39484 // CUFF.10360 // gene.g21006.t1 // CUFF.22821 // CUFF.53236 // CUFF.45001 // CUFF.3018 // CUFF.28311 // CUFF.6311 // CUFF.45482 // gene.g12175.t1 // gene.g12504.t1 // CUFF.47176 // CUFF.25594 // CUFF.25591 // CUFF.19301 // CUFF.17900 // CUFF.30227 //…	0.02893	-1.5086	CUFF.11532|CUFF.17900|CUFF.19301|CUFF.2188|CUFF.28311|CUFF.30227|CUFF.40731|CUFF.42247|CUFF.55790|gene.g12175.t1	1-acyl-sn-glycerol-3-phosphate acyltransferase 2|Dihydrolipoyllysine-residue acetyltransferase component of pyruvate dehydrogenase complex|Dihydrolipoyllysine-residue acetyltransferase component of pyruvate dehydrogenase complex|Chalcone synthase|Phospholipid/glycerol acyltransferase|Phospholipid/glycerol acyltransferase family protein|Phospholipid/glycerol acyltransferase family protein|Glycerol…
GO:0050662	F	coenzyme binding	56	2415	262	17388	0.00069	0.031	// 78237_g // CUFF.2587 // CUFF.33688 // CUFF.7203 // CUFF.25283 // CUFF.17272 // CUFF.19957 // CUFF.4077 // 23382_g // CUFF.6742 // CUFF.45550 // CUFF.20546 // CUFF.41616 // CUFF.44595 // CUFF.45413 // CUFF.10326 // CUFF.8571 // CUFF.17923 // CUFF.14491 // CUFF.249 // CUFF.43700 // CUFF.42531 // CUFF.49735 // CUFF.1111 // CUFF.25377 // CUFF.34521 // CUFF.35910 // CUFF.30668 // CUFF.22474 // CUFF…	0.03468	-1.5086	CUFF.1408|CUFF.16052|CUFF.22474|CUFF.25377|CUFF.27738|CUFF.27771|CUFF.29797|CUFF.35016|CUFF.39452|CUFF.43513|CUFF.8571	UDP-D-apiose/UPD-D-xylose synthetase|3-hydroxy-3-methylglutaryl coenzyme A reductase|3-hydroxy-3-methylglutaryl coenzyme A reductase|mRNA-binding family protein|UDP-D-glucuronate 4-epimerase 3|Dihydroflavonol-4-reductase|Anthocyanidin reductase|NAD(P)-binding Rossmann-fold superfamily protein isoform 1|Cinnamoyl-CoA reductase family protein|Cinnamoyl-CoA reductase|NAD dependent epimerase/dehydrat…
GO:0016209	F	antioxidant activity	24	2415	88	17388	0.00075	0.032	// CUFF.14221 // gene.g1389.t1 // CUFF.47230 // CUFF.31919 // gene.g16631.t1 // CUFF.14194 // CUFF.23820 // CUFF.31033 // CUFF.32089 // CUFF.2654 // CUFF.2907 // CUFF.47623 // CUFF.2616 // CUFF.10468 // CUFF.25717 // CUFF.48397 // CUFF.27572 // CUFF.55436 // CUFF.28618 // CUFF.2653 // CUFF.8083 // CUFF.36235 // CUFF.6578 // CUFF.35767	0.0071	-1.4949
GO:0051287	F	NAD or NADH binding	19	2415	64	17388	0.00085	0.035	// 78237_g // CUFF.2587 // CUFF.20546 // CUFF.45413 // CUFF.10326 // 23382_g // CUFF.4334 // CUFF.17272 // CUFF.11056 // CUFF.17923 // CUFF.7203 // CUFF.22988 // CUFF.43700 // CUFF.10402 // CUFF.30668 // CUFF.38881 // CUFF.43587 // CUFF.32797 // CUFF.4077	0.00956	-1.4559	23382_g|78237_g|CUFF.10326|CUFF.10402|CUFF.11056|CUFF.17272|CUFF.17923|CUFF.20546|CUFF.22988|CUFF.2587|CUFF.30668|CUFF.32797|CUFF.38881|CUFF.4077|CUFF.4334|CUFF.43587|CUFF.43700|CUFF.45413|CUFF.7203	Putative formate dehydrogenase, mitochondrial-like|Putative ovule protein|Glyceraldehyde-3-phosphate dehydrogenase|Isocitrate dehydrogenase [NADP]|Glyceraldehyde-3-phosphate dehydrogenase|Malic enzyme|Isocitrate dehydrogenase [NADP]|NADH-ubiquinone oxidoreductase 49 kDa subunit|Malic enzyme|Glycerol-3-phosphate dehydrogenase [NAD(+)]|UDP-glucose 6-dehydrogenase|Malic enzyme|Glyceraldehyde-3-phosp…
GO:0016620	F	oxidoreductase activity, acting on the aldehyde or oxo group of donors, NAD or NADP as acceptor	15	2415	46	17388	0.001	0.04	// CUFF.1476 // CUFF.46286 // CUFF.11056 // CUFF.26554 // CUFF.56063 // CUFF.31542 // CUFF.10326 // CUFF.7203 // CUFF.47450 // gene.g31625.t1 // CUFF.30524 // 69054_g // CUFF.11623 // CUFF.38881 // CUFF.4232	0.00395	-1.3979	69054_g|CUFF.10326|CUFF.11056|CUFF.26554|CUFF.30524|CUFF.31542|CUFF.38881|CUFF.4232|CUFF.46286|CUFF.47450|CUFF.7203|gene.g31625.t1	Aldehyde dehydrogenase|Glyceraldehyde-3-phosphate dehydrogenase|Glyceraldehyde-3-phosphate dehydrogenase|Uncharacterized protein|Succinate-semialdehyde dehydrogenase, mitochondrial|NADP-dependent glyceraldehyde-3-phosphate dehydrogenase isoform 1|Glyceraldehyde-3-phosphate dehydrogenase|Aldehyde dehydrogenase|Aldehyde dehydrogenase|Aldehyde dehydrogenase|Glyceraldehyde-3-phosphate dehydrogenase|G…
GO:0016615	F	malate dehydrogenase activity	8	2415	17	17388	0.001	0.041	// CUFF.32798 // CUFF.32797 // CUFF.17272 // CUFF.30072 // CUFF.22988 // CUFF.26472 // CUFF.9904 // CUFF.4334	0.00106	-1.3872	CUFF.26472|CUFF.30072|CUFF.9904	Malate dehydrogenase|Malate dehydrogenase|Malate dehydrogenase
GO:0008171	F	O-methyltransferase activity	8	2415	18	17388	0.0017	0.063	// CUFF.39038 // CUFF.58540 // CUFF.55251 // CUFF.43261 // CUFF.47484 // 52068_g // CUFF.49845 // CUFF.29739	0.00247	-1.2007	52068_g|CUFF.29739|CUFF.39038|CUFF.43261|CUFF.47484|CUFF.49845|CUFF.55251|CUFF.58540	6a-hydroxymaackiain methyltransferase family protein|Caffeoyl-CoA-O-methyltransferase|O-methyltransferase 2|O-methyltransferase, putative|RS-norcoclaurine 6-O-methyltransferase|Orcinol O-methyltransferase-like protein|RS-norcoclaurine 6-O-methyltransferase|O-methyltransferase-like protein
GO:0046933	F	hydrogen ion transporting ATP synthase activity, rotational mechanism	6	2415	11	17388	0.0018	0.066	// CUFF.54378 // CUFF.53181 // CUFF.26533 // CUFF.48197 // CUFF.6141 // CUFF.4329	0.00325	-1.1805	CUFF.26533|CUFF.4329|CUFF.48197|CUFF.53181|CUFF.54378|CUFF.6141	ATP synthase subunit gamma|ATPase, F1 complex, delta/epsilon subunit|ATP synthase subunit O, mitochondrial|F1-ATP synthase delta subunit|ATPase, F1 complex, delta/epsilon subunit|ATP synthase subunit beta
GO:0004553	F	hydrolase activity, hydrolyzing O-glycosyl compounds	65	2415	327	17388	0.002	0.071	// CUFF.50957 // CUFF.8399 // CUFF.20792 // CUFF.47573 // CUFF.22252 // CUFF.48086 // CUFF.28782 // CUFF.1537 // gene.g9360.t1 // CUFF.49999 // CUFF.25786 // CUFF.19996 // CUFF.10213 // CUFF.14993 // CUFF.9290 // CUFF.9161 // CUFF.14152 // CUFF.43592 // CUFF.19253 // CUFF.35265 // 21106_g // CUFF.59063 // CUFF.51360 // CUFF.26721 // CUFF.21526 // CUFF.43003 // CUFF.40199 // CUFF.38641 // CUFF.807…	0.0149	-1.1487	21106_g|CUFF.10099|CUFF.1102|CUFF.11722|CUFF.12561|CUFF.14152|CUFF.1537|CUFF.165|CUFF.17403|CUFF.19253|CUFF.20792|CUFF.21526|CUFF.22252|CUFF.2303|CUFF.23131|CUFF.25786|CUFF.26721|CUFF.28651|CUFF.28782|CUFF.29373|CUFF.29404|CUFF.31517|CUFF.31890|CUFF.3394|CUFF.34936|CUFF.35265|CUFF.36561|CUFF.36641|CUFF.38641|CUFF.4001|CUFF.43003|CUFF.45633|CUFF.47573|CUFF.48082|CUFF.48086|CUFF.49999|CUFF.51360|CU…	Xyloglucan endotransglucosylase/hydrolase|Xyloglucan endotransglucosylase/hydrolase|Beta-galactosidase|Endoglucanase|Xyloglucan endotransglucosylase/hydrolase|Alpha-galactosidase|Beta-galactosidase|Chain A family protein|Beta-galactosidase|Glycosyl hydrolase family protein isoform 2|Glycosyl hydrolase family protein isoform 2|Beta-D-xylosidase 1|Beta-glucosidase|Xyloglucan endotransglucosylase/hy…
GO:0015077	F	monovalent inorganic cation transmembrane transporter activity	22	2415	84	17388	0.0022	0.076	// CUFF.26815 // CUFF.53181 // CUFF.4127 // CUFF.6141 // CUFF.21699 // CUFF.24259 // CUFF.31086 // CUFF.225 // CUFF.24214 // CUFF.60870 // CUFF.21677 // CUFF.21757 // CUFF.26533 // CUFF.27209 // CUFF.44427 // CUFF.4069 // CUFF.3528 // CUFF.4329 // CUFF.20095 // CUFF.54378 // CUFF.48197 // CUFF.13959	0.01394	-1.1192
GO:0016798	F	hydrolase activity, acting on glycosyl bonds	68	2415	349	17388	0.0026	0.09	// CUFF.50957 // CUFF.8399 // CUFF.20792 // CUFF.47573 // CUFF.22252 // CUFF.48086 // CUFF.28782 // CUFF.1537 // gene.g9360.t1 // CUFF.49999 // CUFF.25786 // CUFF.19996 // CUFF.10213 // CUFF.14993 // CUFF.9290 // CUFF.9161 // CUFF.14152 // CUFF.43592 // CUFF.19253 // CUFF.35265 // CUFF.27135 // 21106_g // CUFF.59063 // CUFF.51360 // CUFF.26721 // CUFF.2196 // CUFF.43003 // CUFF.40199 // CUFF.3864…	0.01822	-1.0458	CUFF.2196|CUFF.27135|CUFF.51360	Heparanase-2, putative|Class I glutamine amidotransferase-like superfamily protein|Glycosyl hydrolase family 10 protein / carbohydrate-binding domain-containing protein isoform 2
GO:0016757	F	transferase activity, transferring glycosyl groups	90	2415	486	17388	0.0031	0.1	// CUFF.47534 // gene.g31973.t1 // CUFF.49555 // CUFF.44867 // CUFF.20798 // CUFF.20166 // CUFF.41916 // CUFF.9659 // CUFF.24149 // CUFF.39173 // CUFF.29784 // CUFF.30835 // CUFF.1031 // CUFF.20361 // 31377_g // CUFF.21878 // CUFF.11405 // CUFF.15691 // CUFF.12561 // CUFF.2773 // CUFF.41924 // CUFF.10273 // CUFF.349 // CUFF.20806 // CUFF.27618 // CUFF.21376 // CUFF.6982 // CUFF.27628 // CUFF.3277…	0.01986	-1	CUFF.10561|CUFF.10564|CUFF.10565|CUFF.10641|CUFF.14567|CUFF.14570|CUFF.14573|CUFF.14576|CUFF.16409|CUFF.17127|CUFF.21636|CUFF.29123|CUFF.325|CUFF.349|CUFF.47534|CUFF.49555|CUFF.49591|CUFF.52196|gene.g15889.t1|gene.g24176.t1	Glycosyltransferase 2 family protein|Alpha-1,6-xylosyltransferase|CAMTA domain class transcription factor|Xyloglucan 6-xylosyltransferase, putative|Glycosyltransferase family 61 protein|Glycosyltransferase family 61 protein|Glycosyltransferase family 61 protein|Glycosyltransferase family 61 protein|Ceramide glucosyltransferase, putative|Hexosyltransferase|Hexosyltransferase|Hexosyltransferase|Hex…
GO:0045735	F	nutrient reservoir activity	13	2415	42	17388	0.0036	0.12	// 753_g // CUFF.493 // gene.g305.t1 // gene.scaffold02014.path1.gene4 // CUFF.32532 // CUFF.50436 // CUFF.629 // CUFF.22809 // CUFF.13973 // gene.g30539.t1 // CUFF.24783 // CUFF.56695 // CUFF.632	0.00042	-0.9208	753_g|CUFF.13973|CUFF.22809|CUFF.24783|CUFF.32532|CUFF.493|CUFF.50436|CUFF.56695|CUFF.629|CUFF.632|gene.g305.t1|gene.g30539.t1|gene.scaffold02014.path1.gene4	Germin-like protein|Germin-like protein 18|Cupin 1|Uncharacterized protein|Germin-like protein|Cupin 1|Germin-like protein 2|Putative uncharacterized protein|Germin-like protein|Germin-like protein|Germin-like protein|Germin-like protein|Rhicadhesin receptor, putative
GO:0004471	F	malate dehydrogenase (decarboxylating) activity	5	2415	10	17388	0.0071	0.22	// CUFF.4334 // CUFF.32797 // CUFF.17272 // CUFF.22988 // CUFF.32798	0.00056	-0.6576	CUFF.17272|CUFF.22988|CUFF.32797|CUFF.32798|CUFF.4334	Malic enzyme|Malic enzyme|Malic enzyme|Malic enzyme|Malic enzyme
GO:0004470	F	malic enzyme activity	5	2415	10	17388	0.0071	0.22	// CUFF.4334 // CUFF.32797 // CUFF.17272 // CUFF.22988 // CUFF.32798	0.00056	-0.6576	CUFF.17272|CUFF.22988|CUFF.32797|CUFF.32798|CUFF.4334	Malic enzyme|Malic enzyme|Malic enzyme|Malic enzyme|Malic enzyme
GO:0016747	F	transferase activity, transferring acyl groups other than amino-acyl groups	45	2415	225	17388	0.0076	0.23	// CUFF.17116 // CUFF.38306 // CUFF.720 // CUFF.22468 // CUFF.2588 // CUFF.3884 // CUFF.46740 // CUFF.4212 // CUFF.12969 // CUFF.39483 // CUFF.39484 // gene.g21006.t1 // CUFF.22821 // CUFF.53236 // CUFF.45001 // CUFF.3018 // CUFF.6311 // gene.g12504.t1 // CUFF.47176 // CUFF.25594 // CUFF.25591 // CUFF.34821 // CUFF.30960 // CUFF.29263 // CUFF.21630 // CUFF.4490 // CUFF.30348 // CUFF.13366 // gene…	0.02285	-0.6383	CUFF.10767|CUFF.12969|CUFF.13366|CUFF.17116|CUFF.22468|CUFF.22821|CUFF.25591|CUFF.25594|CUFF.27309|CUFF.29263|CUFF.30348|CUFF.37804|CUFF.38306|CUFF.3884|CUFF.39483|CUFF.39484|CUFF.4212|CUFF.43320|CUFF.44601|CUFF.4490|CUFF.45001|CUFF.46740|CUFF.47176|CUFF.50320|CUFF.53236|CUFF.54765|CUFF.6308|CUFF.6309|CUFF.6311|CUFF.720|CUFF.8463|CUFF.8465|CUFF.9542|CUFF.9546|gene.g10735.t1|gene.g12504.t1|gene.sc…	Hydroxycinnamoyl CoA shikimate/quinate hydroxycinnamoyl transferase|Coniferyl alcohol acyltransferase|Anthocyanin 5-aromatic acyltransferase|Hydroxycinnamoyl-CoA shikimate/quinate hydroxycinnamoyl transferase|Diacylglycerol acyltransferase type 2|Anthocyanin 5-aromatic acyltransferase|HXXXD-type acyl-transferase family protein, putative|HXXXD-type acyl-transferase family protein, putative|HXXXD-t…
GO:0005319	F	lipid transporter activity	7	2415	18	17388	0.0078	0.23	// CUFF.31501 // CUFF.7137 // CUFF.420 // CUFF.8632 // CUFF.8474 // CUFF.8642 // CUFF.16764	0.00124	-0.6383
GO:0008168	F	methyltransferase activity	47	2415	237	17388	0.0076	0.23	// CUFF.24834 // CUFF.37707 // CUFF.43261 // CUFF.4548 // CUFF.37543 // gene.g5512.t1 // CUFF.149 // CUFF.38126 // CUFF.41853 // CUFF.21298 // CUFF.23581 // CUFF.58540 // CUFF.43400 // CUFF.46534 // CUFF.39038 // CUFF.21043 // CUFF.2466 // CUFF.55251 // CUFF.14116 // CUFF.42040 // CUFF.17165 // 52068_g // CUFF.18226 // CUFF.25457 // CUFF.32599 // CUFF.1296 // CUFF.37305 // CUFF.9084 // CUFF.482 /…	0.02784	-0.6383	52068_g|CUFF.149|CUFF.17165|CUFF.1873|CUFF.21298|CUFF.22348|CUFF.23581|CUFF.24501|CUFF.2466|CUFF.24834|CUFF.25457|CUFF.37305|CUFF.37707|CUFF.38126|CUFF.39038|CUFF.41853|CUFF.42036|CUFF.42037|CUFF.42040|CUFF.43400|CUFF.43579|CUFF.4548|CUFF.46534|CUFF.47484|CUFF.482|CUFF.48351|CUFF.49845|CUFF.55251|CUFF.57316|CUFF.58540|CUFF.8708	6a-hydroxymaackiain methyltransferase family protein|DNA (Cytosine-5)-methyltransferase CMT3|CMV 1a interacting protein 1|S-adenosyl-L-methionine-dependent methyltransferases superfamily protein isoform 1|S-adenosyl-L-methionine-dependent methyltransferases superfamily protein|Putative methyltransferase PMT7-like|S-adenosyl-L-methionine-dependent methyltransferases superfamily protein isoform 1|P…
GO:0005524	F	ATP binding	331	2415	2083	17388	0.0078	0.23	// CUFF.2938 // CUFF.41597 // 37800_g // CUFF.14188 // CUFF.23561 // CUFF.747 // CUFF.17135 // CUFF.45185 // CUFF.12391 // CUFF.12365 // CUFF.28927 // CUFF.9494 // CUFF.6141 // CUFF.31782 // CUFF.31834 // CUFF.42493 // CUFF.45414 // CUFF.60547 // CUFF.20642 // CUFF.28608 // CUFF.28609 // CUFF.40683 // CUFF.35737 // CUFF.34667 // CUFF.44755 // CUFF.39177 // CUFF.40574 // CUFF.23804 // CUFF.56189 /…	0.14125	-0.6383	21939_g|3322_g|37800_g|41072_g|63587_g|73419_g|80817_g|CUFF.10248|CUFF.10341|CUFF.10457|CUFF.10550|CUFF.10645|CUFF.10646|CUFF.10673|CUFF.10801|CUFF.10898|CUFF.11154|CUFF.11758|CUFF.11790|CUFF.11926|CUFF.11981|CUFF.12232|CUFF.12330|CUFF.12365|CUFF.12369|CUFF.12391|CUFF.12707|CUFF.13124|CUFF.13269|CUFF.13528|CUFF.13595|CUFF.13761|CUFF.14052|CUFF.14081|CUFF.14188|CUFF.14209|CUFF.14271|CUFF.14383|CUF…	Receptor protein kinase, putative|Putative LRR receptor-like serine/threonine-protein kinase-like|LRR.XII-like protein|Tyrosine--tRNA ligase|Pleiotropic drug resistance 12|Cell cycle-dependent kinase B12|Serine/threonine-protein kinase|DNA helicase|Calcium-dependent protein kinase 30 isoform 1|Leucine-rich repeat protein kinase family protein, putative isoform 1|Glutathione-conjugate transporter …
GO:0016741	F	transferase activity, transferring one-carbon groups	47	2415	239	17388	0.0089	0.25	// CUFF.24834 // CUFF.37707 // CUFF.43261 // CUFF.4548 // CUFF.37543 // gene.g5512.t1 // CUFF.149 // CUFF.38126 // CUFF.41853 // CUFF.21298 // CUFF.23581 // CUFF.58540 // CUFF.43400 // CUFF.46534 // CUFF.39038 // CUFF.21043 // CUFF.2466 // CUFF.55251 // CUFF.14116 // CUFF.42040 // CUFF.17165 // 52068_g // CUFF.18226 // CUFF.25457 // CUFF.32599 // CUFF.1296 // CUFF.37305 // CUFF.9084 // CUFF.482 /…	0.03043	-0.6021
GO:0016760	F	cellulose synthase (UDP-forming) activity	12	2415	42	17388	0.01	0.27	// CUFF.41924 // CUFF.20983 // CUFF.10273 // CUFF.41916 // CUFF.9659 // CUFF.20982 // CUFF.44867 // CUFF.15691 // CUFF.21376 // CUFF.2773 // CUFF.47087 // CUFF.27628	0.00018	-0.5686	CUFF.10273|CUFF.15691|CUFF.20982|CUFF.20983|CUFF.21376|CUFF.27628|CUFF.2773|CUFF.41916|CUFF.41924|CUFF.44867|CUFF.47087|CUFF.9659	Cellulose synthase-like D5|Cellulose synthase-like protein D3|Cellulose synthase like G3, putative|Cellulose synthase like G3, putative|Cellulose synthase|Cellulose synthase|Cellulose synthase-like protein CslG|Cellulose synthase|Cellulose synthase|Cellulose synthase-like B3, putative|Cellulose synthase|Cellulose synthase-like protein D3
GO:0016759	F	cellulose synthase activity	12	2415	42	17388	0.01	0.27	// CUFF.41924 // CUFF.20983 // CUFF.10273 // CUFF.41916 // CUFF.9659 // CUFF.20982 // CUFF.44867 // CUFF.15691 // CUFF.21376 // CUFF.2773 // CUFF.47087 // CUFF.27628	0.00019	-0.5686
GO:0016645	F	oxidoreductase activity, acting on the CH-NH group of donors	5	2415	11	17388	0.012	0.31	// CUFF.2153 // CUFF.22340 // CUFF.1321 // CUFF.17460 // CUFF.2558	0.00305	-0.5086
GO:0030955	F	potassium ion binding	7	2415	20	17388	0.015	0.35	// CUFF.201 // CUFF.11685 // CUFF.17013 // CUFF.23310 // CUFF.11308 // CUFF.55923 // CUFF.22981	0.00074	-0.4559	CUFF.11308|CUFF.11685|CUFF.17013|CUFF.201|CUFF.22981|CUFF.23310|CUFF.55923	Pyruvate kinase|Pyruvate kinase|Pyruvate kinase|Pyruvate kinase|Pyruvate kinase|Pyruvate kinase|Pyruvate kinase
GO:0031420	F	alkali metal ion binding	7	2415	20	17388	0.015	0.35	// CUFF.201 // CUFF.11685 // CUFF.17013 // CUFF.23310 // CUFF.11308 // CUFF.55923 // CUFF.22981	0.00091	-0.4559
GO:0004743	F	pyruvate kinase activity	7	2415	20	17388	0.015	0.35	// CUFF.201 // CUFF.11685 // CUFF.17013 // CUFF.23310 // CUFF.11308 // CUFF.55923 // CUFF.22981	0.00055	-0.4559	CUFF.11308|CUFF.11685|CUFF.17013|CUFF.201|CUFF.22981|CUFF.23310|CUFF.55923	Pyruvate kinase|Pyruvate kinase|Pyruvate kinase|Pyruvate kinase|Pyruvate kinase|Pyruvate kinase|Pyruvate kinase
GO:0016301	F	kinase activity	210	2415	1302	17388	0.015	0.35	// CUFF.2938 // CUFF.14188 // CUFF.747 // CUFF.36651 // CUFF.45185 // CUFF.12391 // 66449_g // CUFF.31834 // CUFF.42493 // CUFF.45414 // CUFF.20642 // CUFF.34667 // CUFF.44755 // CUFF.39177 // CUFF.2040 // CUFF.33750 // CUFF.43172 // CUFF.20072 // CUFF.2944 // CUFF.9123 // gene.g22931.t1 // CUFF.46651 // CUFF.21658 // CUFF.52082 // CUFF.36649 // CUFF.8260 // CUFF.7190 // CUFF.46410 // CUFF.45485 …	0.06056	-0.4559	CUFF.48294|CUFF.7872	Uridine kinase|Pyruvate, phosphate dikinase, chloroplast, putative
GO:0016701	F	oxidoreductase activity, acting on single donors with incorporation of molecular oxygen	11	2415	39	17388	0.015	0.35	// CUFF.33769 // CUFF.4915 // CUFF.33760 // CUFF.23881 // CUFF.7443 // CUFF.23815 // CUFF.31958 // CUFF.32816 // CUFF.2602 // CUFF.7448 // CUFF.45730	0.00268	-0.4559
GO:0016614	F	oxidoreductase activity, acting on CH-OH group of donors	29	2415	138	17388	0.014	0.35	// CUFF.2587 // CUFF.30668 // CUFF.17272 // CUFF.30072 // CUFF.4334 // 23382_g // CUFF.7948 // CUFF.9904 // CUFF.17923 // CUFF.43700 // CUFF.42531 // CUFF.43587 // CUFF.22988 // CUFF.22474 // CUFF.16052 // CUFF.46674 // CUFF.24649 // CUFF.10402 // CUFF.49095 // CUFF.24647 // CUFF.26472 // CUFF.1111 // CUFF.32798 // CUFF.2558 // CUFF.32797 // CUFF.49735 // CUFF.34521 // CUFF.24878 // CUFF.35149	0.02016	-0.4559	CUFF.1111|CUFF.24647|CUFF.24649|CUFF.2558|CUFF.42531|CUFF.49735	Cytokinin oxidase 5|Putative ovule protein|Glucose-methanol-choline oxidoreductase family protein isoform 1|FAD-binding domain-containing family protein|Succinyl-CoA ligase subunit beta|FAD-binding Berberine family protein
GO:0016616	F	oxidoreductase activity, acting on the CH-OH group of donors, NAD or NADP as acceptor	22	2415	98	17388	0.015	0.35	// CUFF.2587 // CUFF.30668 // CUFF.17272 // CUFF.30072 // CUFF.4334 // 23382_g // CUFF.9904 // CUFF.17923 // CUFF.43700 // CUFF.43587 // CUFF.34521 // CUFF.22474 // CUFF.16052 // CUFF.10402 // CUFF.49095 // CUFF.26472 // CUFF.7948 // CUFF.32798 // CUFF.32797 // CUFF.22988 // CUFF.24878 // CUFF.35149	0.01451	-0.4559	23382_g|CUFF.10402|CUFF.16052|CUFF.17923|CUFF.22474|CUFF.24878|CUFF.2587|CUFF.26472|CUFF.30072|CUFF.30668|CUFF.43587|CUFF.43700|CUFF.49095|CUFF.9904	Putative formate dehydrogenase, mitochondrial-like|Isocitrate dehydrogenase [NADP]|3-hydroxy-3-methylglutaryl coenzyme A reductase|Isocitrate dehydrogenase [NADP]|3-hydroxy-3-methylglutaryl coenzyme A reductase|NADP-malate dehydrogenase|Glycerol-3-phosphate dehydrogenase [NAD(+)]|Malate dehydrogenase|Malate dehydrogenase|UDP-glucose 6-dehydrogenase|UDP-glucose 6-dehydrogenase|Isocitrate dehydroge…
GO:0016840	F	carbon-nitrogen lyase activity	6	2415	16	17388	0.017	0.39	// CUFF.1944 // CUFF.43544 // CUFF.25371 // CUFF.18169 // CUFF.51381 // CUFF.48671	0.00268	-0.4089
GO:0005548	F	phospholipid transporter activity	5	2415	12	17388	0.018	0.39	// CUFF.420 // CUFF.31501 // CUFF.16764 // CUFF.8474 // CUFF.7137	0.00056	-0.4089
GO:0004012	F	phospholipid-translocating ATPase activity	5	2415	12	17388	0.018	0.39	// CUFF.420 // CUFF.31501 // CUFF.16764 // CUFF.8474 // CUFF.7137	0.00049	-0.4089	CUFF.16764|CUFF.31501|CUFF.420|CUFF.7137|CUFF.8474	Phospholipid-transporting ATPase|Phospholipid-transporting ATPase|Phospholipid-transporting ATPase|Phospholipid-transporting ATPase|Phospholipid-transporting ATPase
GO:0015247	F	aminophospholipid transporter activity	5	2415	12	17388	0.018	0.39	// CUFF.420 // CUFF.31501 // CUFF.16764 // CUFF.8474 // CUFF.7137	0	-0.4089
GO:0017076	F	purine nucleotide binding	409	2415	2648	17388	0.018	0.39	// CUFF.2938 // CUFF.23561 // CUFF.12391 // CUFF.28680 // CUFF.44595 // CUFF.41759 // CUFF.40574 // CUFF.23804 // CUFF.43172 // CUFF.19016 // CUFF.51603 // CUFF.6784 // CUFF.21147 // CUFF.44877 // CUFF.39497 // CUFF.36984 // CUFF.39493 // CUFF.28613 // CUFF.56668 // CUFF.28616 // CUFF.52642 // CUFF.59316 // CUFF.20968 // CUFF.420 // CUFF.56774 // CUFF.41728 // CUFF.28028 // CUFF.16127 // CUFF.306…	0.16107	-0.4089
GO:0032555	F	purine ribonucleotide binding	393	2415	2546	17388	0.02	0.43	// CUFF.2938 // CUFF.23561 // CUFF.12391 // CUFF.28680 // CUFF.41759 // CUFF.40574 // CUFF.23804 // CUFF.43172 // CUFF.51603 // CUFF.6784 // CUFF.21147 // CUFF.44877 // CUFF.39497 // CUFF.36984 // CUFF.39493 // CUFF.28613 // CUFF.56668 // CUFF.28616 // CUFF.52642 // CUFF.59316 // CUFF.20968 // CUFF.420 // CUFF.56774 // CUFF.41728 // CUFF.28028 // CUFF.16127 // CUFF.30643 // CUFF.47497 // CUFF.111…	0.16057	-0.3665
GO:0032553	F	ribonucleotide binding	393	2415	2546	17388	0.02	0.43	// CUFF.2938 // CUFF.23561 // CUFF.12391 // CUFF.28680 // CUFF.41759 // CUFF.40574 // CUFF.23804 // CUFF.43172 // CUFF.51603 // CUFF.6784 // CUFF.21147 // CUFF.44877 // CUFF.39497 // CUFF.36984 // CUFF.39493 // CUFF.28613 // CUFF.56668 // CUFF.28616 // CUFF.52642 // CUFF.59316 // CUFF.20968 // CUFF.420 // CUFF.56774 // CUFF.41728 // CUFF.28028 // CUFF.16127 // CUFF.30643 // CUFF.47497 // CUFF.111…	0.16747	-0.3665
GO:0046872	F	metal ion binding	378	2415	2446	17388	0.021	0.44	// CUFF.12010 // CUFF.7107 // gene.g14648.t1 // CUFF.4537 // CUFF.7710 // CUFF.40371 // CUFF.46470 // CUFF.12571 // CUFF.16632 // 46516_g // gene.g30539.t1 // CUFF.48147 // 753_g // CUFF.28618 // CUFF.420 // CUFF.13973 // CUFF.30828 // CUFF.17799 // CUFF.32169 // CUFF.903 // CUFF.15005 // CUFF.47230 // CUFF.8471 // CUFF.8474 // CUFF.38955 // CUFF.48994 // CUFF.6755 // CUFF.8910 // CUFF.33769 // C…	0.15425	-0.3565	CUFF.10465|CUFF.11621|CUFF.12010|CUFF.1254|CUFF.13021|CUFF.1357|CUFF.14221|CUFF.14492|CUFF.15005|CUFF.15158|CUFF.15241|CUFF.15468|CUFF.16764|CUFF.19741|CUFF.219|CUFF.22113|CUFF.22673|CUFF.2308|CUFF.23386|CUFF.23670|CUFF.23729|CUFF.23750|CUFF.23881|CUFF.2403|CUFF.24424|CUFF.24905|CUFF.25299|CUFF.25666|CUFF.27453|CUFF.27721|CUFF.27722|CUFF.29512|CUFF.29784|CUFF.30078|CUFF.30410|CUFF.31501|CUFF.3281…	SH3 domain-containing protein|Protein TRANSPARENT TESTA 1|Phospholipase DDHD2|Nucleic acid binding protein, putative|Chloroplast-targeted copper chaperone, putative|Purple acid phosphatase|Superoxide dismutase|Zinc finger CCCH domain-containing protein 56|Uncharacterized protein|Zinc finger protein, putative|Acetyl-CoA carboxylase|Zinc finger, C2H2|Phospholipid-transporting ATPase|Purple acid pho…
GO:0016758	F	transferase activity, transferring hexosyl groups	66	2415	371	17388	0.022	0.45	// CUFF.39512 // gene.g31973.t1 // CUFF.44867 // CUFF.20798 // gene.g8670.t1 // CUFF.44024 // CUFF.12905 // CUFF.36610 // CUFF.9659 // CUFF.18451 // CUFF.46759 // CUFF.20811 // CUFF.41924 // CUFF.18458 // 21106_g // CUFF.22240 // CUFF.24149 // CUFF.39173 // CUFF.9127 // CUFF.20983 // CUFF.16672 // CUFF.16673 // CUFF.38623 // CUFF.30835 // CUFF.1031 // CUFF.17380 // 65685_g // 31377_g // 42628_g /…	0.00898	-0.3468	31377_g|42628_g|65685_g|CUFF.1031|CUFF.10396|CUFF.11405|CUFF.14093|CUFF.18451|CUFF.18458|CUFF.18507|CUFF.19902|CUFF.20166|CUFF.20798|CUFF.20806|CUFF.20811|CUFF.21631|CUFF.21878|CUFF.22240|CUFF.24034|CUFF.24149|CUFF.30835|CUFF.38157|CUFF.38623|CUFF.44024|CUFF.44030|CUFF.45603|CUFF.46759|CUFF.58514|CUFF.6982|gene.g18167.t1|gene.g23504.t1|gene.g28684.t1|gene.g31973.t1	Glycosyltransferase|UGTPg32|Glycosyltransferase|Monogalactosyldiacylglycerol synthase 2 type B|Glycosyltransferase|Glycosyltransferase|Glycosyltransferase|Glycosyltransferase|Glycosyltransferase|Glycosyltransferase|Glycosyltransferase|Glycosyltransferase|Glycosyltransferase|Glycosyltransferase|Glycosyltransferase|Glycosyltransferase|Glycosyltransferase|Glycosyltransferase|UDP-glycosyltransferase …
GO:0019205	F	nucleobase, nucleoside, nucleotide kinase activity	9	2415	31	17388	0.022	0.45	// CUFF.17771 // CUFF.28858 // CUFF.54877 // CUFF.29106 // CUFF.29098 // CUFF.16127 // CUFF.43740 // CUFF.1757 // CUFF.19565	0.00345	-0.3468	CUFF.16127|CUFF.29098|CUFF.54877	Putative adenylate kinase-like|Putative adenylate kinase 1|Adenylate kinase B
GO:0001883	F	purine nucleoside binding	367	2415	2390	17388	0.029	0.56	// CUFF.2938 // CUFF.23561 // CUFF.12391 // CUFF.44595 // CUFF.40574 // CUFF.23804 // CUFF.43172 // CUFF.19016 // CUFF.6784 // CUFF.21147 // CUFF.39497 // CUFF.2197 // CUFF.39493 // CUFF.28613 // CUFF.56668 // CUFF.28616 // CUFF.52642 // CUFF.20968 // CUFF.420 // CUFF.28028 // CUFF.16127 // CUFF.30643 // CUFF.25283 // CUFF.47497 // CUFF.11154 // CUFF.8474 // CUFF.1660 // CUFF.51109 // CUFF.14052 …	NA	NA	NA	NA
GO:0001882	F	nucleoside binding	367	2415	2390	17388	0.029	0.56	// CUFF.2938 // CUFF.23561 // CUFF.12391 // CUFF.44595 // CUFF.40574 // CUFF.23804 // CUFF.43172 // CUFF.19016 // CUFF.6784 // CUFF.21147 // CUFF.39497 // CUFF.2197 // CUFF.39493 // CUFF.28613 // CUFF.56668 // CUFF.28616 // CUFF.52642 // CUFF.20968 // CUFF.420 // CUFF.28028 // CUFF.16127 // CUFF.30643 // CUFF.25283 // CUFF.47497 // CUFF.11154 // CUFF.8474 // CUFF.1660 // CUFF.51109 // CUFF.14052 …	NA	NA	NA	NA
GO:0022890	F	inorganic cation transmembrane transporter activity	25	2415	122	17388	0.029	0.56	// CUFF.26815 // CUFF.53181 // CUFF.4127 // CUFF.6141 // CUFF.21699 // CUFF.24259 // CUFF.31086 // CUFF.225 // CUFF.24214 // CUFF.60870 // CUFF.21677 // CUFF.21757 // CUFF.48691 // CUFF.26533 // CUFF.27209 // CUFF.44427 // CUFF.4069 // CUFF.3528 // CUFF.4329 // CUFF.20095 // CUFF.3867 // CUFF.54378 // CUFF.4736 // CUFF.48197 // CUFF.13959	NA	NA	NA	NA
GO:0043167	F	ion binding	381	2415	2486	17388	0.03	0.56	// CUFF.12010 // CUFF.7107 // gene.g14648.t1 // CUFF.4537 // CUFF.7710 // CUFF.40371 // CUFF.46470 // CUFF.12571 // CUFF.16632 // 46516_g // gene.g30539.t1 // CUFF.48147 // 753_g // CUFF.28618 // CUFF.420 // CUFF.13973 // CUFF.30828 // CUFF.17799 // CUFF.32169 // CUFF.903 // CUFF.15005 // CUFF.47230 // CUFF.8471 // CUFF.8474 // CUFF.38955 // CUFF.48994 // CUFF.6755 // CUFF.8910 // CUFF.33769 // C…	NA	NA	NA	NA
GO:0030554	F	adenyl nucleotide binding	367	2415	2390	17388	0.029	0.56	// CUFF.2938 // CUFF.23561 // CUFF.12391 // CUFF.44595 // CUFF.40574 // CUFF.23804 // CUFF.43172 // CUFF.19016 // CUFF.6784 // CUFF.21147 // CUFF.39497 // CUFF.2197 // CUFF.39493 // CUFF.28613 // CUFF.56668 // CUFF.28616 // CUFF.52642 // CUFF.20968 // CUFF.420 // CUFF.28028 // CUFF.16127 // CUFF.30643 // CUFF.25283 // CUFF.47497 // CUFF.11154 // CUFF.8474 // CUFF.1660 // CUFF.51109 // CUFF.14052 …	NA	NA	NA	NA
GO:0043169	F	cation binding	381	2415	2486	17388	0.03	0.56	// CUFF.12010 // CUFF.7107 // gene.g14648.t1 // CUFF.4537 // CUFF.7710 // CUFF.40371 // CUFF.46470 // CUFF.12571 // CUFF.16632 // 46516_g // gene.g30539.t1 // CUFF.48147 // 753_g // CUFF.28618 // CUFF.420 // CUFF.13973 // CUFF.30828 // CUFF.17799 // CUFF.32169 // CUFF.903 // CUFF.15005 // CUFF.47230 // CUFF.8471 // CUFF.8474 // CUFF.38955 // CUFF.48994 // CUFF.6755 // CUFF.8910 // CUFF.33769 // C…	NA	NA	NA	NA
GO:0016773	F	phosphotransferase activity, alcohol group as acceptor	200	2415	1263	17388	0.031	0.58	// CUFF.2938 // CUFF.14188 // CUFF.747 // CUFF.36651 // CUFF.45185 // CUFF.12391 // 66449_g // CUFF.31834 // CUFF.42493 // CUFF.45414 // CUFF.20642 // CUFF.34667 // CUFF.44755 // CUFF.39177 // CUFF.2040 // gene.g12907.t1 // CUFF.33750 // CUFF.43172 // CUFF.20072 // CUFF.2944 // CUFF.9123 // gene.g22931.t1 // CUFF.46651 // CUFF.21658 // CUFF.36649 // CUFF.8260 // CUFF.7190 // CUFF.46410 // CUFF.45…	NA	NA	NA	NA
GO:0032559	F	adenyl ribonucleotide binding	351	2415	2290	17388	0.035	0.63	// CUFF.2938 // CUFF.23561 // CUFF.12391 // CUFF.40574 // CUFF.23804 // CUFF.43172 // CUFF.6784 // CUFF.21147 // CUFF.39497 // CUFF.32607 // CUFF.39493 // CUFF.28613 // CUFF.56668 // CUFF.28616 // CUFF.52642 // CUFF.20968 // CUFF.420 // CUFF.28028 // CUFF.16127 // CUFF.30643 // CUFF.47497 // CUFF.11154 // CUFF.8474 // CUFF.1660 // CUFF.51109 // CUFF.14052 // CUFF.35737 // CUFF.50359 // CUFF.15907…	NA	NA	NA	NA
GO:0019842	F	vitamin binding	23	2415	112	17388	0.034	0.63	// CUFF.17397 // CUFF.17131 // CUFF.3798 // CUFF.20335 // CUFF.17399 // CUFF.7891 // CUFF.13757 // CUFF.7042 // CUFF.15659 // CUFF.14491 // CUFF.5300 // gene.g9526.t1 // CUFF.15748 // CUFF.26711 // CUFF.27329 // CUFF.18311 // CUFF.5091 // gene.g10285.t1 // CUFF.22408 // CUFF.14488 // CUFF.39472 // CUFF.34785 // CUFF.8088	NA	NA	NA	NA
GO:0035251	F	UDP-glucosyltransferase activity	19	2415	89	17388	0.036	0.64	// CUFF.41924 // CUFF.22268 // CUFF.10273 // CUFF.36610 // CUFF.41916 // CUFF.9659 // CUFF.20982 // CUFF.44867 // CUFF.15691 // CUFF.39173 // CUFF.9127 // CUFF.21376 // CUFF.27618 // CUFF.2773 // CUFF.55310 // CUFF.27628 // CUFF.20983 // CUFF.47087 // CUFF.39063	NA	NA	NA	NA
GO:0046982	F	protein heterodimerization activity	16	2415	72	17388	0.037	0.65	// CUFF.14698 // CUFF.5447 // CUFF.1715 // CUFF.5455 // CUFF.44098 // 12296_g // CUFF.41677 // CUFF.9110 // CUFF.19523 // CUFF.27506 // CUFF.35669 // CUFF.32435 // 12303_g // CUFF.9119 // CUFF.42910 // CUFF.13944	NA	NA	NA	NA
GO:0009055	F	electron carrier activity	21	2415	101	17388	0.037	0.65	// CUFF.36948 // CUFF.9377 // CUFF.25845 // CUFF.58613 // CUFF.43134 // CUFF.733 // CUFF.4259 // CUFF.35630 // CUFF.24180 // CUFF.60922 // CUFF.41976 // CUFF.18588 // CUFF.56886 // CUFF.25846 // CUFF.4127 // CUFF.7335 // CUFF.3885 // CUFF.6755 // CUFF.4565 // CUFF.36960 // CUFF.50347	NA	NA	NA	NA
GO:0016782	F	transferase activity, transferring sulfur-containing groups	6	2415	19	17388	0.039	0.67	// CUFF.33785 // 51233_g // CUFF.16638 // CUFF.33661 // 51234_g // CUFF.22787	NA	NA	NA	NA
GO:0046527	F	glucosyltransferase activity	19	2415	90	17388	0.04	0.68	// CUFF.41924 // CUFF.22268 // CUFF.10273 // CUFF.36610 // CUFF.41916 // CUFF.9659 // CUFF.20982 // CUFF.44867 // CUFF.15691 // CUFF.39173 // CUFF.9127 // CUFF.21376 // CUFF.27618 // CUFF.2773 // CUFF.55310 // CUFF.27628 // CUFF.20983 // CUFF.47087 // CUFF.39063	NA	NA	NA	NA
GO:0004672	F	protein kinase activity	179	2415	1135	17388	0.044	0.74	// CUFF.2938 // CUFF.14188 // CUFF.747 // CUFF.36651 // CUFF.45185 // CUFF.12391 // 66449_g // CUFF.31834 // CUFF.42493 // CUFF.45414 // CUFF.20642 // CUFF.34667 // CUFF.44755 // CUFF.39177 // CUFF.2040 // CUFF.33750 // CUFF.43172 // CUFF.20072 // CUFF.2944 // CUFF.9123 // gene.g22931.t1 // CUFF.46651 // CUFF.21658 // CUFF.36649 // CUFF.7190 // CUFF.46410 // CUFF.45485 // CUFF.58863 // CUFF.10673…	NA	NA	NA	NA
GO:0016787	F	hydrolase activity	328	2415	2148	17388	0.045	0.75	// CUFF.8399 // CUFF.41596 // CUFF.20792 // CUFF.23561 // CUFF.12399 // CUFF.25011 // CUFF.47573 // CUFF.44866 // CUFF.12561 // CUFF.17403 // CUFF.1537 // CUFF.8869 // CUFF.15464 // CUFF.28927 // CUFF.11764 // CUFF.6141 // CUFF.18797 // CUFF.27017 // CUFF.10900 // 75212_g // CUFF.28608 // CUFF.28609 // CUFF.19253 // CUFF.27135 // CUFF.885 // CUFF.40574 // CUFF.9290 // CUFF.23804 // CUFF.46363 // …	NA	NA	NA	NA
GO:0003682	F	chromatin binding	8	2415	30	17388	0.048	0.79	// CUFF.17135 // CUFF.42037 // CUFF.42036 // CUFF.149 // CUFF.12649 // CUFF.13383 // CUFF.29285 // CUFF.29284	NA	NA	NA	NA
GO:0031406	F	carboxylic acid binding	14	2415	63	17388	0.049	0.79	// CUFF.13997 // CUFF.17131 // CUFF.45413 // CUFF.60338 // CUFF.20335 // CUFF.46664 // CUFF.41616 // CUFF.5091 // CUFF.7891 // CUFF.12703 // CUFF.39472 // CUFF.1423 // CUFF.52082 // CUFF.8088	NA	NA	NA	NA
GO:0048038	F	quinone binding	6	2415	20	17388	0.049	0.79	// CUFF.15323 // CUFF.15322 // CUFF.35029 // CUFF.46674 // CUFF.4077 // CUFF.20546	NA	NA	NA	NA
GO:0016772	F	transferase activity, transferring phosphorus-containing groups	233	2415	1508	17388	0.052	0.83	// CUFF.2938 // CUFF.14188 // CUFF.747 // CUFF.36651 // CUFF.45185 // CUFF.12391 // CUFF.56933 // 66449_g // CUFF.31834 // CUFF.42493 // CUFF.45414 // CUFF.20642 // CUFF.34667 // CUFF.44755 // CUFF.39177 // CUFF.2040 // gene.g12907.t1 // CUFF.33750 // CUFF.43172 // CUFF.20072 // CUFF.2944 // CUFF.9123 // gene.g22931.t1 // CUFF.38835 // CUFF.46651 // CUFF.21658 // CUFF.52082 // CUFF.36649 // CUFF.…	NA	NA	NA	NA
GO:0003924	F	GTPase activity	24	2415	123	17388	0.053	0.83	// CUFF.44418 // CUFF.885 // CUFF.17350 // CUFF.8869 // CUFF.11764 // CUFF.41094 // CUFF.55074 // gene.g21415.t1 // CUFF.12418 // CUFF.23534 // CUFF.51603 // CUFF.50047 // CUFF.10949 // CUFF.44877 // CUFF.31784 // CUFF.33583 // CUFF.5865 // CUFF.13821 // CUFF.19796 // CUFF.56774 // CUFF.41728 // CUFF.56653 // CUFF.46604 // CUFF.11847	NA	NA	NA	NA
GO:0016597	F	amino acid binding	11	2415	47	17388	0.054	0.85	// CUFF.13997 // CUFF.17131 // CUFF.45413 // CUFF.60338 // CUFF.20335 // CUFF.46664 // CUFF.5091 // CUFF.12703 // CUFF.1423 // CUFF.52082 // CUFF.8088	NA	NA	NA	NA
GO:0016702	F	oxidoreductase activity, acting on single donors with incorporation of molecular oxygen, incorporation of two atoms of oxygen	8	2415	31	17388	0.057	0.87	// CUFF.23881 // CUFF.4915 // CUFF.7443 // CUFF.31958 // CUFF.32816 // CUFF.2602 // CUFF.7448 // CUFF.45730	NA	NA	NA	NA
GO:0043492	F	ATPase activity, coupled to movement of substances	25	2415	130	17388	0.057	0.87	// CUFF.23561 // CUFF.31501 // CUFF.53687 // CUFF.10550 // CUFF.34224 // CUFF.16994 // CUFF.16764 // CUFF.60547 // CUFF.8474 // CUFF.36984 // CUFF.36985 // CUFF.51372 // CUFF.30715 // CUFF.38133 // CUFF.22507 // CUFF.48691 // CUFF.26533 // CUFF.4329 // CUFF.3867 // gene.scaffold01223.path1.gene8 // CUFF.7137 // CUFF.54378 // CUFF.420 // CUFF.43055 // gene.scaffold00485.path1.gene25	NA	NA	NA	NA
GO:0005215	F	transporter activity	123	2415	770	17388	0.059	0.89	// CUFF.23561 // CUFF.8642 // CUFF.31086 // CUFF.36639 // CUFF.4127 // CUFF.6141 // CUFF.4329 // CUFF.1330 // CUFF.28254 // CUFF.5205 // CUFF.19307 // CUFF.4551 // CUFF.225 // CUFF.30715 // CUFF.44427 // CUFF.28543 // CUFF.28542 // CUFF.10679 // CUFF.20095 // CUFF.28544 // CUFF.420 // CUFF.46486 // CUFF.56773 // CUFF.41052 // gene.scaffold00485.path1.gene25 // CUFF.57923 // CUFF.26533 // CUFF.536…	NA	NA	NA	NA
GO:0043176	F	amine binding	11	2415	48	17388	0.062	0.92	// CUFF.13997 // CUFF.17131 // CUFF.45413 // CUFF.60338 // CUFF.20335 // CUFF.46664 // CUFF.5091 // CUFF.12703 // CUFF.1423 // CUFF.52082 // CUFF.8088	NA	NA	NA	NA
GO:0050661	F	NADP or NADPH binding	11	2415	48	17388	0.062	0.92	// CUFF.11056 // CUFF.33688 // CUFF.22474 // CUFF.16052 // CUFF.10326 // CUFF.19016 // CUFF.20733 // CUFF.9116 // CUFF.34521 // CUFF.7203 // CUFF.38881	NA	NA	NA	NA
GO:0046914	F	transition metal ion binding	272	2415	1784	17388	0.063	0.92	// CUFF.26934 // CUFF.17135 // CUFF.2586 // CUFF.2583 // gene.scaffold02014.path1.gene4 // gene.g33673.t1 // CUFF.14638 // CUFF.37543 // 5243_g // CUFF.3453 // CUFF.4725 // CUFF.52729 // CUFF.8717 // CUFF.8910 // CUFF.8714 // CUFF.46833 // CUFF.18411 // CUFF.41910 // CUFF.42706 // CUFF.8040 // CUFF.15322 // CUFF.12941 // CUFF.7107 // gene.g14648.t1 // CUFF.19404 // gene.g305.t1 // CUFF.55115 // C…	NA	NA	NA	NA
GO:0051213	F	dioxygenase activity	8	2415	32	17388	0.067	0.97	// CUFF.23881 // CUFF.4915 // CUFF.7443 // CUFF.31958 // CUFF.32816 // CUFF.2602 // CUFF.7448 // CUFF.45730	NA	NA	NA	NA
GO:0070279	F	vitamin B6 binding	15	2415	72	17388	0.069	0.97	// CUFF.17397 // CUFF.3798 // CUFF.5300 // CUFF.7042 // gene.g10285.t1 // gene.g9526.t1 // CUFF.27329 // CUFF.17399 // CUFF.15748 // CUFF.18311 // CUFF.15659 // CUFF.26711 // CUFF.22408 // CUFF.34785 // CUFF.13757	NA	NA	NA	NA
GO:0030170	F	pyridoxal phosphate binding	15	2415	72	17388	0.069	0.97	// CUFF.17397 // CUFF.3798 // CUFF.5300 // CUFF.7042 // gene.g10285.t1 // gene.g9526.t1 // CUFF.27329 // CUFF.17399 // CUFF.15748 // CUFF.18311 // CUFF.15659 // CUFF.26711 // CUFF.22408 // CUFF.34785 // CUFF.13757	NA	NA	NA	NA
GO:0004252	F	serine-type endopeptidase activity	9	2415	103	17388	0.96	1	// CUFF.10823 // CUFF.7111 // CUFF.7048 // CUFF.41596 // CUFF.7112 // CUFF.17436 // CUFF.29771 // CUFF.9488 // CUFF.18797	NA	NA	NA	NA
GO:0016866	F	intramolecular transferase activity	9	2415	55	17388	0.35	1	// CUFF.45417 // CUFF.46452 // CUFF.34963 // gene.g32348.t1 // CUFF.25951 // CUFF.6747 // CUFF.1423 // CUFF.20079 // CUFF.46470	NA	NA	NA	NA
GO:0000166	F	nucleotide binding	467	2415	3151	17388	0.088	1	// CUFF.2938 // 78237_g // CUFF.23561 // CUFF.47873 // CUFF.12391 // CUFF.28680 // CUFF.44595 // CUFF.41759 // CUFF.40574 // CUFF.24294 // CUFF.43172 // CUFF.19016 // CUFF.51218 // CUFF.6784 // CUFF.21147 // CUFF.44877 // CUFF.39497 // CUFF.36984 // CUFF.39493 // CUFF.28613 // CUFF.56668 // CUFF.28616 // CUFF.52642 // CUFF.59316 // CUFF.20968 // CUFF.420 // CUFF.56774 // CUFF.41728 // CUFF.28028 …	NA	NA	NA	NA
GO:0030599	F	pectinesterase activity	13	2415	63	17388	0.091	1	// CUFF.27018 // CUFF.50476 // CUFF.41257 // CUFF.6223 // CUFF.55938 // CUFF.27017 // CUFF.27042 // CUFF.291 // CUFF.292 // CUFF.57356 // CUFF.290 // CUFF.45002 // CUFF.23408	NA	NA	NA	NA
GO:0022891	F	substrate-specific transmembrane transporter activity	55	2415	343	17388	0.15	1	// CUFF.16634 // CUFF.45990 // CUFF.26815 // CUFF.53877 // CUFF.13959 // CUFF.53181 // CUFF.34224 // CUFF.41523 // CUFF.4127 // CUFF.6141 // CUFF.54414 // 39395_g // CUFF.14291 // CUFF.29741 // CUFF.21699 // CUFF.2984 // CUFF.27173 // CUFF.24259 // CUFF.28254 // CUFF.15022 // CUFF.5205 // CUFF.31086 // CUFF.4551 // CUFF.225 // CUFF.41063 // CUFF.24214 // CUFF.36286 // CUFF.60870 // CUFF.3428 // C…	NA	NA	NA	NA
GO:0016810	F	hydrolase activity, acting on carbon-nitrogen (but not peptide) bonds	6	2415	59	17388	0.85	1	// CUFF.20964 // CUFF.32314 // CUFF.34867 // CUFF.27722 // CUFF.18000 // CUFF.7948	NA	NA	NA	NA
GO:0004091	F	carboxylesterase activity	15	2415	95	17388	0.34	1	// CUFF.27018 // CUFF.50476 // CUFF.41390 // CUFF.41257 // CUFF.6223 // CUFF.55938 // CUFF.27017 // CUFF.27042 // CUFF.291 // CUFF.292 // CUFF.53188 // CUFF.57356 // CUFF.290 // CUFF.45002 // CUFF.23408	NA	NA	NA	NA
GO:0016874	F	ligase activity	31	2415	226	17388	0.56	1	// CUFF.19181 // CUFF.37486 // CUFF.21317 // CUFF.32183 // CUFF.36655 // 9502_g // gene.g19089.t1 // CUFF.15241 // CUFF.28190 // CUFF.40342 // CUFF.15084 // CUFF.9146 // CUFF.3272 // CUFF.12360 // CUFF.5739 // CUFF.33699 // CUFF.34097 // 41072_g // CUFF.26864 // CUFF.28650 // CUFF.55640 // CUFF.13761 // CUFF.61037 // CUFF.32795 // CUFF.27328 // CUFF.15090 // CUFF.353 // CUFF.28028 // CUFF.14538 /…	NA	NA	NA	NA
GO:0003993	F	acid phosphatase activity	7	2415	29	17388	0.098	1	// CUFF.19741 // CUFF.27453 // CUFF.4554 // CUFF.16795 // CUFF.35444 // CUFF.48684 // CUFF.1357	NA	NA	NA	NA
GO:0005488	F	binding	1476	2415	11294	17388	0.98	1	// CUFF.2938 // CUFF.23561 // GI3MI6V01EU54R.path1 // CUFF.40574 // CUFF.24294 // CUFF.43172 // CUFF.40371 // CUFF.6784 // CUFF.44871 // CUFF.39919 // CUFF.11652 // CUFF.44877 // CUFF.16484 // CUFF.31544 // CUFF.31540 // CUFF.2645 // CUFF.32169 // CUFF.47497 // CUFF.8471 // CUFF.8474 // CUFF.14116 // CUFF.38955 // CUFF.35737 // CUFF.7969 // CUFF.42531 // CUFF.34603 // CUFF.47729 // CUFF.18832 // …	NA	NA	NA	NA
GO:0016875	F	ligase activity, forming carbon-oxygen bonds	5	2415	69	17388	0.97	1	// CUFF.40342 // CUFF.5739 // CUFF.28028 // gene.g19089.t1 // 41072_g	NA	NA	NA	NA
GO:0003779	F	actin binding	5	2415	20	17388	0.13	1	// CUFF.43526 // CUFF.25205 // CUFF.8945 // CUFF.8946 // CUFF.12329	NA	NA	NA	NA
GO:0015399	F	primary active transmembrane transporter activity	23	2415	128	17388	0.12	1	// CUFF.23561 // CUFF.53687 // CUFF.10550 // CUFF.34224 // CUFF.16994 // CUFF.41523 // CUFF.32561 // CUFF.60547 // CUFF.36984 // CUFF.36985 // CUFF.51372 // CUFF.30715 // CUFF.38133 // CUFF.22507 // CUFF.48691 // CUFF.26533 // CUFF.4329 // CUFF.3867 // gene.scaffold01223.path1.gene8 // CUFF.2335 // CUFF.54378 // CUFF.43055 // gene.scaffold00485.path1.gene25	NA	NA	NA	NA
GO:0022892	F	substrate-specific transporter activity	63	2415	384	17388	0.093	1	// CUFF.16634 // CUFF.45990 // CUFF.31501 // CUFF.26815 // CUFF.8642 // CUFF.53877 // CUFF.13959 // CUFF.53181 // CUFF.8632 // CUFF.34224 // CUFF.41523 // CUFF.4127 // CUFF.6141 // CUFF.54414 // CUFF.8474 // 39395_g // CUFF.14291 // CUFF.31086 // CUFF.29741 // CUFF.21699 // CUFF.2984 // CUFF.27173 // CUFF.16764 // CUFF.24259 // CUFF.28254 // CUFF.15022 // CUFF.5205 // CUFF.7137 // CUFF.19307 // C…	NA	NA	NA	NA
GO:0016788	F	hydrolase activity, acting on ester bonds	57	2415	514	17388	0.97	1	// CUFF.33526 // CUFF.27556 // CUFF.32035 // CUFF.40818 // CUFF.55938 // CUFF.48684 // CUFF.292 // CUFF.21294 // CUFF.53188 // CUFF.291 // CUFF.290 // CUFF.45002 // CUFF.27018 // CUFF.18576 // CUFF.28767 // CUFF.50476 // CUFF.57567 // CUFF.27017 // CUFF.46363 // CUFF.35157 // CUFF.16795 // gene.g7008.t1 // CUFF.4930 // CUFF.1357 // CUFF.42280 // CUFF.55306 // CUFF.19741 // CUFF.37157 // CUFF.4554…	NA	NA	NA	NA
GO:0004842	F	ubiquitin-protein ligase activity	15	2415	96	17388	0.35	1	// CUFF.55640 // CUFF.12360 // CUFF.37486 // CUFF.33699 // CUFF.32795 // CUFF.27328 // CUFF.15090 // CUFF.36655 // 9502_g // CUFF.34097 // CUFF.28190 // CUFF.3272 // CUFF.15084 // CUFF.26864 // CUFF.28650	NA	NA	NA	NA
GO:0016779	F	nucleotidyltransferase activity	19	2415	162	17388	0.82	1	// CUFF.15006 // CUFF.1462 // CUFF.59611 // CUFF.31855 // CUFF.18064 // CUFF.53093 // CUFF.18479 // CUFF.11299 // CUFF.31128 // CUFF.21294 // CUFF.4217 // CUFF.19127 // CUFF.25217 // CUFF.56933 // CUFF.18012 // CUFF.10389 // CUFF.22008 // CUFF.30663 // CUFF.38835	NA	NA	NA	NA
GO:0022838	F	substrate-specific channel activity	5	2415	40	17388	0.67	1	// CUFF.36286 // CUFF.14291 // CUFF.3428 // CUFF.13100 // CUFF.1913	NA	NA	NA	NA
GO:0051536	F	iron-sulfur cluster binding	12	2415	61	17388	0.13	1	// CUFF.9377 // CUFF.35029 // CUFF.43134 // CUFF.27038 // CUFF.16638 // CUFF.44427 // CUFF.23815 // CUFF.36960 // CUFF.9376 // CUFF.56886 // CUFF.6245 // CUFF.249	NA	NA	NA	NA
GO:0008415	F	acyltransferase activity	9	2415	84	17388	0.84	1	// CUFF.30960 // CUFF.32556 // CUFF.21630 // CUFF.3018 // CUFF.2588 // CUFF.42247 // gene.g21006.t1 // CUFF.34821 // CUFF.45001	NA	NA	NA	NA
GO:0016776	F	phosphotransferase activity, phosphate group as acceptor	5	2415	22	17388	0.18	1	// CUFF.17771 // CUFF.19565 // CUFF.28858 // CUFF.29106 // CUFF.54877	NA	NA	NA	NA
GO:0016775	F	phosphotransferase activity, nitrogenous group as acceptor	5	2415	21	17388	0.16	1	// CUFF.2944 // CUFF.8976 // CUFF.13566 // CUFF.37344 // CUFF.31508	NA	NA	NA	NA
GO:0015075	F	ion transmembrane transporter activity	39	2415	259	17388	0.32	1	// CUFF.45990 // CUFF.26815 // CUFF.53181 // CUFF.34224 // CUFF.13100 // CUFF.4127 // CUFF.6141 // CUFF.14291 // CUFF.21699 // CUFF.2984 // CUFF.24259 // CUFF.28254 // CUFF.15022 // CUFF.5205 // CUFF.31086 // CUFF.225 // CUFF.41063 // CUFF.24214 // CUFF.36286 // CUFF.60870 // CUFF.3428 // CUFF.21677 // CUFF.21757 // CUFF.48691 // CUFF.1913 // CUFF.4736 // CUFF.27209 // CUFF.44427 // CUFF.4069 // …	NA	NA	NA	NA
GO:0016627	F	oxidoreductase activity, acting on the CH-CH group of donors	6	2415	34	17388	0.33	1	// CUFF.23201 // CUFF.47718 // gene.g8850.t1 // CUFF.22039 // CUFF.17719 // CUFF.45550	NA	NA	NA	NA
GO:0008270	F	zinc ion binding	113	2415	1124	17388	1	1	// CUFF.26934 // CUFF.17135 // CUFF.2586 // CUFF.2583 // gene.g33673.t1 // CUFF.37543 // CUFF.3453 // CUFF.4725 // CUFF.52729 // CUFF.41910 // CUFF.8581 // CUFF.21477 // CUFF.4537 // CUFF.18710 // CUFF.12571 // CUFF.9084 // 46516_g // CUFF.5731 // gene.g26192.t1 // CUFF.27221 // CUFF.36480 // CUFF.3133 // CUFF.48147 // CUFF.34257 // gene.g3564.t1 // CUFF.508 // CUFF.34821 // CUFF.61014 // CUFF.31…	NA	NA	NA	NA
GO:0008146	F	sulfotransferase activity	5	2415	17	17388	0.076	1	// CUFF.33785 // 51234_g // 51233_g // CUFF.22787 // CUFF.33661	NA	NA	NA	NA
GO:0004650	F	polygalacturonase activity	5	2415	35	17388	0.55	1	// CUFF.21432 // CUFF.49677 // CUFF.10213 // CUFF.40200 // CUFF.40199	NA	NA	NA	NA
GO:0043565	F	sequence-specific DNA binding	29	2415	190	17388	0.32	1	// CUFF.24712 // CUFF.56366 // CUFF.105 // CUFF.42928 // CUFF.9927 // CUFF.29285 // CUFF.29284 // CUFF.45286 // CUFF.22580 // CUFF.21477 // CUFF.11581 // CUFF.6649 // CUFF.5263 // CUFF.46613 // CUFF.13096 // CUFF.37856 // CUFF.23554 // CUFF.10730 // CUFF.44871 // CUFF.328 // CUFF.60931 // CUFF.13381 // CUFF.1715 // CUFF.27148 // CUFF.17091 // CUFF.28104 // CUFF.14552 // CUFF.16621 // CUFF.44391	NA	NA	NA	NA
GO:0005509	F	calcium ion binding	29	2415	194	17388	0.37	1	// CUFF.11290 // CUFF.53873 // CUFF.40818 // CUFF.11645 // CUFF.28884 // CUFF.4922 // CUFF.9906 // CUFF.20641 // CUFF.20642 // CUFF.10341 // CUFF.3169 // CUFF.46324 // CUFF.58391 // CUFF.31293 // CUFF.11810 // CUFF.7710 // CUFF.40371 // CUFF.60695 // CUFF.25313 // CUFF.32022 // CUFF.8242 // CUFF.45352 // CUFF.2907 // CUFF.11301 // CUFF.48926 // CUFF.55436 // CUFF.42365 // CUFF.47230 // CUFF.31301	NA	NA	NA	NA
GO:0016410	F	N-acyltransferase activity	6	2415	47	17388	0.65	1	// CUFF.32556 // CUFF.21630 // CUFF.3018 // CUFF.2588 // gene.g21006.t1 // CUFF.34821	NA	NA	NA	NA
GO:0008324	F	cation transmembrane transporter activity	29	2415	211	17388	0.55	1	// CUFF.26815 // CUFF.53181 // CUFF.34224 // CUFF.4127 // CUFF.6141 // CUFF.21699 // CUFF.24259 // CUFF.28254 // CUFF.5205 // CUFF.31086 // CUFF.225 // CUFF.24214 // CUFF.60870 // CUFF.3428 // CUFF.21677 // CUFF.21757 // CUFF.48691 // CUFF.4736 // CUFF.27209 // CUFF.44427 // CUFF.4069 // CUFF.3528 // CUFF.4329 // CUFF.20095 // CUFF.3867 // CUFF.54378 // CUFF.26533 // CUFF.48197 // CUFF.13959	NA	NA	NA	NA
GO:0008289	F	lipid binding	15	2415	104	17388	0.48	1	// CUFF.45296 // CUFF.2966 // CUFF.16902 // CUFF.8642 // CUFF.47820 // CUFF.10995 // CUFF.27570 // CUFF.41616 // CUFF.8632 // CUFF.48926 // CUFF.34388 // CUFF.14767 // CUFF.39544 // CUFF.22943 // CUFF.48218	NA	NA	NA	NA
GO:0070008	F	serine-type exopeptidase activity	8	2415	48	17388	0.35	1	// CUFF.30976 // CUFF.30975 // CUFF.12399 // CUFF.11409 // CUFF.16111 // CUFF.9616 // CUFF.29777 // CUFF.14996	NA	NA	NA	NA
GO:0016853	F	isomerase activity	23	2415	174	17388	0.63	1	// CUFF.25280 // CUFF.25951 // CUFF.6747 // CUFF.45417 // gene.g32348.t1 // CUFF.34963 // CUFF.1423 // CUFF.37771 // CUFF.40098 // CUFF.20079 // CUFF.46470 // CUFF.46452 // CUFF.10968 // CUFF.4348 // CUFF.48790 // CUFF.11588 // 34858_g // CUFF.35016 // CUFF.9472 // CUFF.27738 // CUFF.18310 // CUFF.18179 // CUFF.36244	NA	NA	NA	NA
GO:0004190	F	aspartic-type endopeptidase activity	10	2415	58	17388	0.28	1	// CUFF.31127 // CUFF.17799 // CUFF.12373 // CUFF.25011 // CUFF.52857 // CUFF.57091 // CUFF.37849 // gene.g23565.t1 // CUFF.50357 // CUFF.37857	NA	NA	NA	NA
GO:0003899	F	DNA-directed RNA polymerase activity	5	2415	78	17388	0.99	1	// CUFF.56933 // CUFF.18064 // CUFF.18479 // CUFF.19127 // CUFF.59611	NA	NA	NA	NA
GO:0015267	F	channel activity	5	2415	40	17388	0.67	1	// CUFF.36286 // CUFF.14291 // CUFF.3428 // CUFF.13100 // CUFF.1913	NA	NA	NA	NA
GO:0010181	F	FMN binding	7	2415	32	17388	0.15	1	// CUFF.7059 // CUFF.6735 // CUFF.42229 // CUFF.39157 // gene.g22602.t1 // CUFF.249 // CUFF.6742	NA	NA	NA	NA
GO:0016638	F	oxidoreductase activity, acting on the CH-NH2 group of donors	6	2415	26	17388	0.14	1	// CUFF.15323 // CUFF.15322 // CUFF.33774 // CUFF.249 // 8384_g // CUFF.6245	NA	NA	NA	NA
GO:0070011	F	peptidase activity, acting on L-amino acid peptides	53	2415	378	17388	0.49	1	// CUFF.10823 // CUFF.17799 // CUFF.12373 // CUFF.41596 // CUFF.12399 // CUFF.25011 // CUFF.37353 // CUFF.643 // CUFF.27673 // CUFF.47634 // CUFF.18797 // CUFF.9616 // CUFF.30976 // CUFF.7048 // gene.g15003.t1 // CUFF.29777 // CUFF.25002 // CUFF.1987 // CUFF.8910 // CUFF.27171 // CUFF.52857 // CUFF.50357 // CUFF.30223 // CUFF.16111 // CUFF.28450 // CUFF.37857 // CUFF.25166 // CUFF.11409 // CUFF.3…	NA	NA	NA	NA
GO:0004497	F	monooxygenase activity	11	2415	62	17388	0.24	1	// CUFF.44595 // CUFF.12942 // CUFF.31664 // CUFF.33688 // CUFF.23815 // CUFF.20733 // CUFF.9116 // CUFF.19016 // CUFF.28270 // CUFF.10952 // CUFF.38554	NA	NA	NA	NA
GO:0004812	F	aminoacyl-tRNA ligase activity	5	2415	68	17388	0.97	1	// CUFF.40342 // CUFF.5739 // CUFF.28028 // gene.g19089.t1 // 41072_g	NA	NA	NA	NA
GO:0005543	F	phospholipid binding	6	2415	45	17388	0.61	1	// CUFF.48926 // CUFF.47820 // CUFF.34388 // CUFF.14767 // CUFF.16902 // CUFF.22943	NA	NA	NA	NA
GO:0004222	F	metalloendopeptidase activity	6	2415	43	17388	0.56	1	// CUFF.25166 // CUFF.28450 // CUFF.508 // gene.g15003.t1 // CUFF.27183 // CUFF.23750	NA	NA	NA	NA
GO:0004386	F	helicase activity	10	2415	89	17388	0.81	1	// CUFF.1660 // CUFF.45286 // CUFF.7515 // CUFF.40574 // CUFF.18022 // CUFF.10248 // CUFF.19328 // CUFF.177 // CUFF.29285 // CUFF.29284	NA	NA	NA	NA
GO:0016893	F	endonuclease activity, active with either ribo- or deoxyribonucleic acids and producing 5'-phosphomonoesters	6	2415	102	17388	1	1	// gene.g19992.t1 // CUFF.41414 // CUFF.33933 // gene.g7008.t1 // gene.g22819.t1 // CUFF.42280	NA	NA	NA	NA
GO:0008170	F	N-methyltransferase activity	5	2415	33	17388	0.49	1	// CUFF.37543 // CUFF.4677 // CUFF.9084 // CUFF.14116 // CUFF.18226	NA	NA	NA	NA
GO:0000155	F	two-component sensor activity	5	2415	21	17388	0.16	1	// CUFF.2944 // CUFF.8976 // CUFF.13566 // CUFF.37344 // CUFF.31508	NA	NA	NA	NA
GO:0019829	F	cation-transporting ATPase activity	6	2415	27	17388	0.16	1	// CUFF.3867 // CUFF.54378 // CUFF.48691 // CUFF.34224 // CUFF.4329 // CUFF.26533	NA	NA	NA	NA
GO:0034062	F	RNA polymerase activity	5	2415	89	17388	1	1	// CUFF.56933 // CUFF.18064 // CUFF.18479 // CUFF.19127 // CUFF.59611	NA	NA	NA	NA
GO:0016879	F	ligase activity, forming carbon-nitrogen bonds	25	2415	140	17388	0.11	1	// CUFF.19181 // CUFF.37486 // CUFF.21317 // CUFF.32183 // CUFF.36655 // 9502_g // CUFF.15241 // CUFF.28190 // CUFF.353 // CUFF.15084 // CUFF.3272 // CUFF.12360 // CUFF.33699 // CUFF.34097 // CUFF.26864 // CUFF.28650 // CUFF.55640 // CUFF.13761 // CUFF.61037 // CUFF.32795 // CUFF.27328 // CUFF.15090 // CUFF.34158 // CUFF.14538 // CUFF.29231	NA	NA	NA	NA
GO:0019001	F	guanyl nucleotide binding	42	2415	260	17388	0.17	1	// CUFF.44418 // CUFF.885 // CUFF.17350 // CUFF.45241 // CUFF.8435 // CUFF.28680 // CUFF.11764 // CUFF.3099 // CUFF.41094 // CUFF.15897 // CUFF.55074 // CUFF.59316 // CUFF.29249 // CUFF.12418 // CUFF.23534 // CUFF.39916 // CUFF.51603 // CUFF.50047 // gene.g21415.t1 // CUFF.14310 // CUFF.30735 // CUFF.10949 // CUFF.44877 // CUFF.13821 // CUFF.56653 // CUFF.31784 // CUFF.33583 // CUFF.46764 // CUFF…	NA	NA	NA	NA
GO:0046983	F	protein dimerization activity	49	2415	321	17388	0.26	1	// CUFF.58269 // CUFF.31544 // CUFF.14447 // CUFF.5447 // CUFF.31540 // CUFF.50950 // CUFF.5671 // CUFF.22219 // CUFF.47538 // CUFF.481 // CUFF.2215 // CUFF.14698 // CUFF.13061 // CUFF.23126 // CUFF.6001 // CUFF.39038 // CUFF.33592 // CUFF.19213 // CUFF.34735 // CUFF.55251 // 12303_g // CUFF.27506 // CUFF.13944 // CUFF.19523 // CUFF.15554 // CUFF.41677 // CUFF.44284 // CUFF.5455 // CUFF.38077 // …	NA	NA	NA	NA
GO:0016791	F	phosphatase activity	10	2415	86	17388	0.77	1	// CUFF.19741 // CUFF.39770 // CUFF.27453 // CUFF.4554 // CUFF.14147 // CUFF.16795 // CUFF.33526 // CUFF.35444 // CUFF.48684 // CUFF.1357	NA	NA	NA	NA
GO:0004857	F	enzyme inhibitor activity	16	2415	118	17388	0.58	1	// CUFF.21625 // CUFF.50476 // CUFF.57489 // CUFF.29590 // CUFF.58729 // CUFF.27017 // CUFF.27042 // CUFF.55938 // gene.g19380.t1 // CUFF.55960 // CUFF.60624 // CUFF.292 // CUFF.36999 // CUFF.23408 // CUFF.57356 // CUFF.36606	NA	NA	NA	NA
GO:0008194	F	UDP-glycosyltransferase activity	24	2415	139	17388	0.15	1	// CUFF.44867 // CUFF.39173 // CUFF.36610 // CUFF.41916 // CUFF.9659 // CUFF.12905 // CUFF.9127 // CUFF.27618 // CUFF.17380 // CUFF.41924 // CUFF.22268 // CUFF.20983 // CUFF.20982 // CUFF.15691 // CUFF.29072 // CUFF.2773 // CUFF.47087 // CUFF.39063 // CUFF.2001 // CUFF.10273 // CUFF.21376 // CUFF.40500 // CUFF.55310 // CUFF.27628	NA	NA	NA	NA
GO:0004521	F	endoribonuclease activity	5	2415	109	17388	1	1	// CUFF.42280 // gene.g19992.t1 // gene.g7008.t1 // gene.g22819.t1 // CUFF.33933	NA	NA	NA	NA
GO:0004523	F	ribonuclease H activity	5	2415	81	17388	0.99	1	// CUFF.42280 // gene.g19992.t1 // gene.g7008.t1 // gene.g22819.t1 // CUFF.33933	NA	NA	NA	NA
GO:0032561	F	guanyl ribonucleotide binding	42	2415	257	17388	0.15	1	// CUFF.44418 // CUFF.885 // CUFF.17350 // CUFF.45241 // CUFF.8435 // CUFF.28680 // CUFF.11764 // CUFF.3099 // CUFF.41094 // CUFF.15897 // CUFF.55074 // CUFF.59316 // CUFF.29249 // CUFF.12418 // CUFF.23534 // CUFF.39916 // CUFF.51603 // CUFF.50047 // gene.g21415.t1 // CUFF.14310 // CUFF.30735 // CUFF.10949 // CUFF.44877 // CUFF.13821 // CUFF.56653 // CUFF.31784 // CUFF.33583 // CUFF.46764 // CUFF…	NA	NA	NA	NA
GO:0016667	F	oxidoreductase activity, acting on sulfur group of donors	9	2415	97	17388	0.93	1	// CUFF.45979 // CUFF.25845 // CUFF.25846 // CUFF.25283 // CUFF.3885 // CUFF.41976 // CUFF.31663 // CUFF.18588 // CUFF.50347	NA	NA	NA	NA
GO:0005216	F	ion channel activity	5	2415	40	17388	0.67	1	// CUFF.36286 // CUFF.14291 // CUFF.3428 // CUFF.13100 // CUFF.1913	NA	NA	NA	NA
GO:0008135	F	translation factor activity, nucleic acid binding	6	2415	75	17388	0.96	1	// CUFF.17350 // CUFF.13464 // CUFF.9558 // 42853_g // CUFF.35077 // CUFF.43750	NA	NA	NA	NA
GO:0016881	F	acid-amino acid ligase activity	17	2415	111	17388	0.37	1	// CUFF.55640 // CUFF.12360 // CUFF.29231 // CUFF.37486 // CUFF.33699 // CUFF.32795 // CUFF.27328 // CUFF.15090 // CUFF.36655 // 9502_g // CUFF.14538 // CUFF.34097 // CUFF.28190 // CUFF.3272 // CUFF.15084 // CUFF.26864 // CUFF.28650	NA	NA	NA	NA
GO:0008483	F	transaminase activity	5	2415	18	17388	0.094	1	// CUFF.18311 // gene.g10285.t1 // CUFF.7042 // CUFF.3798 // CUFF.30593	NA	NA	NA	NA
GO:0016407	F	acetyltransferase activity	7	2415	51	17388	0.57	1	// CUFF.30960 // CUFF.32556 // CUFF.21630 // CUFF.3018 // CUFF.2588 // gene.g21006.t1 // CUFF.34821	NA	NA	NA	NA
GO:0005516	F	calmodulin binding	5	2415	28	17388	0.35	1	// CUFF.45692 // CUFF.3865 // CUFF.2403 // CUFF.58520 // CUFF.28869	NA	NA	NA	NA
GO:0005515	F	protein binding	516	2415	4124	17388	0.99	1	// CUFF.1809 // CUFF.584 // CUFF.27074 // CUFF.36655 // CUFF.41445 // CUFF.3242 // CUFF.10578 // CUFF.40683 // CUFF.2463 // CUFF.23804 // CUFF.27524 // CUFF.43172 // CUFF.4537 // CUFF.6784 // CUFF.12571 // CUFF.23667 // CUFF.57814 // CUFF.26395 // CUFF.11652 // CUFF.50865 // CUFF.47931 // CUFF.32607 // CUFF.28616 // CUFF.33376 // CUFF.30828 // CUFF.36244 // CUFF.31544 // CUFF.46993 // CUFF.31540 …	NA	NA	NA	NA
GO:0004175	F	endopeptidase activity	37	2415	241	17388	0.28	1	// CUFF.10823 // CUFF.17799 // CUFF.12373 // CUFF.41596 // CUFF.25011 // CUFF.643 // CUFF.47634 // CUFF.18797 // CUFF.28450 // CUFF.7048 // gene.g15003.t1 // CUFF.1987 // CUFF.27171 // CUFF.52857 // CUFF.50357 // CUFF.30223 // CUFF.37857 // CUFF.25166 // CUFF.17436 // CUFF.48513 // gene.g23565.t1 // CUFF.30647 // CUFF.11568 // CUFF.29771 // CUFF.9488 // CUFF.27183 // CUFF.31127 // CUFF.7111 // CU…	NA	NA	NA	NA
GO:0016887	F	ATPase activity	50	2415	339	17388	0.35	1	// gene.scaffold00485.path1.gene25 // CUFF.29939 // CUFF.23561 // CUFF.47968 // CUFF.31501 // CUFF.53687 // CUFF.15668 // CUFF.44006 // CUFF.10550 // CUFF.25666 // CUFF.34512 // CUFF.28927 // CUFF.34224 // CUFF.16994 // CUFF.16764 // CUFF.60547 // CUFF.2308 // CUFF.45286 // CUFF.7515 // CUFF.28594 // CUFF.576 // CUFF.20429 // CUFF.575 // CUFF.8474 // CUFF.8485 // CUFF.36587 // CUFF.36984 // CUFF.…	NA	NA	NA	NA
GO:0003677	F	DNA binding	182	2415	1399	17388	0.83	1	// CUFF.25016 // CUFF.41597 // CUFF.5447 // CUFF.49287 // CUFF.14832 // CUFF.56366 // CUFF.33461 // CUFF.105 // CUFF.44197 // CUFF.12504 // CUFF.44098 // CUFF.30139 // CUFF.37771 // CUFF.40574 // CUFF.3058 // 12303_g // CUFF.21477 // CUFF.25333 // CUFF.12305 // CUFF.47076 // CUFF.9029 // CUFF.13096 // CUFF.33578 // CUFF.14452 // CUFF.6649 // CUFF.8261 // CUFF.44871 // CUFF.5531 // CUFF.14988 // C…	NA	NA	NA	NA
GO:0030247	F	polysaccharide binding	5	2415	28	17388	0.35	1	// CUFF.31064 // CUFF.46672 // CUFF.3945 // CUFF.59063 // CUFF.18525	NA	NA	NA	NA
GO:0030246	F	carbohydrate binding	20	2415	152	17388	0.64	1	// CUFF.19996 // CUFF.58024 // CUFF.57967 // CUFF.31859 // CUFF.18525 // CUFF.29377 // CUFF.31064 // CUFF.8260 // CUFF.46672 // CUFF.55193 // CUFF.17708 // CUFF.59063 // gene.g9360.t1 // CUFF.31589 // CUFF.26234 // CUFF.17403 // CUFF.7020 // CUFF.3945 // CUFF.3394 // CUFF.7023	NA	NA	NA	NA
GO:0004180	F	carboxypeptidase activity	8	2415	45	17388	0.28	1	// CUFF.30976 // CUFF.30975 // CUFF.12399 // CUFF.11409 // CUFF.16111 // CUFF.9616 // CUFF.29777 // CUFF.14996	NA	NA	NA	NA
GO:0022857	F	transmembrane transporter activity	83	2415	557	17388	0.27	1	// CUFF.16634 // gene.scaffold00485.path1.gene25 // CUFF.23561 // CUFF.53687 // CUFF.26815 // CUFF.48375 // CUFF.4054 // CUFF.53877 // CUFF.38417 // CUFF.53181 // CUFF.34224 // CUFF.6141 // CUFF.41523 // CUFF.33948 // CUFF.13959 // CUFF.16994 // CUFF.54414 // CUFF.2426 // CUFF.45990 // 39395_g // CUFF.14291 // CUFF.29741 // CUFF.41063 // CUFF.21699 // CUFF.24214 // CUFF.2984 // CUFF.32561 // CUFF…	NA	NA	NA	NA
GO:0004185	F	serine-type carboxypeptidase activity	8	2415	42	17388	0.22	1	// CUFF.30976 // CUFF.30975 // CUFF.12399 // CUFF.11409 // CUFF.16111 // CUFF.9616 // CUFF.29777 // CUFF.14996	NA	NA	NA	NA
GO:0004674	F	protein serine/threonine kinase activity	8	2415	74	17388	0.82	1	// CUFF.9707 // CUFF.33708 // CUFF.10801 // 80817_g // CUFF.49638 // CUFF.44979 // 66449_g // CUFF.58697	NA	NA	NA	NA
GO:0004673	F	protein histidine kinase activity	5	2415	21	17388	0.16	1	// CUFF.2944 // CUFF.8976 // CUFF.13566 // CUFF.37344 // CUFF.31508	NA	NA	NA	NA
GO:0008134	F	transcription factor binding	5	2415	23	17388	0.21	1	// CUFF.21308 // CUFF.40627 // CUFF.34821 // gene.g21006.t1 // CUFF.21630	NA	NA	NA	NA
GO:0003700	F	transcription factor activity	50	2415	326	17388	0.25	1	// CUFF.24712 // CUFF.14839 // CUFF.668 // CUFF.8379 // CUFF.46509 // CUFF.56366 // CUFF.21023 // CUFF.105 // CUFF.42928 // CUFF.44197 // CUFF.9927 // CUFF.3735 // CUFF.56900 // CUFF.10843 // CUFF.6375 // CUFF.34736 // CUFF.22580 // CUFF.21477 // CUFF.25333 // CUFF.12305 // CUFF.6649 // CUFF.9029 // CUFF.46613 // CUFF.13096 // CUFF.37856 // CUFF.14452 // CUFF.23554 // CUFF.8261 // CUFF.10730 // C…	NA	NA	NA	NA
GO:0060089	F	molecular transducer activity	7	2415	70	17388	0.87	1	// CUFF.8976 // CUFF.31508 // CUFF.44979 // CUFF.37344 // CUFF.7294 // CUFF.2944 // CUFF.13566	NA	NA	NA	NA
GO:0008509	F	anion transmembrane transporter activity	7	2415	32	17388	0.15	1	// CUFF.45990 // CUFF.41063 // CUFF.2984 // CUFF.15022 // CUFF.13100 // CUFF.41052 // CUFF.233	NA	NA	NA	NA
GO:0070001	F	aspartic-type peptidase activity	10	2415	58	17388	0.28	1	// CUFF.31127 // CUFF.17799 // CUFF.12373 // CUFF.25011 // CUFF.52857 // CUFF.57091 // CUFF.37849 // gene.g23565.t1 // CUFF.50357 // CUFF.37857	NA	NA	NA	NA
GO:0046873	F	metal ion transmembrane transporter activity	9	2415	88	17388	0.88	1	// CUFF.225 // CUFF.21699 // CUFF.3428 // CUFF.21677 // CUFF.48691 // CUFF.3867 // CUFF.28254 // CUFF.3528 // CUFF.4736	NA	NA	NA	NA
GO:0043531	F	ADP binding	20	2415	208	17388	0.97	1	// 82209_g // CUFF.21147 // CUFF.35570 // CUFF.48316 // CUFF.47969 // CUFF.25939 // CUFF.19153 // gene.g32385.t1 // gene.g32333.t1 // CUFF.4297 // CUFF.59924 // gene.g25496.t1 // CUFF.51424 // CUFF.60070 // CUFF.49700 // CUFF.557 // CUFF.54547 // 86601_g // 87564_g // CUFF.3292	NA	NA	NA	NA
GO:0001871	F	pattern binding	5	2415	28	17388	0.35	1	// CUFF.31064 // CUFF.46672 // CUFF.3945 // CUFF.59063 // CUFF.18525	NA	NA	NA	NA
GO:0005525	F	GTP binding	42	2415	257	17388	0.15	1	// CUFF.44418 // CUFF.885 // CUFF.17350 // CUFF.45241 // CUFF.8435 // CUFF.28680 // CUFF.11764 // CUFF.3099 // CUFF.41094 // CUFF.15897 // CUFF.55074 // CUFF.59316 // CUFF.29249 // CUFF.12418 // CUFF.23534 // CUFF.39916 // CUFF.51603 // CUFF.50047 // gene.g21415.t1 // CUFF.14310 // CUFF.30735 // CUFF.10949 // CUFF.44877 // CUFF.13821 // CUFF.56653 // CUFF.31784 // CUFF.33583 // CUFF.46764 // CUFF…	NA	NA	NA	NA
GO:0015405	F	P-P-bond-hydrolysis-driven transmembrane transporter activity	23	2415	128	17388	0.12	1	// CUFF.23561 // CUFF.53687 // CUFF.10550 // CUFF.34224 // CUFF.16994 // CUFF.41523 // CUFF.32561 // CUFF.60547 // CUFF.36984 // CUFF.36985 // CUFF.51372 // CUFF.30715 // CUFF.38133 // CUFF.22507 // CUFF.48691 // CUFF.26533 // CUFF.4329 // CUFF.3867 // gene.scaffold01223.path1.gene8 // CUFF.2335 // CUFF.54378 // CUFF.43055 // gene.scaffold00485.path1.gene25	NA	NA	NA	NA
GO:0003676	F	nucleic acid binding	286	2415	3119	17388	1	1	// CUFF.25016 // CUFF.41597 // CUFF.5447 // CUFF.30580 // CUFF.29285 // CUFF.13317 // CUFF.31931 // CUFF.219 // gene.g2412.t1 // CUFF.56366 // CUFF.33461 // CUFF.105 // CUFF.13474 // CUFF.4725 // CUFF.44197 // CUFF.12504 // CUFF.52729 // CUFF.30139 // CUFF.8860 // CUFF.59340 // CUFF.36097 // CUFF.9411 // CUFF.40574 // CUFF.3058 // CUFF.24294 // CUFF.9558 // CUFF.21477 // CUFF.25333 // CUFF.12305 …	NA	NA	NA	NA
GO:0003678	F	DNA helicase activity	8	2415	53	17388	0.46	1	// CUFF.1660 // CUFF.45286 // CUFF.40574 // CUFF.18022 // CUFF.10248 // CUFF.19328 // CUFF.29285 // CUFF.29284	NA	NA	NA	NA
GO:0042625	F	ATPase activity, coupled to transmembrane movement of ions	6	2415	28	17388	0.18	1	// CUFF.3867 // CUFF.54378 // CUFF.48691 // CUFF.34224 // CUFF.4329 // CUFF.26533	NA	NA	NA	NA
GO:0042626	F	ATPase activity, coupled to transmembrane movement of substances	20	2415	118	17388	0.2	1	// CUFF.60547 // CUFF.3867 // CUFF.26533 // CUFF.23561 // CUFF.30715 // CUFF.38133 // CUFF.53687 // CUFF.10550 // CUFF.22507 // CUFF.54378 // CUFF.48691 // CUFF.43055 // CUFF.36985 // CUFF.36984 // CUFF.16994 // gene.scaffold01223.path1.gene8 // CUFF.4329 // gene.scaffold00485.path1.gene25 // CUFF.34224 // CUFF.51372	NA	NA	NA	NA
GO:0042623	F	ATPase activity, coupled	27	2415	189	17388	0.47	1	// CUFF.23561 // CUFF.31501 // CUFF.53687 // CUFF.10550 // CUFF.34224 // CUFF.16994 // CUFF.16764 // CUFF.45286 // CUFF.7515 // CUFF.60547 // CUFF.8474 // CUFF.36984 // CUFF.36985 // CUFF.51372 // CUFF.30715 // CUFF.38133 // CUFF.22507 // CUFF.48691 // CUFF.26533 // CUFF.4329 // CUFF.3867 // gene.scaffold01223.path1.gene8 // CUFF.7137 // CUFF.54378 // CUFF.420 // CUFF.43055 // gene.scaffold00485.…	NA	NA	NA	NA
GO:0016835	F	carbon-oxygen lyase activity	20	2415	111	17388	0.13	1	// CUFF.20847 // 66402_g // CUFF.6707 // CUFF.53077 // 46516_g // CUFF.60338 // CUFF.11181 // CUFF.13901 // CUFF.33456 // CUFF.7532 // CUFF.8301 // CUFF.57200 // CUFF.39919 // CUFF.25236 // CUFF.43777 // CUFF.57867 // CUFF.29932 // CUFF.35149 // CUFF.1423 // CUFF.44496	NA	NA	NA	NA
GO:0016836	F	hydro-lyase activity	7	2415	41	17388	0.34	1	// CUFF.20847 // CUFF.6707 // 46516_g // CUFF.60338 // CUFF.39919 // CUFF.35149 // CUFF.1423	NA	NA	NA	NA
GO:0016831	F	carboxy-lyase activity	5	2415	38	17388	0.62	1	// CUFF.22408 // CUFF.46780 // CUFF.15659 // CUFF.12707 // CUFF.13757	NA	NA	NA	NA
GO:0042578	F	phosphoric ester hydrolase activity	13	2415	136	17388	0.95	1	// CUFF.19741 // CUFF.48684 // CUFF.27453 // CUFF.4554 // CUFF.14147 // CUFF.40818 // CUFF.46363 // CUFF.16795 // CUFF.33526 // CUFF.35444 // CUFF.39770 // CUFF.1357 // CUFF.2080	NA	NA	NA	NA
GO:0008238	F	exopeptidase activity	9	2415	67	17388	0.6	1	// CUFF.30976 // CUFF.30975 // CUFF.12399 // CUFF.11409 // CUFF.37353 // CUFF.9616 // CUFF.29777 // CUFF.14996 // CUFF.16111	NA	NA	NA	NA
GO:0008233	F	peptidase activity	54	2415	396	17388	0.58	1	// CUFF.10823 // CUFF.17799 // CUFF.12373 // CUFF.41596 // CUFF.12399 // CUFF.25011 // CUFF.37353 // CUFF.643 // CUFF.27673 // CUFF.47634 // CUFF.26101 // CUFF.18797 // CUFF.9616 // CUFF.30976 // CUFF.7048 // gene.g15003.t1 // CUFF.29777 // CUFF.25002 // CUFF.1987 // CUFF.8910 // CUFF.27171 // CUFF.52857 // CUFF.50357 // CUFF.30223 // CUFF.16111 // CUFF.28450 // CUFF.37857 // CUFF.25166 // CUFF.1…	NA	NA	NA	NA
GO:0008237	F	metallopeptidase activity	9	2415	57	17388	0.4	1	// CUFF.25166 // CUFF.28450 // CUFF.508 // gene.g15003.t1 // CUFF.37353 // CUFF.8910 // CUFF.18000 // CUFF.27183 // CUFF.23750	NA	NA	NA	NA
GO:0008236	F	serine-type peptidase activity	21	2415	166	17388	0.71	1	// CUFF.10823 // CUFF.30976 // CUFF.7048 // CUFF.14996 // CUFF.12399 // CUFF.11409 // CUFF.991 // CUFF.25002 // CUFF.29777 // CUFF.30975 // CUFF.27673 // CUFF.17436 // CUFF.41596 // CUFF.7112 // CUFF.7111 // CUFF.6243 // CUFF.18797 // CUFF.9616 // CUFF.9488 // CUFF.29771 // CUFF.16111	NA	NA	NA	NA
GO:0019787	F	small conjugating protein ligase activity	15	2415	96	17388	0.35	1	// CUFF.55640 // CUFF.12360 // CUFF.37486 // CUFF.33699 // CUFF.32795 // CUFF.27328 // CUFF.15090 // CUFF.36655 // 9502_g // CUFF.34097 // CUFF.28190 // CUFF.3272 // CUFF.15084 // CUFF.26864 // CUFF.28650	NA	NA	NA	NA
GO:0051082	F	unfolded protein binding	10	2415	61	17388	0.34	1	// CUFF.1853 // CUFF.18333 // CUFF.6224 // CUFF.17781 // CUFF.7525 // CUFF.7524 // CUFF.12232 // CUFF.45531 // CUFF.39606 // CUFF.25313	NA	NA	NA	NA
GO:0004866	F	endopeptidase inhibitor activity	5	2415	28	17388	0.35	1	// CUFF.57489 // CUFF.29590 // gene.g19380.t1 // CUFF.36606 // CUFF.58729	NA	NA	NA	NA
GO:0016838	F	carbon-oxygen lyase activity, acting on phosphates	12	2415	60	17388	0.12	1	// CUFF.57867 // 66402_g // CUFF.44496 // CUFF.53077 // CUFF.11181 // CUFF.33456 // CUFF.43777 // CUFF.8301 // CUFF.57200 // CUFF.25236 // CUFF.7532 // CUFF.29932	NA	NA	NA	NA
GO:0017171	F	serine hydrolase activity	21	2415	166	17388	0.71	1	// CUFF.10823 // CUFF.30976 // CUFF.7048 // CUFF.14996 // CUFF.12399 // CUFF.11409 // CUFF.991 // CUFF.25002 // CUFF.29777 // CUFF.30975 // CUFF.27673 // CUFF.17436 // CUFF.41596 // CUFF.7112 // CUFF.7111 // CUFF.6243 // CUFF.18797 // CUFF.9616 // CUFF.9488 // CUFF.29771 // CUFF.16111	NA	NA	NA	NA
GO:0004518	F	nuclease activity	12	2415	187	17388	1	1	// CUFF.1462 // gene.g19992.t1 // CUFF.41414 // CUFF.33933 // 75212_g // CUFF.17026 // CUFF.21294 // gene.g7008.t1 // CUFF.20198 // gene.g22819.t1 // CUFF.42280 // CUFF.8277	NA	NA	NA	NA
GO:0004519	F	endonuclease activity	8	2415	130	17388	1	1	// gene.g19992.t1 // CUFF.41414 // CUFF.33933 // 75212_g // CUFF.17026 // gene.g7008.t1 // gene.g22819.t1 // CUFF.42280	NA	NA	NA	NA
GO:0016651	F	oxidoreductase activity, acting on NADH or NADPH	11	2415	52	17388	0.099	1	// CUFF.45979 // CUFF.20546 // CUFF.35029 // CUFF.55436 // CUFF.2907 // CUFF.25283 // CUFF.47230 // CUFF.42727 // CUFF.9376 // CUFF.4077 // CUFF.9377	NA	NA	NA	NA
GO:0016830	F	carbon-carbon lyase activity	10	2415	61	17388	0.34	1	// CUFF.4016 // CUFF.4012 // CUFF.46780 // CUFF.15659 // CUFF.12707 // CUFF.50615 // CUFF.22408 // CUFF.13757 // CUFF.13742 // CUFF.17492	NA	NA	NA	NA
GO:0010333	F	terpene synthase activity	10	2415	56	17388	0.25	1	// CUFF.57867 // 66402_g // CUFF.44496 // CUFF.53077 // CUFF.11181 // CUFF.33456 // CUFF.43777 // CUFF.8301 // CUFF.57200 // CUFF.29932	NA	NA	NA	NA
GO:0008757	F	S-adenosylmethionine-dependent methyltransferase activity	7	2415	48	17388	0.51	1	// CUFF.9084 // CUFF.21043 // CUFF.4548 // CUFF.18226 // CUFF.37543 // CUFF.14116 // CUFF.4677	NA	NA	NA	NA
GO:0030234	F	enzyme regulator activity	24	2415	204	17388	0.84	1	// CUFF.21625 // CUFF.34484 // CUFF.42091 // CUFF.29590 // CUFF.55938 // CUFF.292 // CUFF.17815 // CUFF.50476 // CUFF.27042 // CUFF.44116 // CUFF.27017 // CUFF.40848 // CUFF.60624 // CUFF.13485 // CUFF.58729 // CUFF.4227 // CUFF.55960 // CUFF.57356 // CUFF.28717 // CUFF.57489 // gene.g19380.t1 // CUFF.36999 // CUFF.23408 // CUFF.36606	NA	NA	NA	NA
GO:0016876	F	ligase activity, forming aminoacyl-tRNA and related compounds	5	2415	69	17388	0.97	1	// CUFF.40342 // CUFF.5739 // CUFF.28028 // gene.g19089.t1 // 41072_g	NA	NA	NA	NA
GO:0016891	F	endoribonuclease activity, producing 5'-phosphomonoesters	5	2415	98	17388	1	1	// CUFF.42280 // gene.g19992.t1 // gene.g7008.t1 // gene.g22819.t1 // CUFF.33933	NA	NA	NA	NA
GO:0008276	F	protein methyltransferase activity	5	2415	29	17388	0.38	1	// CUFF.31567 // CUFF.37543 // CUFF.4677 // CUFF.9084 // CUFF.18226	NA	NA	NA	NA
GO:0003712	F	transcription cofactor activity	5	2415	23	17388	0.21	1	// CUFF.21308 // CUFF.40627 // CUFF.34821 // gene.g21006.t1 // CUFF.21630	NA	NA	NA	NA
GO:0015238	F	drug transmembrane transporter activity	10	2415	71	17388	0.53	1	// CUFF.6155 // CUFF.34706 // CUFF.46632 // CUFF.26815 // CUFF.38417 // CUFF.48375 // CUFF.60596 // CUFF.28404 // CUFF.2426 // CUFF.11773	NA	NA	NA	NA
GO:0004540	F	ribonuclease activity	6	2415	118	17388	1	1	// gene.g19992.t1 // CUFF.33933 // gene.g7008.t1 // gene.g22819.t1 // CUFF.42280 // CUFF.8277	NA	NA	NA	NA
GO:0016765	F	transferase activity, transferring alkyl or aryl (other than methyl) groups	7	2415	42	17388	0.36	1	// CUFF.24163 // CUFF.42264 // CUFF.2266 // CUFF.28583 // CUFF.18322 // CUFF.27600 // CUFF.47349	NA	NA	NA	NA
GO:0022803	F	passive transmembrane transporter activity	5	2415	40	17388	0.67	1	// CUFF.36286 // CUFF.14291 // CUFF.3428 // CUFF.13100 // CUFF.1913	NA	NA	NA	NA
GO:0016769	F	transferase activity, transferring nitrogenous groups	5	2415	18	17388	0.094	1	// CUFF.18311 // gene.g10285.t1 // CUFF.7042 // CUFF.3798 // CUFF.30593	NA	NA	NA	NA
GO:0022804	F	active transmembrane transporter activity	41	2415	286	17388	0.44	1	// CUFF.23561 // CUFF.53687 // CUFF.26815 // CUFF.38417 // CUFF.34224 // CUFF.16994 // CUFF.60596 // CUFF.2426 // CUFF.45990 // CUFF.29741 // CUFF.41063 // CUFF.2984 // CUFF.32561 // CUFF.60547 // CUFF.36984 // CUFF.36985 // CUFF.5205 // CUFF.51372 // CUFF.30715 // CUFF.46632 // CUFF.38133 // CUFF.22507 // CUFF.48691 // CUFF.41523 // CUFF.48375 // CUFF.28404 // CUFF.4329 // CUFF.11773 // CUFF.615…	NA	NA	NA	NA
GO:0016820	F	hydrolase activity, acting on acid anhydrides, catalyzing transmembrane movement of substances	23	2415	126	17388	0.1	1	// CUFF.23561 // CUFF.53687 // CUFF.4054 // CUFF.10550 // CUFF.16994 // CUFF.34224 // CUFF.33948 // CUFF.6141 // CUFF.60547 // CUFF.36984 // CUFF.36985 // CUFF.51372 // CUFF.30715 // CUFF.38133 // CUFF.22507 // CUFF.48691 // CUFF.26533 // CUFF.4329 // CUFF.3867 // gene.scaffold01223.path1.gene8 // CUFF.54378 // CUFF.43055 // gene.scaffold00485.path1.gene25	NA	NA	NA	NA
GO:0016829	F	lyase activity	37	2415	212	17388	0.085	1	// CUFF.23713 // CUFF.57867 // CUFF.4016 // CUFF.4012 // CUFF.46780 // CUFF.29932 // CUFF.43544 // CUFF.13757 // 66402_g // CUFF.6707 // CUFF.53077 // CUFF.60338 // CUFF.17492 // CUFF.13901 // CUFF.13742 // CUFF.15659 // CUFF.7532 // CUFF.8301 // CUFF.57200 // CUFF.1944 // CUFF.25236 // CUFF.25371 // CUFF.18169 // 46516_g // CUFF.50615 // CUFF.11181 // CUFF.39919 // CUFF.33456 // CUFF.51381 // CU…	NA	NA	NA	NA
GO:0015297	F	antiporter activity	11	2415	115	17388	0.94	1	// CUFF.6155 // CUFF.34706 // CUFF.46632 // CUFF.26815 // CUFF.38417 // CUFF.48375 // CUFF.60596 // CUFF.28404 // CUFF.5205 // CUFF.2426 // CUFF.11773	NA	NA	NA	NA
GO:0015291	F	secondary active transmembrane transporter activity	15	2415	138	17388	0.88	1	// CUFF.6155 // CUFF.45990 // CUFF.34706 // CUFF.46632 // CUFF.41063 // CUFF.26815 // CUFF.2984 // CUFF.38417 // CUFF.41052 // CUFF.48375 // CUFF.60596 // CUFF.28404 // CUFF.5205 // CUFF.2426 // CUFF.11773	NA	NA	NA	NA
GO:0030414	F	peptidase inhibitor activity	5	2415	28	17388	0.35	1	// CUFF.57489 // CUFF.29590 // gene.g19380.t1 // CUFF.36606 // CUFF.58729	NA	NA	NA	NA
GO:0003723	F	RNA binding	17	2415	310	17388	1	1	// CUFF.30765 // CUFF.16083 // CUFF.13317 // CUFF.36097 // CUFF.46720 // CUFF.9152 // CUFF.14116 // CUFF.23987 // CUFF.19796 // CUFF.2996 // CUFF.18694 // CUFF.23508 // CUFF.25217 // CUFF.6747 // CUFF.8620 // CUFF.7564 // CUFF.1296	NA	NA	NA	NA
GO:0019200	F	carbohydrate kinase activity	7	2415	30	17388	0.11	1	// CUFF.8240 // CUFF.8260 // CUFF.8234 // CUFF.34746 // CUFF.52574 // CUFF.33876 // CUFF.11140	NA	NA	NA	NA
GO:0004871	F	signal transducer activity	7	2415	70	17388	0.87	1	// CUFF.8976 // CUFF.31508 // CUFF.44979 // CUFF.37344 // CUFF.7294 // CUFF.2944 // CUFF.13566	NA	NA	NA	NA
GO:0050660	F	FAD binding	16	2415	94	17388	0.23	1	// CUFF.35910 // CUFF.44595 // CUFF.33688 // CUFF.2558 // CUFF.19016 // CUFF.25283 // CUFF.49735 // CUFF.19957 // CUFF.20733 // CUFF.9116 // CUFF.249 // CUFF.42531 // CUFF.10952 // CUFF.1111 // CUFF.45550 // CUFF.24649	NA	NA	NA	NA
GO:0051540	F	metal cluster binding	12	2415	61	17388	0.13	1	// CUFF.9377 // CUFF.35029 // CUFF.43134 // CUFF.27038 // CUFF.16638 // CUFF.44427 // CUFF.23815 // CUFF.36960 // CUFF.9376 // CUFF.56886 // CUFF.6245 // CUFF.249	NA	NA	NA	NA
GO:0030528	F	transcription regulator activity	55	2415	349	17388	0.18	1	// CUFF.24712 // CUFF.14839 // CUFF.668 // CUFF.8379 // CUFF.46509 // CUFF.56366 // CUFF.21023 // CUFF.105 // CUFF.42928 // CUFF.44197 // CUFF.9927 // CUFF.3735 // gene.g21006.t1 // CUFF.56900 // CUFF.21630 // CUFF.10843 // CUFF.22580 // CUFF.6375 // CUFF.34736 // CUFF.21477 // CUFF.40627 // CUFF.25333 // CUFF.12305 // CUFF.6649 // CUFF.9029 // CUFF.46613 // CUFF.13096 // CUFF.37856 // CUFF.14452…	NA	NA	NA	NA
GO:0015103	F	inorganic anion transmembrane transporter activity	6	2415	22	17388	0.074	1	// CUFF.45990 // CUFF.41063 // CUFF.2984 // CUFF.15022 // CUFF.41052 // CUFF.233	NA	NA	NA	NA
GO:0008080	F	N-acetyltransferase activity	6	2415	45	17388	0.61	1	// CUFF.32556 // CUFF.21630 // CUFF.3018 // CUFF.2588 // gene.g21006.t1 // CUFF.34821	NA	NA	NA	NA
GO:0015035	F	protein disulfide oxidoreductase activity	6	2415	42	17388	0.54	1	// CUFF.25845 // CUFF.25846 // CUFF.3885 // CUFF.41976 // CUFF.18588 // CUFF.50347	NA	NA	NA	NA
GO:0015036	F	disulfide oxidoreductase activity	6	2415	42	17388	0.54	1	// CUFF.25845 // CUFF.25846 // CUFF.3885 // CUFF.41976 // CUFF.18588 // CUFF.50347	NA	NA	NA	NA
GO:0043232	C	intracellular non-membrane-bounded organelle	99	2415	414	17388	5.2e-08	1e-05	// CUFF.30236 // CUFF.5447 // CUFF.13794 // CUFF.28928 // CUFF.36097 // CUFF.40574 // 12303_g // CUFF.13944 // CUFF.51603 // CUFF.21478 // CUFF.34868 // CUFF.23987 // CUFF.44877 // CUFF.30144 // CUFF.4321 // 18799_g // CUFF.33583 // CUFF.22077 // CUFF.45050 // CUFF.1671 // CUFF.56774 // CUFF.40472 // CUFF.15607 // CUFF.26689 // CUFF.30099 // CUFF.46423 // CUFF.14698 // CUFF.1660 // CUFF.55074 // …	NA	NA	NA	NA
GO:0043228	C	non-membrane-bounded organelle	99	2415	414	17388	5.2e-08	1e-05	// CUFF.30236 // CUFF.5447 // CUFF.13794 // CUFF.28928 // CUFF.36097 // CUFF.40574 // 12303_g // CUFF.13944 // CUFF.51603 // CUFF.21478 // CUFF.34868 // CUFF.23987 // CUFF.44877 // CUFF.30144 // CUFF.4321 // 18799_g // CUFF.33583 // CUFF.22077 // CUFF.45050 // CUFF.1671 // CUFF.56774 // CUFF.40472 // CUFF.15607 // CUFF.26689 // CUFF.30099 // CUFF.46423 // CUFF.14698 // CUFF.1660 // CUFF.55074 // …	NA	NA	NA	NA
GO:0044427	C	chromosomal part	27	2415	75	17388	1.5e-06	0.00019	// CUFF.5447 // CUFF.10248 // CUFF.46423 // CUFF.14698 // CUFF.26689 // CUFF.29285 // CUFF.29284 // CUFF.1660 // CUFF.40574 // 12303_g // CUFF.13944 // CUFF.19523 // CUFF.41677 // CUFF.5455 // 12296_g // CUFF.11144 // CUFF.42910 // CUFF.19328 // CUFF.41414 // CUFF.32435 // CUFF.44098 // CUFF.38193 // CUFF.18022 // CUFF.9110 // CUFF.35669 // CUFF.9119 // CUFF.47513	NA	NA	NA	NA
GO:0048046	C	apoplast	16	2415	34	17388	3.6e-06	0.00035	// CUFF.34854 // CUFF.37239 // CUFF.48302 // CUFF.2303 // 21106_g // CUFF.12561 // CUFF.30306 // CUFF.30307 // CUFF.17695 // CUFF.43022 // CUFF.16672 // CUFF.16673 // CUFF.14650 // gene.g8670.t1 // CUFF.5191 // CUFF.5188	NA	NA	NA	NA
GO:0005839	C	proteasome core complex	12	2415	22	17388	8.7e-06	0.00068	// CUFF.33959 // CUFF.643 // CUFF.30647 // CUFF.17976 // CUFF.1987 // CUFF.48513 // CUFF.27171 // CUFF.47634 // CUFF.59503 // CUFF.11568 // CUFF.30223 // CUFF.16020	NA	NA	NA	NA
GO:0000502	C	proteasome complex	13	2415	27	17388	2.1e-05	0.0014	// CUFF.34484 // CUFF.643 // CUFF.30647 // CUFF.17976 // CUFF.1987 // CUFF.48513 // CUFF.27171 // CUFF.47634 // CUFF.59503 // CUFF.11568 // CUFF.30223 // CUFF.16020 // CUFF.33959	NA	NA	NA	NA
GO:0042555	C	MCM complex	7	2415	9	17388	2.8e-05	0.0016	// CUFF.1660 // CUFF.40574 // CUFF.18022 // CUFF.10248 // CUFF.19328 // CUFF.29285 // CUFF.29284	NA	NA	NA	NA
GO:0032991	C	macromolecular complex	156	2415	820	17388	4.3e-05	0.0021	// CUFF.30236 // CUFF.5447 // CUFF.31086 // CUFF.11498 // CUFF.13794 // CUFF.2587 // CUFF.44098 // CUFF.13259 // CUFF.6141 // CUFF.36097 // CUFF.9146 // CUFF.40574 // CUFF.39173 // 12303_g // CUFF.25333 // CUFF.13944 // CUFF.40371 // CUFF.21478 // CUFF.19307 // CUFF.8261 // CUFF.34868 // CUFF.21308 // CUFF.23987 // CUFF.44877 // CUFF.30144 // CUFF.4321 // 18799_g // CUFF.11568 // CUFF.4329 // CUF…	NA	NA	NA	NA
GO:0005694	C	chromosome	30	2415	103	17388	4.9e-05	0.0021	// CUFF.5447 // CUFF.10248 // CUFF.46423 // CUFF.14698 // CUFF.26689 // CUFF.29285 // CUFF.29284 // CUFF.1660 // CUFF.40574 // 12303_g // CUFF.13944 // CUFF.19523 // CUFF.41677 // CUFF.5455 // 12296_g // CUFF.11144 // CUFF.42910 // CUFF.3982 // CUFF.19328 // CUFF.41414 // CUFF.32435 // CUFF.44098 // CUFF.38193 // CUFF.18022 // CUFF.9110 // CUFF.35669 // CUFF.9119 // CUFF.47513 // CUFF.6551 // CUF…	NA	NA	NA	NA
GO:0000786	C	nucleosome	16	2415	42	17388	8.8e-05	0.0035	// CUFF.5447 // CUFF.32435 // CUFF.5455 // CUFF.44098 // CUFF.47513 // CUFF.38193 // CUFF.41677 // 12296_g // CUFF.9110 // CUFF.14698 // CUFF.35669 // CUFF.19523 // 12303_g // CUFF.9119 // CUFF.42910 // CUFF.13944	NA	NA	NA	NA
GO:0032993	C	protein-DNA complex	16	2415	43	17388	0.00012	0.0044	// CUFF.5447 // CUFF.32435 // CUFF.5455 // CUFF.44098 // CUFF.47513 // CUFF.38193 // CUFF.41677 // 12296_g // CUFF.9110 // CUFF.14698 // CUFF.35669 // CUFF.19523 // 12303_g // CUFF.9119 // CUFF.42910 // CUFF.13944	NA	NA	NA	NA
GO:0005874	C	microtubule	12	2415	28	17388	0.00018	0.0054	// CUFF.44418 // CUFF.33583 // CUFF.55074 // CUFF.885 // CUFF.10949 // CUFF.44877 // CUFF.41094 // CUFF.56774 // CUFF.23534 // CUFF.56653 // CUFF.11847 // CUFF.51603	NA	NA	NA	NA
GO:0000785	C	chromatin	16	2415	44	17388	0.00017	0.0054	// CUFF.5447 // CUFF.32435 // CUFF.5455 // CUFF.44098 // CUFF.47513 // CUFF.38193 // CUFF.41677 // 12296_g // CUFF.9110 // CUFF.14698 // CUFF.35669 // CUFF.19523 // 12303_g // CUFF.9119 // CUFF.42910 // CUFF.13944	NA	NA	NA	NA
GO:0005840	C	ribosome	51	2415	228	17388	0.00039	0.011	// CUFF.38324 // CUFF.1941 // CUFF.30099 // CUFF.50915 // CUFF.9135 // CUFF.13794 // CUFF.5171 // CUFF.41974 // CUFF.13648 // CUFF.10514 // CUFF.28928 // CUFF.10581 // CUFF.8807 // CUFF.12632 // CUFF.26254 // CUFF.32460 // CUFF.11498 // CUFF.30089 // CUFF.16083 // CUFF.27741 // CUFF.21478 // CUFF.9518 // CUFF.19967 // CUFF.34943 // CUFF.2965 // CUFF.4572 // CUFF.34868 // CUFF.9788 // CUFF.23987 /…	NA	NA	NA	NA
GO:0044454	C	nuclear chromosome part	9	2415	20	17388	0.00076	0.02	// CUFF.1660 // CUFF.11144 // CUFF.41414 // CUFF.40574 // CUFF.18022 // CUFF.10248 // CUFF.19328 // CUFF.29285 // CUFF.29284	NA	NA	NA	NA
GO:0030529	C	ribonucleoprotein complex	56	2415	267	17388	0.0011	0.027	// CUFF.30765 // CUFF.38324 // CUFF.1941 // CUFF.30099 // CUFF.50915 // CUFF.9135 // CUFF.13794 // CUFF.5171 // CUFF.41974 // CUFF.1671 // CUFF.10514 // CUFF.13259 // CUFF.28928 // CUFF.10581 // CUFF.8807 // CUFF.12632 // CUFF.36097 // CUFF.32460 // CUFF.11498 // CUFF.30089 // CUFF.16083 // CUFF.27741 // CUFF.21478 // CUFF.9518 // CUFF.19967 // CUFF.34943 // CUFF.2965 // CUFF.4572 // CUFF.34868 /…	NA	NA	NA	NA
GO:0030312	C	external encapsulating structure	22	2415	81	17388	0.0013	0.028	// CUFF.12561 // CUFF.55938 // gene.g8670.t1 // CUFF.292 // CUFF.291 // CUFF.290 // CUFF.45002 // CUFF.27018 // CUFF.50476 // CUFF.2303 // 21106_g // CUFF.27017 // CUFF.16672 // CUFF.16673 // CUFF.30306 // CUFF.30307 // CUFF.17436 // CUFF.41257 // CUFF.6223 // CUFF.27042 // CUFF.57356 // CUFF.23408	NA	NA	NA	NA
GO:0005618	C	cell wall	22	2415	81	17388	0.0013	0.028	// CUFF.12561 // CUFF.55938 // gene.g8670.t1 // CUFF.292 // CUFF.291 // CUFF.290 // CUFF.45002 // CUFF.27018 // CUFF.50476 // CUFF.2303 // 21106_g // CUFF.27017 // CUFF.16672 // CUFF.16673 // CUFF.30306 // CUFF.30307 // CUFF.17436 // CUFF.41257 // CUFF.6223 // CUFF.27042 // CUFF.57356 // CUFF.23408	NA	NA	NA	NA
GO:0044464	C	cell part	549	2415	3469	17388	0.0017	0.034	// CUFF.37702 // CUFF.23561 // CUFF.17719 // CUFF.28680 // CUFF.44595 // CUFF.40574 // CUFF.34771 // CUFF.28254 // CUFF.18013 // CUFF.40371 // CUFF.20361 // CUFF.16634 // CUFF.225 // CUFF.31724 // CUFF.23987 // CUFF.44877 // CUFF.4321 // CUFF.36985 // CUFF.4329 // CUFF.10273 // CUFF.34695 // CUFF.17808 // CUFF.420 // CUFF.56774 // CUFF.56773 // CUFF.54213 // gene.g22014.t1 // CUFF.27628 // CUFF.5…	NA	NA	NA	NA
GO:0005623	C	cell	549	2415	3469	17388	0.0017	0.034	// CUFF.37702 // CUFF.23561 // CUFF.17719 // CUFF.28680 // CUFF.44595 // CUFF.40574 // CUFF.34771 // CUFF.28254 // CUFF.18013 // CUFF.40371 // CUFF.20361 // CUFF.16634 // CUFF.225 // CUFF.31724 // CUFF.23987 // CUFF.44877 // CUFF.4321 // CUFF.36985 // CUFF.4329 // CUFF.10273 // CUFF.34695 // CUFF.17808 // CUFF.420 // CUFF.56774 // CUFF.56773 // CUFF.54213 // gene.g22014.t1 // CUFF.27628 // CUFF.5…	NA	NA	NA	NA
GO:0019773	C	proteasome core complex, alpha-subunit complex	5	2415	8	17388	0.002	0.037	// CUFF.59503 // CUFF.48513 // CUFF.643 // CUFF.30223 // CUFF.17976	NA	NA	NA	NA
GO:0005576	C	extracellular region	23	2415	89	17388	0.0021	0.037	// CUFF.34854 // CUFF.37239 // CUFF.48302 // CUFF.15528 // CUFF.12561 // CUFF.17695 // gene.g8670.t1 // CUFF.29410 // CUFF.2303 // 21106_g // CUFF.43022 // CUFF.16672 // CUFF.16673 // CUFF.5188 // CUFF.10922 // CUFF.30306 // CUFF.30307 // CUFF.22958 // CUFF.16988 // CUFF.508 // CUFF.14650 // gene.g24217.t1 // CUFF.5191	NA	NA	NA	NA
GO:0016469	C	proton-transporting two-sector ATPase complex	12	2415	37	17388	0.0033	0.056	// CUFF.24214 // CUFF.31086 // CUFF.4054 // CUFF.21757 // CUFF.54378 // CUFF.26533 // CUFF.27209 // CUFF.24259 // CUFF.33948 // CUFF.6141 // CUFF.4329 // CUFF.20095	NA	NA	NA	NA
GO:0000228	C	nuclear chromosome	9	2415	25	17388	0.0048	0.075	// CUFF.1660 // CUFF.11144 // CUFF.41414 // CUFF.40574 // CUFF.18022 // CUFF.10248 // CUFF.19328 // CUFF.29285 // CUFF.29284	NA	NA	NA	NA
GO:0015630	C	microtubule cytoskeleton	14	2415	48	17388	0.0046	0.075	// CUFF.46577 // CUFF.44418 // CUFF.33583 // CUFF.55074 // CUFF.885 // CUFF.10949 // CUFF.44877 // CUFF.24542 // CUFF.41094 // CUFF.56774 // CUFF.23534 // CUFF.56653 // CUFF.11847 // CUFF.51603	NA	NA	NA	NA
GO:0044422	C	organelle part	86	2415	476	17388	0.0071	0.1	// CUFF.30236 // CUFF.5447 // CUFF.31086 // CUFF.13259 // CUFF.28928 // CUFF.36097 // CUFF.40574 // 12303_g // CUFF.25333 // CUFF.13944 // CUFF.18013 // CUFF.40371 // CUFF.8261 // CUFF.21308 // CUFF.23987 // CUFF.44877 // CUFF.44427 // CUFF.10679 // CUFF.20095 // CUFF.33583 // CUFF.18256 // CUFF.17808 // CUFF.56774 // gene.g22014.t1 // GI3MI6V01EAERU.path1 // CUFF.12881 // CUFF.26689 // CUFF.4642…	NA	NA	NA	NA
GO:0044446	C	intracellular organelle part	86	2415	476	17388	0.0071	0.1	// CUFF.30236 // CUFF.5447 // CUFF.31086 // CUFF.13259 // CUFF.28928 // CUFF.36097 // CUFF.40574 // 12303_g // CUFF.25333 // CUFF.13944 // CUFF.18013 // CUFF.40371 // CUFF.8261 // CUFF.21308 // CUFF.23987 // CUFF.44877 // CUFF.44427 // CUFF.10679 // CUFF.20095 // CUFF.33583 // CUFF.18256 // CUFF.17808 // CUFF.56774 // gene.g22014.t1 // GI3MI6V01EAERU.path1 // CUFF.12881 // CUFF.26689 // CUFF.4642…	NA	NA	NA	NA
GO:0016020	C	membrane	297	2415	1870	17388	0.011	0.15	// CUFF.44456 // CUFF.37702 // CUFF.23561 // CUFF.55310 // CUFF.31086 // CUFF.17719 // CUFF.23670 // CUFF.44867 // CUFF.41596 // CUFF.8869 // gene.g29609.t1 // CUFF.6141 // CUFF.6358 // CUFF.48819 // CUFF.4329 // CUFF.41916 // CUFF.9659 // CUFF.20095 // CUFF.1640 // CUFF.48375 // CUFF.39173 // CUFF.34771 // CUFF.1038 // CUFF.47176 // CUFF.29263 // CUFF.28254 // CUFF.5205 // CUFF.19307 // CUFF.455…	NA	NA	NA	NA
GO:0005740	C	mitochondrial envelope	14	2415	55	17388	0.016	0.22	// CUFF.13959 // GI3MI6V01EAERU.path1 // CUFF.18256 // CUFF.5301 // CUFF.17808 // CUFF.13100 // CUFF.20682 // CUFF.15999 // CUFF.18175 // CUFF.21757 // CUFF.10679 // CUFF.20095 // CUFF.42454 // CUFF.19696	NA	NA	NA	NA
GO:0031966	C	mitochondrial membrane	13	2415	51	17388	0.02	0.26	// GI3MI6V01EAERU.path1 // CUFF.18256 // CUFF.5301 // CUFF.17808 // CUFF.13100 // CUFF.20682 // CUFF.15999 // CUFF.18175 // CUFF.21757 // CUFF.10679 // CUFF.20095 // CUFF.42454 // CUFF.19696	NA	NA	NA	NA
GO:0044429	C	mitochondrial part	15	2415	63	17388	0.024	0.3	// CUFF.13959 // GI3MI6V01EAERU.path1 // CUFF.18256 // CUFF.5301 // CUFF.17808 // CUFF.13100 // CUFF.20682 // CUFF.15999 // CUFF.18175 // CUFF.21757 // CUFF.18013 // CUFF.10679 // CUFF.20095 // CUFF.42454 // CUFF.19696	NA	NA	NA	NA
GO:0005856	C	cytoskeleton	17	2415	75	17388	0.027	0.33	// CUFF.31610 // CUFF.46577 // CUFF.44418 // CUFF.33583 // CUFF.55074 // CUFF.885 // CUFF.44798 // CUFF.10949 // CUFF.44877 // CUFF.24542 // CUFF.41094 // CUFF.56774 // CUFF.30236 // CUFF.23534 // CUFF.56653 // CUFF.11847 // CUFF.51603	NA	NA	NA	NA
GO:0031975	C	envelope	16	2415	70	17388	0.029	0.33	// CUFF.13959 // GI3MI6V01EAERU.path1 // CUFF.18256 // CUFF.5301 // CUFF.17808 // CUFF.21308 // CUFF.13100 // CUFF.20682 // CUFF.15999 // CUFF.28513 // CUFF.18175 // CUFF.21757 // CUFF.10679 // CUFF.20095 // CUFF.42454 // CUFF.19696	NA	NA	NA	NA
GO:0031967	C	organelle envelope	16	2415	70	17388	0.029	0.33	// CUFF.13959 // GI3MI6V01EAERU.path1 // CUFF.18256 // CUFF.5301 // CUFF.17808 // CUFF.21308 // CUFF.13100 // CUFF.20682 // CUFF.15999 // CUFF.28513 // CUFF.18175 // CUFF.21757 // CUFF.10679 // CUFF.20095 // CUFF.42454 // CUFF.19696	NA	NA	NA	NA
GO:0033177	C	proton-transporting two-sector ATPase complex, proton-transporting domain	6	2415	19	17388	0.039	0.43	// CUFF.24214 // CUFF.31086 // CUFF.21757 // CUFF.27209 // CUFF.24259 // CUFF.20095	NA	NA	NA	NA
GO:0045259	C	proton-transporting ATP synthase complex	5	2415	15	17388	0.047	0.49	// CUFF.26533 // CUFF.4329 // CUFF.20095 // CUFF.21757 // CUFF.54378	NA	NA	NA	NA
GO:0044430	C	cytoskeletal part	16	2415	74	17388	0.046	0.49	// CUFF.46577 // CUFF.30236 // CUFF.44418 // CUFF.33583 // CUFF.55074 // CUFF.885 // CUFF.44798 // CUFF.10949 // CUFF.44877 // CUFF.24542 // CUFF.41094 // CUFF.56774 // CUFF.23534 // CUFF.56653 // CUFF.11847 // CUFF.51603	NA	NA	NA	NA
GO:0044424	C	intracellular part	254	2415	1658	17388	0.06	0.57	// CUFF.30236 // CUFF.5447 // CUFF.31086 // CUFF.17719 // CUFF.37543 // CUFF.11498 // CUFF.13794 // CUFF.2587 // CUFF.1987 // CUFF.44098 // CUFF.13259 // CUFF.28928 // CUFF.45550 // CUFF.4329 // CUFF.6707 // CUFF.42910 // CUFF.9146 // CUFF.44116 // CUFF.1423 // 12303_g // CUFF.25333 // CUFF.13944 // CUFF.25236 // CUFF.18013 // CUFF.24127 // CUFF.40371 // CUFF.21478 // CUFF.19307 // CUFF.27741 // …	NA	NA	NA	NA
GO:0005622	C	intracellular	277	2415	1814	17388	0.059	0.57	// CUFF.30236 // CUFF.5447 // CUFF.8642 // CUFF.31086 // CUFF.17719 // CUFF.37543 // CUFF.11498 // CUFF.13794 // CUFF.2587 // CUFF.28680 // CUFF.1987 // CUFF.11568 // CUFF.13259 // CUFF.28928 // CUFF.45550 // CUFF.4329 // CUFF.10581 // CUFF.6707 // CUFF.1351 // CUFF.42910 // CUFF.9146 // CUFF.44116 // CUFF.1423 // 12303_g // CUFF.25333 // CUFF.13944 // CUFF.1330 // CUFF.25236 // CUFF.18013 // CUF…	NA	NA	NA	NA
GO:0043234	C	protein complex	84	2415	511	17388	0.06	0.57	// CUFF.30236 // CUFF.44418 // GI3MI6V01EAERU.path1 // CUFF.11568 // CUFF.885 // CUFF.44798 // CUFF.17298 // CUFF.12881 // CUFF.33948 // CUFF.4054 // CUFF.47634 // CUFF.46423 // CUFF.55074 // CUFF.2587 // CUFF.45286 // CUFF.10248 // CUFF.6141 // gene.g17905.t1 // CUFF.36610 // CUFF.30647 // CUFF.29285 // CUFF.29284 // CUFF.1660 // CUFF.33583 // CUFF.11144 // CUFF.8261 // CUFF.56774 // CUFF.28513 …	NA	NA	NA	NA
GO:0033178	C	proton-transporting two-sector ATPase complex, catalytic domain	5	2415	16	17388	0.06	0.57	// CUFF.6141 // CUFF.4329 // CUFF.4054 // CUFF.26533 // CUFF.54378	NA	NA	NA	NA
GO:0044425	C	membrane part	165	2415	1059	17388	0.069	0.64	// CUFF.44456 // CUFF.37702 // CUFF.23561 // CUFF.55310 // CUFF.31086 // CUFF.17719 // CUFF.23670 // CUFF.41596 // CUFF.4127 // CUFF.6141 // CUFF.6358 // CUFF.48819 // CUFF.44595 // CUFF.20095 // CUFF.1640 // CUFF.39173 // CUFF.1039 // CUFF.1038 // CUFF.40371 // CUFF.19307 // CUFF.4551 // CUFF.22474 // CUFF.5301 // CUFF.21308 // CUFF.28914 // CUFF.4329 // CUFF.9488 // CUFF.2376 // CUFF.12954 // C…	NA	NA	NA	NA
GO:0033176	C	proton-transporting V-type ATPase complex	5	2415	17	17388	0.076	0.69	// CUFF.31086 // CUFF.24214 // CUFF.27209 // CUFF.24259 // CUFF.33948	NA	NA	NA	NA
GO:0016021	C	integral to membrane	134	2415	863	17388	0.097	0.86	// CUFF.44456 // CUFF.37702 // CUFF.23561 // CUFF.17719 // CUFF.23670 // CUFF.41596 // CUFF.4127 // CUFF.6358 // CUFF.48819 // CUFF.44595 // CUFF.1640 // CUFF.1039 // CUFF.1038 // CUFF.5205 // CUFF.4551 // CUFF.22474 // CUFF.30715 // CUFF.21308 // CUFF.28914 // CUFF.9488 // CUFF.12954 // CUFF.420 // CUFF.34224 // CUFF.51372 // CUFF.54213 // CUFF.44293 // CUFF.41052 // gene.scaffold00485.path1.gen…	NA	NA	NA	NA
GO:0031224	C	intrinsic to membrane	135	2415	873	17388	0.1	0.87	// CUFF.44456 // CUFF.37702 // CUFF.23561 // CUFF.17719 // CUFF.23670 // CUFF.41596 // CUFF.4127 // CUFF.6358 // CUFF.48819 // CUFF.44595 // CUFF.1640 // CUFF.1039 // CUFF.1038 // CUFF.5205 // CUFF.4551 // CUFF.22474 // CUFF.30715 // CUFF.21308 // CUFF.28914 // CUFF.9488 // CUFF.12954 // CUFF.420 // CUFF.34224 // CUFF.51372 // CUFF.54213 // CUFF.44293 // CUFF.41052 // gene.scaffold00485.path1.gen…	NA	NA	NA	NA
GO:0033279	C	ribosomal subunit	8	2415	35	17388	0.1	0.87	// CUFF.46720 // CUFF.23987 // CUFF.50915 // CUFF.41974 // CUFF.45334 // CUFF.23508 // CUFF.10514 // CUFF.28928	NA	NA	NA	NA
GO:0005743	C	mitochondrial inner membrane	8	2415	35	17388	0.1	0.87	// GI3MI6V01EAERU.path1 // CUFF.18256 // CUFF.5301 // CUFF.21757 // CUFF.15999 // CUFF.10679 // CUFF.20095 // CUFF.42454	NA	NA	NA	NA
GO:0044444	C	cytoplasmic part	102	2415	651	17388	0.11	0.9	// CUFF.2587 // CUFF.31086 // CUFF.13794 // 42853_g // CUFF.28928 // CUFF.45550 // CUFF.9146 // CUFF.18013 // CUFF.21478 // CUFF.19307 // CUFF.5301 // CUFF.34868 // CUFF.23987 // CUFF.29856 // CUFF.30144 // CUFF.4321 // 18799_g // CUFF.10679 // CUFF.20095 // CUFF.18256 // CUFF.17808 // CUFF.22077 // CUFF.45050 // CUFF.1671 // CUFF.40472 // CUFF.15607 // gene.g22014.t1 // CUFF.30765 // GI3MI6V01EA…	NA	NA	NA	NA
GO:0019866	C	organelle inner membrane	8	2415	36	17388	0.12	0.94	// GI3MI6V01EAERU.path1 // CUFF.18256 // CUFF.5301 // CUFF.21757 // CUFF.15999 // CUFF.10679 // CUFF.20095 // CUFF.42454	NA	NA	NA	NA
GO:0043229	C	intracellular organelle	189	2415	1253	17388	0.13	0.99	// CUFF.30236 // CUFF.5447 // CUFF.31086 // CUFF.37543 // CUFF.11498 // CUFF.13794 // CUFF.44098 // CUFF.13259 // CUFF.28928 // CUFF.45550 // CUFF.36097 // CUFF.37124 // CUFF.40574 // 12303_g // CUFF.25333 // CUFF.13944 // CUFF.18013 // CUFF.24127 // CUFF.40371 // CUFF.42248 // CUFF.14452 // CUFF.8261 // CUFF.34868 // CUFF.21308 // CUFF.31924 // CUFF.23987 // CUFF.44877 // CUFF.29856 // CUFF.3014…	NA	NA	NA	NA
GO:0043226	C	organelle	189	2415	1253	17388	0.13	0.99	// CUFF.30236 // CUFF.5447 // CUFF.31086 // CUFF.37543 // CUFF.11498 // CUFF.13794 // CUFF.44098 // CUFF.13259 // CUFF.28928 // CUFF.45550 // CUFF.36097 // CUFF.37124 // CUFF.40574 // 12303_g // CUFF.25333 // CUFF.13944 // CUFF.18013 // CUFF.24127 // CUFF.40371 // CUFF.42248 // CUFF.14452 // CUFF.8261 // CUFF.34868 // CUFF.21308 // CUFF.31924 // CUFF.23987 // CUFF.44877 // CUFF.29856 // CUFF.3014…	NA	NA	NA	NA
GO:0034357	C	photosynthetic membrane	5	2415	48	17388	0.81	1	// 5387_g // CUFF.16073 // CUFF.40371 // CUFF.2376 // CUFF.44427	NA	NA	NA	NA
GO:0005789	C	endoplasmic reticulum membrane	5	2415	36	17388	0.57	1	// CUFF.26101 // CUFF.13566 // CUFF.35154 // CUFF.37344 // CUFF.7902	NA	NA	NA	NA
GO:0044428	C	nuclear part	17	2415	125	17388	0.58	1	// CUFF.1660 // CUFF.11144 // CUFF.41414 // CUFF.8261 // CUFF.36097 // CUFF.21308 // CUFF.40574 // CUFF.18022 // CUFF.28513 // CUFF.25333 // CUFF.45286 // CUFF.10248 // CUFF.13259 // CUFF.19328 // CUFF.12881 // CUFF.29285 // CUFF.29284	NA	NA	NA	NA
GO:0048475	C	coated membrane	5	2415	49	17388	0.83	1	// CUFF.12327 // CUFF.3916 // CUFF.49063 // CUFF.19307 // gene.g29609.t1	NA	NA	NA	NA
GO:0042175	C	nuclear envelope-endoplasmic reticulum network	5	2415	36	17388	0.57	1	// CUFF.26101 // CUFF.13566 // CUFF.35154 // CUFF.37344 // CUFF.7902	NA	NA	NA	NA
GO:0019867	C	outer membrane	5	2415	21	17388	0.16	1	// CUFF.2335 // CUFF.18175 // CUFF.19696 // CUFF.20682 // CUFF.13100	NA	NA	NA	NA
GO:0070013	C	intracellular organelle lumen	12	2415	83	17388	0.49	1	// CUFF.1660 // CUFF.8261 // CUFF.36097 // CUFF.21308 // CUFF.40574 // CUFF.18022 // CUFF.25333 // CUFF.10248 // CUFF.18013 // CUFF.19328 // CUFF.29285 // CUFF.29284	NA	NA	NA	NA
GO:0012505	C	endomembrane system	9	2415	91	17388	0.9	1	// CUFF.13566 // CUFF.7902 // CUFF.21308 // CUFF.37344 // CUFF.35154 // CUFF.28513 // CUFF.26101 // CUFF.3916 // CUFF.49063	NA	NA	NA	NA
GO:0043231	C	intracellular membrane-bounded organelle	107	2415	877	17388	0.93	1	// CUFF.31086 // CUFF.37543 // CUFF.44098 // CUFF.13259 // CUFF.45550 // CUFF.36097 // CUFF.40574 // CUFF.25333 // CUFF.13944 // CUFF.18013 // CUFF.24127 // CUFF.42248 // CUFF.1462 // CUFF.9084 // CUFF.8261 // CUFF.21308 // CUFF.12369 // CUFF.38070 // CUFF.29856 // gene.g28613.t1 // CUFF.10679 // CUFF.20095 // CUFF.13381 // CUFF.18256 // CUFF.34695 // CUFF.17808 // CUFF.34821 // CUFF.19221 // gen…	NA	NA	NA	NA
GO:0009579	C	thylakoid	5	2415	49	17388	0.83	1	// 5387_g // CUFF.16073 // CUFF.40371 // CUFF.2376 // CUFF.44427	NA	NA	NA	NA
GO:0044432	C	endoplasmic reticulum part	5	2415	36	17388	0.57	1	// CUFF.26101 // CUFF.13566 // CUFF.35154 // CUFF.37344 // CUFF.7902	NA	NA	NA	NA
GO:0031090	C	organelle membrane	23	2415	149	17388	0.33	1	// GI3MI6V01EAERU.path1 // CUFF.31086 // CUFF.15999 // CUFF.13100 // CUFF.33948 // CUFF.35154 // CUFF.26101 // CUFF.3916 // CUFF.42454 // CUFF.13566 // CUFF.7902 // CUFF.5301 // CUFF.37344 // CUFF.20682 // CUFF.21757 // CUFF.10679 // CUFF.20095 // CUFF.18256 // CUFF.17808 // CUFF.18175 // CUFF.19696 // CUFF.49063 // CUFF.44427	NA	NA	NA	NA
GO:0005783	C	endoplasmic reticulum	7	2415	62	17388	0.78	1	// CUFF.13566 // CUFF.7902 // CUFF.37344 // CUFF.25280 // CUFF.35154 // CUFF.26101 // CUFF.25313	NA	NA	NA	NA
GO:0031974	C	membrane-enclosed lumen	12	2415	85	17388	0.52	1	// CUFF.1660 // CUFF.8261 // CUFF.36097 // CUFF.21308 // CUFF.40574 // CUFF.18022 // CUFF.25333 // CUFF.10248 // CUFF.18013 // CUFF.19328 // CUFF.29285 // CUFF.29284	NA	NA	NA	NA
GO:0030117	C	membrane coat	5	2415	49	17388	0.83	1	// CUFF.12327 // CUFF.3916 // CUFF.49063 // CUFF.19307 // gene.g29609.t1	NA	NA	NA	NA
GO:0005654	C	nucleoplasm	10	2415	66	17388	0.44	1	// CUFF.1660 // CUFF.8261 // CUFF.21308 // CUFF.40574 // CUFF.18022 // CUFF.25333 // CUFF.10248 // CUFF.19328 // CUFF.29285 // CUFF.29284	NA	NA	NA	NA
GO:0043227	C	membrane-bounded organelle	108	2415	885	17388	0.93	1	// CUFF.31086 // CUFF.37543 // CUFF.44098 // CUFF.13259 // CUFF.45550 // CUFF.36097 // CUFF.40574 // CUFF.25333 // CUFF.13944 // CUFF.18013 // CUFF.24127 // CUFF.42248 // CUFF.1462 // CUFF.9084 // CUFF.8261 // CUFF.21308 // CUFF.12369 // CUFF.38070 // CUFF.29856 // gene.g28613.t1 // CUFF.44427 // CUFF.10679 // CUFF.20095 // CUFF.13381 // CUFF.18256 // CUFF.34695 // CUFF.17808 // CUFF.34821 // CUF…	NA	NA	NA	NA
GO:0000145	C	exocyst	5	2415	30	17388	0.41	1	// CUFF.17298 // CUFF.46410 // CUFF.5226 // CUFF.12609 // gene.g17905.t1	NA	NA	NA	NA
GO:0005938	C	cell cortex	5	2415	30	17388	0.41	1	// CUFF.17298 // CUFF.46410 // CUFF.5226 // CUFF.12609 // gene.g17905.t1	NA	NA	NA	NA
GO:0005634	C	nucleus	71	2415	574	17388	0.86	1	// CUFF.5455 // CUFF.2720 // CUFF.12881 // CUFF.26689 // CUFF.37543 // CUFF.9965 // CUFF.21630 // CUFF.28513 // CUFF.45286 // CUFF.10248 // CUFF.13259 // CUFF.9084 // gene.g21006.t1 // CUFF.29285 // CUFF.29284 // CUFF.1660 // CUFF.12369 // CUFF.17982 // CUFF.8261 // CUFF.34821 // CUFF.44098 // CUFF.36097 // CUFF.40424 // CUFF.34736 // CUFF.40574 // CUFF.7296 // CUFF.5859 // CUFF.19404 // CUFF.253…	NA	NA	NA	NA
GO:0071212	C	subsynaptic reticulum	5	2415	36	17388	0.57	1	// CUFF.26101 // CUFF.13566 // CUFF.35154 // CUFF.37344 // CUFF.7902	NA	NA	NA	NA
GO:0044448	C	cell cortex part	5	2415	30	17388	0.41	1	// CUFF.17298 // CUFF.46410 // CUFF.5226 // CUFF.12609 // gene.g17905.t1	NA	NA	NA	NA
GO:0031981	C	nuclear lumen	11	2415	75	17388	0.47	1	// CUFF.1660 // CUFF.8261 // CUFF.36097 // CUFF.21308 // CUFF.40574 // CUFF.18022 // CUFF.25333 // CUFF.10248 // CUFF.19328 // CUFF.29285 // CUFF.29284	NA	NA	NA	NA
GO:0043233	C	organelle lumen	12	2415	83	17388	0.49	1	// CUFF.1660 // CUFF.8261 // CUFF.36097 // CUFF.21308 // CUFF.40574 // CUFF.18022 // CUFF.25333 // CUFF.10248 // CUFF.18013 // CUFF.19328 // CUFF.29285 // CUFF.29284	NA	NA	NA	NA
GO:0005737	C	cytoplasm	130	2415	852	17388	0.14	1	// CUFF.2587 // CUFF.31086 // CUFF.17719 // CUFF.13794 // 42853_g // CUFF.28928 // CUFF.45550 // CUFF.6707 // CUFF.9146 // CUFF.44116 // CUFF.25236 // CUFF.18013 // CUFF.21478 // CUFF.19307 // CUFF.5301 // CUFF.5739 // CUFF.31926 // CUFF.23987 // CUFF.29856 // CUFF.30144 // CUFF.4321 // 18799_g // CUFF.10679 // CUFF.20095 // CUFF.1423 // CUFF.18256 // CUFF.17808 // CUFF.22077 // CUFF.45050 // CUF…	NA	NA	NA	NA
GO:0005739	C	mitochondrion	17	2415	145	17388	0.81	1	// CUFF.13959 // GI3MI6V01EAERU.path1 // CUFF.18256 // CUFF.5301 // CUFF.17808 // CUFF.13100 // CUFF.20682 // CUFF.29856 // CUFF.15999 // CUFF.18175 // CUFF.21757 // CUFF.51026 // CUFF.18013 // CUFF.10679 // CUFF.20095 // CUFF.42454 // CUFF.19696	NA	NA	NA	NA
GO:0044455	C	mitochondrial membrane part	5	2415	22	17388	0.18	1	// GI3MI6V01EAERU.path1 // CUFF.20095 // CUFF.21757 // CUFF.5301 // CUFF.18256	NA	NA	NA	NA
GO:0044451	C	nucleoplasm part	10	2415	66	17388	0.44	1	// CUFF.1660 // CUFF.8261 // CUFF.21308 // CUFF.40574 // CUFF.18022 // CUFF.25333 // CUFF.10248 // CUFF.19328 // CUFF.29285 // CUFF.29284	NA	NA	NA	NA
