# Supplementary material for: Regulation of gene expression in roots of the pH-sensitive Vaccinium corymbosum and the pH-tolerant Vaccinium arboreum in response to near neutral pH stress using RNA-Seq
Source: BMC Genomics. 2017 Aug 7;18:580. doi: 10.1186/s12864-017-3967-0 (PMC5547544; doi:10.1186/s12864-017-3967-0)
Supplement: Supplementary file 6 — Summary of discussed genes. Collection of genes present in discussion organized by function. The columns represent category/gene ID, description of best UniProt protein homolog, description of best Arabidopsis protein homolog, log fold change (FC) in V. arboreum and logFC in V. corymbosum. (XLSX 17 kb) [file 12864_2017_3967_MOESM6_ESM.xlsx]

## Sheet: Table S4
genes	uniprot_description	Ath_description	logFC.VA	logFC.VC
Genes with responses in the same direction (up or downregulation) in both species
copper homeostasis
gene.g23403.t1	Spore coat protein, putative	protein LOW PHOSPHATE ROOT2	-2.36883	-3.77624
CUFF.34224	Putative copper-transporting ATPase 3 family protein	NA	4.0656	1.91549
detoxification
CUFF.2426	Protein DETOXIFICATION	MATE efflux family protein	1.84427	1.32587
CUFF.28540	Nitrate excretion transporter1, putative	nitrate excretion transporter1	-1.9753	-3.04037
CUFF.30715	ABC transporter C family member 3	ABC transporter C family member 3	1.48782	0.825523
CUFF.51372	ATP binding cassette subfamily B4 isoform 1	ABC transporter B family member 21	-1.4453	-1.1816
CUFF.575	Pleiotropic drug resistance transporter 5a	ABC transporter G family member 35	-2.05027	-3.29343
CUFF.8485	ATP-binding cassette transporter, putative	ABC transporter G family member 21	1.94673	1.43884
cell wall
CUFF.43587	UDP-glucose 6-dehydrogenase	UDP-glucose 6-dehydrogenase	-2.44436	-3.94745
CUFF.8465	Putative hydroxycinnamoyl CoA shikimate/quinate hydroxycinnamoyl transferase	hydroxycinnamoyl-CoA shikimate/quinate hydroxycinnamoyl transferase	-1.56298	-3.92988
CUFF.57421	Glycosyltransferase	UDP-glycosyltransferase 72B1	-2.36653	-1.0721
CUFF.36985	Multidrug resistance protein 1, 2, putative	ABC transporter B family member 15	-1.52213	-2.75128
CUFF.26419	CASP-like protein	casparian strip membrane protein 1	-3.76071	-5.00852
CUFF.10512	CASP-like protein	uncharacterized protein	-2.71312	-3.02506
gene.g12238.t1	Disease resistance-responsive family protein	disease resistance-responsive, dirigent domain-containing protein	-2.67586	-3.42658
CUFF.14650	Laccase	laccase-4	-1.27316	-2.36541
CUFF.37239	Laccase	laccase 11	-2.15378	-2.05835
CUFF.28551	REF4-related 1	mediator of RNA polymerase II transcription subunit 33A	-1.21926	-1.06607
CUFF.17116	Hydroxycinnamoyl-CoA shikimate/quinate hydroxycinnamoyl transferase	omega-hydroxypalmitate O-feruloyl transferase	-1.60321	-3.39455
signaling
CUFF.2391	2-oxoglutarate and Fe(II)-dependent oxygenase superfamily protein, putative	putative 2OG-Fe(II) oxygenase	-1.42258	-1.28134
CUFF.29933	Uncharacterized protein	1-aminocyclopropane-1-carboxylate oxidase-like protein 11	-4.97312	-2.70048
CUFF.7443	Lipoxygenase	lipoxygenase 1	-1.43458	-2.47563
CUFF.23881	Lipoxygenase	lipoxygenase 2	-1.57607	-1.83313
CUFF.48351	Salicylic acid carboxyl methyltransferase	jasmonic acid carboxyl methyltransferase	-1.65812	-4.29932
CUFF.12564	2-oxoglutarate and Fe(II)-dependent oxygenase superfamily protein	oxidoreductase, 2OG-Fe(II) oxygenase family protein	1.91954	2.80861
CUFF.12562	2-oxoglutarate and Fe(II)-dependent oxygenase superfamily protein	oxidoreductase, 2OG-Fe(II) oxygenase family protein	2.22388	2.05054
CUFF.47236	Oxidoreductase family protein	oxidoreductase, 2OG-Fe(II) oxygenase family protein	2.3023	2.5016
transcription factors
CUFF.39185	POX family protein, putative isoform 1	BEL1-like homeodomain protein 9	1.44066	1.30029
CUFF.30535	BnaC08g08690D protein	DNA-binding storekeeper protein-related transcriptional regulator	2.03609	1.54891
CUFF.2863	SNF2 domain-containing protein / helicase domain-containing protein / zinc finger protein-related isoform 3	SNF2 and helicase domain-containing protein	3.30963	3.22577
CUFF.14552	WRKY family transcription factor	WRKY transcription factor 6	2.43155	2.83991
CUFF.21023	AP2/ERF domain-containing transcription factor, putative	ethylene-responsive transcription factor ERF062	-1.83548	-2.07652
CUFF.21023	AP2/ERF domain-containing transcription factor, putative	ethylene-responsive transcription factor ERF062	-1.83548	-2.07652
CUFF.39034	Putative lysine-specific demethylase-like	transcription factor jumonji (jmj) family protein / zinc finger (C5HC2 type) family protein	-1.95808	-2.89571
CUFF.1498	BZIP transcription factor family protein isoform 3	bZIP transcription factor family protein	-1.91792	-0.980129
Genes with specific regulation in VA
nutrient homeostasis
CUFF.41504	YELLOW STRIPE like 3 isoform 1	metal-nicotianamine transporter YSL3	1.60982	NA
CUFF.59288	Copper transporter	copper transporter 5	2.21167	NA
CUFF.47667	Copper transporter family protein	copper transporter 1	1.48351	NA
CUFF.45778	Heavy metal ATPase 5B-1	putative copper-transporting ATPase HMA5	-1.16952	NA
CUFF.17984	Zinc transporter 1	zinc transporter 1	3.44266	NA
CUFF.45187	Potassium transporter	potassium transporter 1	-2.25874	NA
CUFF.36078	Magnesium transporter 1	NA	-3.44303	NA
CUFF.32105	Vacuolar cation/proton exchanger 1a, putative	vacuolar cation/proton exchanger 3	-1.57137	NA
CUFF.8836	Aquaporin protein 6	aquaporin TIP1-3	-2.36792	NA
cell wall
CUFF.48824	Boron transporter	putative boron transporter 2	-1.20963	NA
CUFF.51472	Hydrolase, hydrolyzing O-glycosyl compounds, putative	xylanase 1	-1.10309	NA
CUFF.53455	Alpha-L-arabinofuranosidase 1	bifunctional alpha-l-arabinofuranosidase/beta-d-xylosidase	-1.23646	NA
CUFF.12829	Cinnamyl-alcohol dehydrogenase family protein	putative cinnamyl alcohol dehydrogenase 9	-1.9345	NA
CUFF.9553	Laccase	laccase 7	-3.42914	NA
gene.g8711.t1	Omega-hydroxyacid hydroxycinnamoyltransferase	omega-hydroxypalmitate O-feruloyl transferase	-1.90948	NA
transcription factors
CUFF.11761	Myb domain protein 36	putative transcription factor MYB36	-1.37376	NA
CUFF.1106	BEL1-like homeodomain protein 3, putative	BEL1-like homeodomain 6	-1.16499	NA
CUFF.1500	TGACG-sequence-specific DNA-binding protein TGA-2.1	bZIP transcription factor family protein	-1.79495	NA
CUFF.39809	BZIP family transcription factor family protein	bZIP transcription factor family protein	-1.22923	NA
CUFF.1501	BZIP transcription factor family protein isoform 1	bZIP transcription factor family protein	-1.78783	NA
CUFF.3660	Putative WRKY transcription factor 48-like protein	NA	1.42374	NA
CUFF.32389	EIN3-like protein EIL3	ethylene insensitive 3-like 3 protein	2.50896	NA
CUFF.56809	Calmodulin binding,transcription regulators, putative isoform 1	calmodulin-binding transcription activator 5	2.34996	NA
CUFF.8326	Uncharacterized protein	COP1-interacting protein 7	-1.26939	NA
CUFF.22347	Aberrant large forked product, putative	NPR1 like protein BOP2	1.61317	NA
CUFF.4666	Transcription factor, putative	GRAS family transcription factor SCL14	2.30879	NA
CUFF.38889	Transcription regulator, putative	DNA-binding storekeeper protein-related transcriptional regulator	1.45889	NA
gene.g3093.t1	NAC transcription factors 93	no apical meristem domain-containing transcriptional regulator	2.1343	NA
CUFF.53346	mTERF domain-containing 1, mitochondrial	mitochondrial transcription termination factor family protein	3.03041	NA
CUFF.751	Putative trihelix transcription factor ASIL1-like	homeodomain-like superfamily protein	1.23034	NA
CUFF.54376	Uncharacterized protein	protein SENSITIVE TO PROTON RHIZOTOXICITY 1	-2.48846	NA
hormone-mediated responses
CUFF.25643	1-aminocyclopropane-1-carboxylate oxidase-1-like protein	1-aminocyclopropane-1-carboxylate oxidase-like protein	2.77208	NA
CUFF.14868	1-aminocyclopropane-1-carboxylate oxidase isogeny 1	1-aminocyclopropane-1-carboxylate oxidase-like protein 11	2.93487	NA
CUFF.22603	ACC oxidase 5	1-aminocyclopropane-1-carboxylate oxidase	2.27638	NA
89766_g	Putative 12-oxophytodienoate reductase 11	12-oxophytodienoate reductase 2	2.7991	NA
CUFF.15527	Cytochrome P450 94A2	cytochrome P450, family 94, subfamily B, polypeptide 1	2.66768	NA
CUFF.45537	Cytochrome P450	cytochrome P450, family 714, subfamily A, polypeptide 1	2.07949	NA
CUFF.18539	Delta(7)-sterol-C5(6)-desaturase	delta(7)-sterol-C5(6)-desaturase 1	-1.80491	NA
CUFF.14932	Sulfotransferase	sulfotransferase 2A	-1.86989	NA
CUFF.39626	Glycosyltransferase	UDP-glycosyltransferase 85A1	-1.50939	NA
CUFF.15221	Putative ovule protein	ABC transporter B family member 3	-1.73222	NA
CUFF.15223	ATP binding cassette subfamily B4 isoform 1	ABC transporter B family member 21	-2.05613	NA
CUFF.42795	PDR-like ABC transporter	ABC transporter G family member 40	-2.3039	NA
CUFF.40710	Avr9/Cf-9 rapidly elicited protein 20	Calcium-binding EF-hand family protein	1.75835	NA
CUFF.9375	Calcium-binding mitochondrial carrier SCaMC-1	mitochondrial substrate carrier family protein	-2.03713	NA
CUFF.17945	Putative senescence-associated protein	NA	2.47465	NA
CUFF.17949	Putative senescence-associated protein	NA	1.9505	NA
CUFF.1386	Myb family transcription factor family protein	myb family transcription factor	NA	NA
detoxification
75717_g	Glutathione S-transferase	glutathione S-transferase TAU 8	2.52853	NA
CUFF.30506	Glutathione S-transferase	glutathione S-transferase TAU 25	1.38195	NA
CUFF.16889	Metal ion binding protein	Heavy metal transport/detoxification superfamily protein	1.60304	NA
transport
CUFF.12767	Endosomal targeting BRO1-like domain-containing protein	Endosomal targeting BRO1-like domain-containing protein	-1.73968	NA
gene.g4545.t1	Regulator of Vps4 activity in the MVB pathway protein, putative	Regulator of Vps4 activity in the MVB pathway protein	1.6736	NA
CUFF.49167	Putative vacuolar-sorting receptor 6-like	vacuolar sorting receptor 6	-1.18595	NA
CUFF.17075	Peptidase C50, separase	separase-like protein	-1.72442	NA
CUFF.51281	Invertase 3	cytosolic invertase 2	-1.1567	NA
CUFF.44077	Uncharacterized protein	Bifunctional inhibitor/lipid-transfer protein/seed storage 2S albumin superfamily protein	2.62549	NA
CUFF.18533	Putative non-specific lipid-transfer protein 2-like	Bifunctional inhibitor/lipid-transfer protein/seed storage 2S albumin superfamily protein	2.20641	NA
CUFF.18546	Lipid transfer protein	bifunctional inhibitor/lipid-transfer protein/seed storage 2S albumin-like protein	1.65191	NA
disease resistance
CUFF.1549	F-box/kelch-repeat protein At3g06240 family	F-box protein CPR30	2.29221	NA
CUFF.29893	Emsy N Terminus/ plant Tudor-like domains-containing protein isoform 1	Emsy N Terminus and plant Tudor-like domain-containing protein	1.42792	NA
78263_g	Uncharacterized protein	TIR-NBS-LRR class disease resistance protein	1.30058	NA
CUFF.18079	Nucleotide-binding site leucine-rich repeat protein	NB-ARC domain-containing disease resistance protein	2.03789	NA
CUFF.20096	3-glucanase family protein	beta-1,3-glucanase 3	4.4004	NA
CUFF.54434	Nucleotide-binding site leucine-rich repeat protein	NB-ARC domain-containing disease resistance protein	-1.24473	NA
CUFF.8327	Uncharacterized protein	TIR class disease resistance protein	-1.28351	NA
CUFF.2543	Soluble acid invertase 2	acid beta-fructofuranosidase 3	-2.58366	NA
CUFF.42000	3-hydroxy-3-methylglutaryl coenzyme A reductase	3-hydroxy-3-methylglutaryl-coenzyme A reductase 1	1.16097	NA
gene.g11090.t1	Cytochrome P450	cytochrome P450, family 716, subfamily A, polypeptide 2	2.06892	NA
gene.g19172.t1	Cytochrome P450	cytochrome P450, family 716, subfamily A, polypeptide 2	1.71227	NA
CUFF.31569	Squalene epoxidase	probable squalene epoxidase 1	1.58646	NA
CUFF.20951	UDP-glucose: flavonoid 3-O-glucosyltransferase	anthocyanidin 3-O-glucosyltransferase	2.23155	NA
CUFF.34078	Isoflavone reductase, putative	putative Isoflavone reductase	1.76489	NA
CUFF.51711	Flavonoid 3',5'-hydroxylase	Flavonoid 3'-monooxygenase	2.97266	NA
CUFF.57550	Cytochrome P450	cytochrome P450 710A1	-2.87739	NA
Genes with specific regulation in VC
transcription factors
CUFF.15468	Zinc finger, C2H2	protein SENSITIVE TO PROTON RHIZOTOXICITY 1	NA	-0.809538
CUFF.29512	STOP1-like protein	protein SENSITIVE TO PROTON RHIZOTOXICITY 1	NA	-1.96695
detoxification
CUFF.11109	Aluminum-activated malate transporter 9	aluminum-activated malate transporter 9	NA	1.09477
CUFF.20376	Aluminum activated malate transporter family protein, putative	aluminum activated malate transporter family protein	NA	2.44971
